# Supplementary material for: Novel genome sequences and evolutionary dynamics of the North American anopheline species Anopheles freeborni, Anopheles crucians, Anopheles quadrimaculatus, and Anopheles albimanus
Source: G3 (Bethesda). 2022 Nov 15;13(1):jkac284. doi: 10.1093/g3journal/jkac284 (PMC9836346; doi:10.1093/g3journal/jkac284)
Supplement: jkac284_Supplementary_Data [file jkac284_supplementary_data.zip]

Archive with 8 entries (7 files):
- Suppl/
- Suppl/Supplemental_Table_4_G3-2022-403782.xlsx
- Suppl/Supplemental_Figure_1_G3-2022-403782.pdf
- Suppl/Supplemental_File_1_G3-2022-403782.fa
- Suppl/Supplemental_Material_G3-2022-403782.docx
- Suppl/Supplemental_Table_1_G3-2022-403782.xlsx
- Suppl/Supplemental_Table_2_G3-2022-403782.xlsx
- Suppl/Supplemental_Table_3_G3-2022-403782.xlsx
