# Supplementary material for: Novel genome sequences and evolutionary dynamics of the North American anopheline species Anopheles freeborni, Anopheles crucians, Anopheles quadrimaculatus, and Anopheles albimanus
Source: G3 (Bethesda). 2022 Nov 15;13(1):jkac284. doi: 10.1093/g3journal/jkac284 (PMC9836346; doi:10.1093/g3journal/jkac284)
Supplement: jkac284_Supplementary_Data [file jkac284_supplementary_data.zip › Suppl/Supplemental_Table_4_G3-2022-403782.xlsx]

## Sheet: aBSREL-g Profiler
Table S3-1: Results of topGO on hyPhy aBSREL output
GO Category	Term Name	Term ID	Number Annotated	Number Significant	Number Expected	P Value	FDR	Contrast
Molecular Function	structural molecule activity	GO:0005198	3	1	0.03	0.034	0.915474	colAlbi1
Molecular Function	structural constituent of cuticle	GO:0042302	3	1	0.03	0.034	0.915474	colAlbi1
Molecular Function	structural molecule activity	GO:0005198	3	1	0.03	0.034	0.915474	colAlbi2
Molecular Function	structural constituent of cuticle	GO:0042302	3	1	0.03	0.034	0.915474	colAlbi2
Biological Process	RNA phosphodiester bond hydrolysis	GO:0090503	1	1	0.05	0.05	0.915474	colQuad4
Molecular Function	selenium binding	GO:0008430	1	1	0.09	0.092	0.915474	gambiae
Biological Process	RNA processing	GO:0006396	1	1	0.05	0.05	0.915474	ncCrucians2_ncCrucians4_ncCrucians3_ncCrucians6_ncCrucians5_ncCrucians8
Biological Process	mRNA processing	GO:0006397	1	1	0.05	0.05	0.915474	ncCrucians2_ncCrucians4_ncCrucians3_ncCrucians6_ncCrucians5_ncCrucians8
Biological Process	mRNA metabolic process	GO:0016071	1	1	0.05	0.05	0.915474	ncCrucians2_ncCrucians4_ncCrucians3_ncCrucians6_ncCrucians5_ncCrucians8
Molecular Function	nucleic acid binding	GO:0003676	6	3	0.69	0.019	0.915474	ncCrucians2
Molecular Function	structural molecule activity	GO:0005198	3	2	0.34	0.034	0.915474	ncCrucians2
Molecular Function	structural constituent of cuticle	GO:0042302	3	2	0.34	0.034	0.915474	ncCrucians2
Molecular Function	organic cyclic compound binding	GO:0097159	8	3	0.92	0.046	0.915474	ncCrucians2
Molecular Function	heterocyclic compound binding	GO:1901363	8	3	0.92	0.046	0.915474	ncCrucians2
Biological Process	RNA processing	GO:0006396	1	1	0.05	0.05	0.915474	ncCrucians3
Biological Process	mRNA processing	GO:0006397	1	1	0.05	0.05	0.915474	ncCrucians3
Biological Process	mRNA metabolic process	GO:0016071	1	1	0.05	0.05	0.915474	ncCrucians3
Molecular Function	protein domain specific binding	GO:0019904	1	1	0.03	0.034	0.915474	ncCrucians4
Biological Process	positive regulation of biosynthetic proc...	GO:0009891	1	1	0.1	0.1	0.915474	ncCrucians5
Biological Process	positive regulation of metabolic process	GO:0009893	1	1	0.1	0.1	0.915474	ncCrucians5
Biological Process	positive regulation of macromolecule bio...	GO:0010557	1	1	0.1	0.1	0.915474	ncCrucians5
Biological Process	positive regulation of macromolecule met...	GO:0010604	1	1	0.1	0.1	0.915474	ncCrucians5
Biological Process	positive regulation of cellular metaboli...	GO:0031325	1	1	0.1	0.1	0.915474	ncCrucians5
Biological Process	positive regulation of cellular biosynth...	GO:0031328	1	1	0.1	0.1	0.915474	ncCrucians5
Biological Process	positive regulation of nucleobase-contai...	GO:0045935	1	1	0.1	0.1	0.915474	ncCrucians5
Biological Process	positive regulation of biological proces...	GO:0048518	1	1	0.1	0.1	0.915474	ncCrucians5
Biological Process	positive regulation of cellular process	GO:0048522	1	1	0.1	0.1	0.915474	ncCrucians5
Biological Process	positive regulation of nitrogen compound...	GO:0051173	1	1	0.1	0.1	0.915474	ncCrucians5
Molecular Function	nucleic acid binding	GO:0003676	6	2	0.48	0.072	0.915474	ncCrucians5
Molecular Function	structural molecule activity	GO:0005198	3	2	0.31	0.027	0.915474	ncCrucians8
Molecular Function	structural constituent of cuticle	GO:0042302	3	2	0.31	0.027	0.915474	ncCrucians8
Biological Process	positive regulation of biosynthetic proc...	GO:0009891	1	1	0.05	0.05	0.915474	waFreeborni1
Biological Process	positive regulation of metabolic process	GO:0009893	1	1	0.05	0.05	0.915474	waFreeborni1
Biological Process	positive regulation of macromolecule bio...	GO:0010557	1	1	0.05	0.05	0.915474	waFreeborni1
Biological Process	positive regulation of macromolecule met...	GO:0010604	1	1	0.05	0.05	0.915474	waFreeborni1
Biological Process	positive regulation of cellular metaboli...	GO:0031325	1	1	0.05	0.05	0.915474	waFreeborni1
Biological Process	positive regulation of cellular biosynth...	GO:0031328	1	1	0.05	0.05	0.915474	waFreeborni1
Biological Process	positive regulation of nucleobase-contai...	GO:0045935	1	1	0.05	0.05	0.915474	waFreeborni1
Biological Process	positive regulation of biological proces...	GO:0048518	1	1	0.05	0.05	0.915474	waFreeborni1
Biological Process	positive regulation of cellular process	GO:0048522	1	1	0.05	0.05	0.915474	waFreeborni1
Biological Process	positive regulation of nitrogen compound...	GO:0051173	1	1	0.05	0.05	0.915474	waFreeborni1
Molecular Function	structural molecule activity	GO:0005198	3	2	0.14	0.0047	0.915474	waFreeborni1
Molecular Function	structural constituent of cuticle	GO:0042302	3	2	0.14	0.0047	0.915474	waFreeborni1
Molecular Function	nucleic acid binding	GO:0003676	6	2	0.28	0.0226	0.915474	waFreeborni1
Molecular Function	organic cyclic compound binding	GO:0097159	8	2	0.37	0.0408	0.915474	waFreeborni1
Molecular Function	heterocyclic compound binding	GO:1901363	8	2	0.37	0.0408	0.915474	waFreeborni1
Molecular Function	RNA binding	GO:0003723	2	1	0.09	0.0904	0.915474	waFreeborni1
Molecular Function	lipid binding	GO:0008289	1	1	0.02	0.023	0.915474	waFreeborni1_waFreeborni2
