# Supplementary material for: Novel genome sequences and evolutionary dynamics of the North American anopheline species Anopheles freeborni, Anopheles crucians, Anopheles quadrimaculatus, and Anopheles albimanus
Source: G3 (Bethesda). 2022 Nov 15;13(1):jkac284. doi: 10.1093/g3journal/jkac284 (PMC9836346; doi:10.1093/g3journal/jkac284)
Supplement: jkac284_Supplementary_Data [file jkac284_supplementary_data.zip › Suppl/Supplemental_File_1_G3-2022-403782.fa]

>COL_albi1-A0A1S4GN31
ATGGAGTGTTGCTTGTCTGAAGAAGCAAAGGAACAGAAGCGAATCAATCAGGAGATTGAA
CGCCAGTTACGACGAGACAAGCGTGATGCGAGACGTGAACTTAAATTACTATTGCTGGGT
ACCGGTGAATCTGGAAAATCAACATTTATCAAACAGATGCGTATTATTCACGGTAGCGGA
TATTCGGATGAAGATAAACGCGGTTTTATCAAATTAGTCTATCAAAACATTTTCATGGCA
ATGCAGTCGATGATACGGGCAATGGATTTGTTGAAAATTTTATACAGTGATCCAGCAAAC
ATCGAACATGCTGAATTGATAAGAAGTGTAGATTTTGAAACAGTCACCACATTTGAACCA
CCATACGTTCAGGCCATCAAAGATTTGTGGGCCGACGCAGGCATTCAAGAATGTTATGAC
CGAAGGAGAGAATATCAGCTAACAGATTCTGCTAAATACTATCTAAGCGATATGGAGCGT
ATCGAAAAAGAAGACTTTCTTCCAACCGAACAAGACATTCTCAGAGCTAGGGCACCGACA
ACGGGAATTTTAGAATACCCATTCGATTTGGATAGCATCATTTTTAGAATGGTGGACGTC
GGAGGACAAAGATCTGAGAGAAGGAAATGGATCCATTGTTTTGAAAATGTTACATCTATC
ATTTTCCTGGTTGCTCTTTCCGAATACGATCAAATTCTTTTTGAATCAGAGAATGAGAAC
CGAATGGAAGAATCTAAAGCTTTATTCAAGACCATAATTACGTATCCTTGGTTTCAACAT
TCTTCAGTCATCCTGTTTTTGAACAAAAAAGATTTACTAGAGGAAAAAATTATGTATTCG
CATCTGGTGGATTACTTTCCTGAGTACGATGGACCTCAGAGAGATGCAATAGCCGCCAGG
GAATTTATCCTCCGCATGTTTGTAGATTTAAATCCCGACTCGGAAAAAATTATTTACTCT
CATTTCACATGTGCAACAGACACAGAAAACATACGCTTCGTGTTCGCCGCTGTCAAGGAT
ACGATTCTGCAATCTAACCTTAAGGAATACAATCTTGTT
>COL_albi2-A0A1S4GN31
ATGGAGTGTTGCTTGTCTGAAGAAGCAAAGGAACAGAAGCGAATCAATCAGGAGATTGAA
CGCCAGTTACGACGAGACAAGCGTGATGCGAGACGTGAACTTAAATTACTATTGCTGGGT
ACCGGTGAATCTGGAAAATCAACATTTATCAAACAGATGCGTATTATTCACGGTAGCGGA
TATTCGGATGAAGATAAACGCGGTTTTATCAAATTAGTCTATCAAAACATTTTCATGGCA
ATGCAGTCGATGATACGGGCAATGGATTTGTTGAAAATTTTATACAGTGATCCAGCAAAC
ATCGAACATGCTGAATTGATAAGAAGTGTAGATTTTGAAACAGTCACCACATTTGAACCA
CCATACGTTCAGGCCATCAAAGATTTGTGGGCCGACGCAGGCATTCAAGAATGTTATGAC
CGAAGGAGAGAATATCAGCTAACAGATTCTGCTAAATACTATCTAAGCGATATGGAGCGT
ATCGAAAAAGAAGACTTTCTTCCAACCGAACAAGACATTCTCAGAGCTAGGGCACCGACA
ACGGGAATTTTAGAATACCCATTCGATTTGGATAGCATCATTTTTAGAATGGTGGACGTC
GGAGGACAAAGATCTGAGAGAAGGAAATGGATCCATTGTTTTGAAAATGTTACATCTATC
ATTTTCCTGGTTGCTCTTTCCGAATACGATCAAATTCTTTTTGAATCAGAGAATGAGAAC
CGAATGGAAGAATCTAAAGCTTTATTCAAGACCATAATTACGTATCCTTGGTTTCAACAT
TCTTCAGTCATCCTGTTTTTGAACAAAAAAGATTTACTAGAGGAAAAAATTATGTATTCG
CATCTGGTGGATTACTTTCCTGAGTACGATGGACCTCAGAGAGATGCAATAGCCGCCAGG
GAATTTATCCTCCGCATGTTTGTAGATTTAAATCCCGACTCGGAAAAAATTATTTACTCT
CATTTCACATGTGCAACAGACACAGAAAACATACGCTTCGTGTTCGCCGCTGTCAAGGAT
ACGATTCTGCAATCTAACCTTAAGGAATACAATCTTGTT
>COL_quad3-A0A1S4GN31
ATGGAGTGTTGCCTGTCCGAGGAAGCCAAAGAGCAGAAGCGCATCAATCAGGAGATTGAG
CGGCAGCTGCGACGAGACAAACGGGATGCCAGGCGAGAGCTGAAGCTGCTACTGCTCGGT
ACTGGCGAATCGGGTAAATCAACATTTATCAAGCAGATGCGCATCATCCACGGCAGTGGT
TACTCGGACGAGGACAAGCGGGGCTTCATCAAACTAGTATACCAAAACATTTTCATGGCA
ATGCAGTCGATGATACGGGCGATGGATCTGCTGAAAATTTTGTACAGTGATCCGGCGAAT
ATCGAACACGCCGAACTAATACGAAGCGTCGACTTCGAGACAGTGACCACATTCGAACCG
CCATACGTTCAAGCAATCAAAGACTTATGGGCCGACGCCGGTATCCAGGAGTGCTACGAC
CGGAGGAGAGAGTATCAGCTAACAGATTCCGCCAAATACTATTTGAGCGATATGGAGCGT
ATCGAAAAAGAAGATTTCCTCCCAACCGAACAAGACATTCTCAGAGCTAGGGCACCGACA
ACGGGCATTTTAGAGTATCCGTTCGATTTGGACAGCATCATCTTTAGAATGGTGGACGTC
GGCGGACAAAGATCTGAAAGAAGGAAATGGATCCACTGTTTCGAGAATGTCACATCAATC
ATCTTCTTGGTTGCGCTATCCGAGTACGATCAGATTCTGTTCGAATCCGAGAATGAGAAT
CGAATGGAGGAATCGAAAGCTTTATTTAAGACCATTATAACGTACCCCTGGTTCCAACAT
TCGTCGGTGATTCTGTTCTTGAACAAAAAGGATTTGCTGGAGGAGAAGATCATGTATTCC
CATTTAGTGGACTACTTTCCGGAGTACGATGGACCACAAAGAGATGCAATAGCTGCCAGA
GAATTTATACTTCGCATGTTTGTAGACTTAAATCCCGACTCGGAGAAAATAATTTATTCA
CATTTCACGTGCGCAACAGACACCGAGAATATCCGGTTCGTGTTCGCCGCAGTCAAGGAC
ACGATACTGCAGTCCAACCTCAAGGAGTACAATCTGGTT
>COL_quad4-A0A1S4GN31
ATGGAGTGTTGCCTGTCCGAGGAAGCCAAAGAGCAGAAGCGCATCAATCAGGAGATTGAG
CGGCAGCTGCGACGAGACAAACGGGATGCCAGGCGAGAGCTGAAGCTGCTACTGCTCGGT
ACTGGCGAATCGGGTAAATCAACATTTATCAAGCAGATGCGCATCATCCACGGCAGTGGT
TACTCGGACGAGGACAAGCGGGGCTTCATCAAACTAGTATACCAAAACATTTTCATGGCA
ATGCAGTCGATGATACGGGCGATGGATCTGCTGAAAATTTTGTACAGTGATCCGGCGAAT
ATCGAACACGCCGAACTAATACGAAGCGTCGACTTCGAGACAGTGACCACATTCGAACCG
CCATACGTTCAAGCAATCAAAGACTTATGGGCCGACGCCGGTATCCAGGAGTGCTACGAC
CGGAGGAGAGAGTATCAGCTAACAGATTCCGCCAAATACTATTTGAGCGATATGGAGCGT
ATCGAAAAAGAAGATTTCCTCCCAACCGAACAAGACATTCTCAGAGCTAGGGCACCGACA
ACGGGCATTTTAGAGTATCCGTTCGATTTGGACAGCATCATCTTTAGAATGGTGGACGTC
GGCGGACAAAGATCTGAAAGAAGGAAATGGATCCACTGTTTCGAGAATGTCACATCAATC
ATCTTCTTGGTTGCGCTATCCGAGTACGATCAGATTCTGTTCGAATCCGAGAATGAGAAT
CGAATGGAGGAATCGAAAGCTTTATTTAAGACCATTATAACGTACCCCTGGTTCCAACAT
TCGTCGGTGATTCTGTTCTTGAACAAAAAGGATTTGCTGGAGGAGAAGATCATGTATTCC
CATTTAGTGGACTACTTTCCGGAGTACGATGGACCACAAAGAGATGCAATAGCTGCCAGA
GAATTTATACTTCGCATGTTTGTAGACTTAAATCCCGACTCGGAGAAAATAATTTATTCA
CATTTCACGTGCGCAACAGACACCGAGAATATCCGGTTCGTGTTCGCCGCAGTCAAGGAC
ACGATACTGCAGTCCAACCTCAAGGAGTACAATCTGGTT
>gambiae-A0A1S4GN31
ATGGAGTGCTGCCTGTCTGAGGAAGCCAAAGAGCAAAAGCGCATCAATCAGGAGATTGAG
CGGCAGCTGCGACGAGACAAGCGCGATGCAAGACGGGAGCTGAAGCTGCTGCTGCTGGGT
ACTGGTGAATCGGGTAAATCAACATTCATCAAGCAGATGCGTATTATTCACGGCAGTGGC
TACTCGGACGAGGACAAGCGGGGCTTCATCAAACTAGTATACCAAAACATCTTCATGGCG
ATGCAGTCGATGATACGAGCGATGGATCTGCTGAAGATATTGTACAGTGATCCGGCAAAT
ATCGAGCATGCCGAGCTAATACGAAGCGTAGACTTCGAGACAGTGACCACATTCGAACCG
CCATACGTTCAAGCAATCAAAGACTTATGGGCCGATGCGGGCATCCAGGAATGTTACGAC
CGAAGGAGAGAGTATCAGCTAACAGATTCCGCCAAATACTACTTGAGCGATTTGGCACGT
ATCGAAGCGGAAGATTTTCTCCCGACTGAACAAGACATTCTAAGAGCTAGGGCACCGACA
ACGGGCATTTTAGAGTATCCATTCGATCTGGATAGCATCATCTTTAGGATGGTAGACGTC
GGCGGACAAAGATCTGAAAGAAGGAAATGGATCCACTGTTTCGAGAATGTAACATCAATC
ATATTCTTGGTTGCACTGTCGGAGTATGATCAGATTCTGTTCGAATCCGAAAATGAGAAC
CGAATGGAAGAATCGAAAGCTTTATTTAAGACCATTATTACGTATCCATGGTTCCAACAT
TCGTCGGTCATCCTGTTCTTGAACAAAAAGGATTTGCTCGAGGAGAAGATCATGTATTCG
CATTTGGTAGACTACTTCCCCGAGTACGATGGACCACAAAGAGATGCAATAGCTGCCAGA
GAATTTATACTTCGCATGTTTGTAGACTTAAATCCCGATTCGGAGAAAATAATTTATTCA
CATTTCACTTGCGCGACAGACACCGAAAATATACGGTTTGTGTTCGCCGCTGTCAAGGAC
ACGATACTTCAGTCCAACCTAAAGGAGTACAATCTGGTT
>NC_crucians2-A0A1S4GN31
ATGGAGTGTTGCCTGTCCGAGGAAGCCAAAGAGCAGAAGCGCATCAATCAGGAGATTGAG
CGGCAGCTGCGAAGAGACAAACGGGATGCCAGGCGAGAGCTGAAGCTGCTACTGCTCGGT
ACTGGCGAATCGGGTAAATCAACATTTATCAAGCAGATGCGCATTATCCACGGCAGTGGT
TACTCGGACGAGGACAAGCGGGGCTTCATCAAACTAGTATACCAAAACATTTTCATGGCA
ATGCAGTCGATGATACGGGCGATGGATCTGCTGAAAATTCTGTACAGTGATCCGGCGAAT
ATCGAACACGCCGAACTAATACGAAGCGTCGACTTCGAAACAGTGACCACATTCGAACCG
CCATACGTTCAAGCAATCAAAGACTTATGGGCCGATGCTGGTATCCAGGAGTGCTACGAC
CGGAGGAGAGAGTATCAGCTAACAGATTCCGCCAAATACTACTTGAGCGATATGGAGCGT
ATCGAAAAAGAAGATTTCCTCCCAACCGAACAAGACATTCTCAGAGCTAGGGCACCGACA
ACGGGTATTTTAGAGTATCCGTTCGATTTGGACAGCATCATCTTTAGAATGGTTGACGTC
GGCGGACAAAGATCTGAAAGAAGGAAATGGATCCACTGTTTCGAGAATGTCACATCAATC
ATCTTCTTGGTTGCGCTATCCGAGTACGATCAGATTCTGTTCGAATCCGAGAATGAGAAT
CGAATGGAGGAATCGAAAGCTTTATTTAAGACCATTATAACGTACCCCTGGTTCCAACAT
TCGTCGGTGATTCTGTTCTTGAACAAGAAGGATTTGCTGGAGGAGAAGATTATGTATTCC
CATTTAGTGGACTACTTTCCGGAGTACGATGGACCACAAAGAGATGCAATAGCTGCCAGA
GAATTTATACTTCGCATGTTTGTAGACTTAAATCCTGACTCGGAGAAAATAATTTATTCA
CATTTCACGTGTGCAACAGACACCGAGAATATCCGGTTTGTGTTCGCCGCAGTCAAGGAC
ACGATACTGCAGTCCAACCTCAAGGAGTACAATCTGGTT
>NC_crucians3-A0A1S4GN31
ATGGAGTGTTGCCTGTCCGAGGAAGCCAAAGAGCAGAAGCGCATCAATCAGGAGATTGAG
CGGCAGCTGCGAAGAGACAAACGGGATGCCAGGCGAGAGCTGAAGCTGCTACTGCTCGGT
ACTGGCGAATCGGGTAAATCAACATTTATCAAGCAGATGCGCATTATCCACGGCAGTGGT
TACTCGGACGAGGACAAGCGGGGCTTCATCAAACTAGTATACCAAAACATTTTCATGGCA
ATGCAGTCGATGATACGGGCGATGGATCTGCTGAAAATTCTGTACAGTGATCCGGCGAAT
ATCGAACACGCCGAACTAATACGAAGCGTCGACTTCGAAACAGTGACCACATTCGAACCG
CCATACGTTCAAGCAATCAAAGACTTATGGGCCGATGCTGGTATCCAGGAGTGCTACGAC
CGGAGGAGAGAGTATCAGCTAACAGATTCCGCCAAATACTACTTGAGCGATATGGAGCGT
ATCGAAAAAGAAGATTTCCTCCCAACCGAACAAGACATTCTCAGAGCTAGGGCACCGACA
ACGGGTATTTTAGAGTATCCGTTCGATTTGGACAGCATCATCTTTAGAATGGTTGACGTC
GGCGGACAAAGATCTGAAAGAAGGAAATGGATCCACTGTTTCGAGAATGTCACATCAATC
ATCTTTTTGGTTGCGCTATCCGAGTACGATCAGATTCTGTTCGAATCCGAGAATGAGAAT
CGAATGGAGGAATCGAAAGCTTTATTTAAGACCATTATAACGTACCCCTGGTTCCAACAT
TCGTCGGTGATTCTGTTCTTGAACAAGAAGGATTTGCTGGAGGAGAAGATTATGTATTCC
CATTTAGTGGACTACTTCCCGGAGTACGATGGACCACAAAGAGATGCAATAGCTGCCAGA
GAATTTATACTTCGCATGTTTGTAGACTTAAATCCTGACTCGGAGAAAATAATTTATTCA
CATTTCACGTGTGCAACAGACACCGAGAATATCCGGTTTGTGTTCGCCGCAGTCAAGGAC
ACGATACTGCAGTCCAACCTCAAGGAGTACAATCTGGTT
>NC_crucians4-A0A1S4GN31
ATGGAGTGTTGCCTGTCCGAGGAAGCCAAAGAGCAGAAGCGCATCAATCAGGAGATTGAG
CGGCAGCTGCGAAGAGACAAACGGGATGCCAGGCGAGAGCTGAAGCTGCTACTGCTCGGT
ACTGGCGAATCGGGTAAATCAACATTTATCAAGCAGATGCGCATTATCCACGGCAGTGGT
TACTCGGACGAGGACAAGCGGGGCTTCATCAAACTAGTATACCAAAACATTTTCATGGCA
ATGCAGTCGATGATACGGGCGATGGATCTGCTGAAAATTCTGTACAGTGATCCGGCGAAT
ATCGAACACGCCGAACTAATACGAAGCGTCGACTTCGAAACAGTGACCACATTCGAACCG
CCATACGTTCAAGCAATCAAAGACTTATGGGCCGATGCTGGTATCCAGGAGTGCTACGAC
CGGAGGAGAGAGTATCAGCTAACAGATTCCGCCAAATACTACTTGAGCGATATGGAGCGT
ATCGAAAAAGAAGATTTCCTCCCAACCGAACAAGACATTCTCAGAGCTAGGGCACCGACA
ACGGGTATTTTAGAGTATCCGTTCGATTTGGACAGCATCATCTTTAGAATGGTTGACGTC
GGCGGACAAAGATCTGAAAGAAGGAAATGGATCCACTGTTTCGAGAATGTCACATCAATC
ATCTTTTTGGTTGCGCTATCCGAGTACGATCAGATTCTGTTCGAATCCGAGAATGAGAAT
CGAATGGAGGAATCGAAAGCTTTATTTAAGACCATTATAACGTACCCCTGGTTCCAACAT
TCGTCGGTGATTCTGTTCTTGAACAAGAAGGATTTGCTGGAGGAGAAGATTATGTATTCC
CATTTAGTGGACTACTTCCCGGAGTACGATGGACCACAAAGAGATGCAATAGCTGCCAGA
GAATTTATACTTCGCATGTTTGTAGACTTAAATCCTGACTCGGAGAAAATAATTTATTCA
CATTTCACGTGTGCAACAGACACCGAGAATATCCGGTTTGTGTTCGCCGCAGTCAAGGAC
ACGATACTGCAGTCCAACCTCAAGGAGTACAATCTGGTT
>NC_crucians5-A0A1S4GN31
ATGGAGTGTTGCCTGTCCGAGGAAGCCAAAGAGCAGAAGCGCATCAATCAGGAGATTGAG
CGGCAGCTGCGAAGAGACAAACGGGATGCCAGGCGAGAGCTGAAGCTGCTACTGCTCGGT
ACTGGCGAATCGGGTAAATCAACATTTATCAAGCAGATGCGCATTATCCACGGCAGTGGT
TACTCGGACGAGGACAAGCGGGGCTTCATCAAACTAGTATACCAAAACATTTTCATGGCA
ATGCAGTCGATGATACGGGCGATGGATCTGCTGAAAATTCTGTACAGTGATCCGGCGAAT
ATCGAACACGCCGAACTAATACGAAGCGTCGACTTCGAAACAGTGACCACATTCGAACCG
CCATACGTTCAAGCAATCAAAGACTTATGGGCCGATGCTGGTATCCAGGAGTGCTACGAC
CGGAGGAGAGAGTATCAGCTAACAGATTCCGCCAAATACTACTTGAGCGATATGGAGCGT
ATCGAAAAAGAAGATTTCCTCCCAACCGAACAAGACATTCTCAGAGCTAGGGCACCGACA
ACGGGTATTTTAGAGTATCCGTTCGATTTGGACAGCATCATCTTTAGAATGGTTGACGTC
GGCGGACAAAGATCTGAAAGAAGGAAATGGATCCACTGTTTCGAGAATGTCACATCAATC
ATCTTTTTGGTTGCGCTATCCGAGTACGATCAGATTCTGTTCGAATCCGAGAATGAGAAT
CGAATGGAGGAATCGAAAGCTTTATTTAAGACCATTATAACGTACCCCTGGTTCCAACAT
TCGTCGGTGATTCTGTTCTTGAACAAGAAGGATTTGCTGGAGGAGAAGATTATGTATTCC
CATTTAGTGGACTACTTCCCGGAGTACGATGGACCACAAAGAGATGCAATAGCTGCCAGA
GAATTTATACTTCGCATGTTTGTAGACTTAAATCCTGACTCGGAGAAAATAATTTATTCA
CATTTCACGTGTGCAACAGACACCGAGAATATCCGGTTTGTGTTCGCCGCAGTCAAGGAC
ACGATACTGCAGTCCAACCTCAAGGAGTACAATCTGGTT
>NC_crucians6-A0A1S4GN31
TTTCTGTACACAGGTACTGGCGAATCGGGTAAATCAACATTTATCAAGCAGATGCGCATT
ATCCACGGCAGTGGTTACTCGGACGAGGACAAGCGGGGCTTCATCAAACTAGTATACCAA
AACATTTTCATGGCAATGCAGTCGATGATACGGGCGATGGATCTGCTGAAAATTCTGTAC
AGTGATCCGGCGAATATCGAACACGCCGAACTAATACGAAGCGTCGACTTCGAAACAGTG
ACCACATTCGAACCGCCATACGTTCAAGCAATCAAAGACTTATGGGCCGATGCTGGTATC
CAGGAGTGCTACGACCGGAGGAGAGAGTATCAGCTAACAGATTCCGCCAAATACTACTTG
AGCGATATGGAGCGTATCGAAAAAGAAGATTTCCTCCCAACCGAACAAGACATTCTCAGA
GCTAGGGCACCGACAACGGGTATTTTAGAGTATCCGTTCGATTTGGACAGCATCATCTTT
AGAATGGTTGACGTCGGCGGACAAAGATCTGAAAGAAGGAAATGGATCCACTGTTTCGAG
AATGTCACATCAATCATCTTCTTGGTTGCGCTATCCGAGTACGATCAGATTCTGTTCGAA
TCCGAGAATGAGAATCGAATGGAGGAATCGAAAGCTTTATTTAAGACCATTATAACGTAC
CCCTGGTTCCAACATTCGTCGGTGATTCTGTTCTTGAACAAGAAGGATTTGCTGGAGGAG
AAGATTATGTATTCCCATTTAGTGGACTACTTCCCGGAGTACGATGGACCACAAAGAGAT
GCAATAGCTGCCAGAGAATTTATACTTCGCATGTTTGTAGACTTAAATCCTGACTCGGAG
AAAATAATTTATTCACATTTCACGTGTGCAACAGACACCGAGAATATCCGGTTTGTGTTC
GCCGCAGTCAAGGACACGATACTGCAGTCCAACCTCAAGGAGTACAATCTGGTT
>NC_crucians8-A0A1S4GN31
ATGGAGTGTTGCCTGTCCGAGGAAGCCAAAGAGCAGAAGCGCATCAATCAGGAGATTGAG
CGGCAGCTGCGAAGAGACAAACGGGATGCCAGGCGAGAGCTGAAGCTGCTACTGCTCGGT
ACTGGCGAATCGGGTAAATCAACATTTATCAAGCAGATGCGCATTATCCACGGCAGTGGT
TACTCGGACGAGGACAAGCGGGGCTTCATCAAACTAGTATACCAAAACATTTTCATGGCA
ATGCAGTCGATGATACGGGCGATGGATCTGCTGAAAATTCTGTACAGTGATCCGGCGAAT
ATCGAACACGCCGAACTAATACGAAGCGTCGACTTCGAAACAGTGACCACATTCGAACCG
CCATACGTTCAAGCAATCAAAGACTTATGGGCCGATGCTGGTATCCAGGAGTGCTACGAC
CGGAGGAGAGAGTATCAGCTAACAGATTCCGCCAAATACTACTTGAGCGATATGGAGCGT
ATCGAAAAAGAAGATTTCCTCCCAACCGAACAAGACATTCTCAGAGCTAGGGCACCGACA
ACGGGTATTTTAGAGTATCCGTTCGATTTGGACAGCATCATCTTTAGAATGGTTGACGTC
GGCGGACAAAGATCTGAAAGAAGGAAATGGATCCACTGTTTCGAGAATGTCACATCAATC
ATCTTTTTGGTTGCGCTATCCGAGTACGATCAGATTCTGTTCGAATCCGAGAATGAGAAT
CGAATGGAGGAATCGAAAGCTTTATTTAAGACCATTATAACGTACCCCTGGTTCCAACAT
TCGTCGGTGATTCTGTTCTTGAACAAGAAGGATTTGCTGGAGGAGAAGATTATGTATTCC
CATTTAGTGGACTACTTCCCGGAGTACGATGGACCACAAAGAGATGCAATAGCTGCCAGA
GAATTTATACTTCGCATGTTTGTAGACTTAAATCCTGACTCGGAGAAAATAATTTATTCA
CATTTCACGTGTGCAACAGACACCGAGAATATCCGGTTTGTGTTCGCCGCAGTCAAGGAC
ACGATACTGCAGTCCAACCTCAAGGAGTACAATCTGGTT
>WA_freeborni1-A0A1S4GN31
TTTCTCTGCACAGGTACTGGCGAATCGGGTAAATCAACATTTATCAAGCAGATGCGCATT
ATCCACGGCAGCGGTTACTCGGACGAGGACAAGCGGGGCTTCATAAAACTAGTATACCAA
AACATTTTCATGGCAATGCAGTCGATGATACGGGCGATGGATCTGCTGAAAATTCTGTAC
AGTGATCCGGCGAATAACGAACACGCCGAACTAATACGAAGCGTCGATTTCGAGACAGTG
ACCACATTCGAACCGCCGTACGTTCAAGCAATCAAAGACTTATGGGCCGACGCCGGCATC
CAGGAGTGCTACGACCGAAGGAGAGAGTATCAGCTAACAGATTCCGCCAAATACTACTTG
AGCGATATGGAGCGTATCGAAAAAGAAGATTTCCTCCCAACCGAACAAGACATTCTCAGG
GCTAGGGCACCGACAACGGGCATTTTAGAGTATCCGTTCGATTTGGACAGCATCATCTTT
AGAATGGTTGACGTCGGCGGACAAAGATCTGAAAGAAGGAAATGGATCCACTGTTTCGAG
AATGTCACATCAATCATCTTCTTGGTTGCGCTATCCGAGTACGATCAGATTCTGTTCGAA
TCCGAGAACGAGAATCGAATGGAGGAATCGAAAGCTTTATTTAAGACCATTATAACGTAC
CCCTGGTTCCAACATTCGTCGGTGATTCTGTTCTTGAACAAAAAGGATTTGCTGGAGGAG
AAGATCATGTATTCCCATTTAGTGGACTACTTCCCGGAGTACGATGGACCACAAAGAGAT
GCAATAGCTGCCAGAGAATTTATACTTCGCATGTTTGTAGACTTAAATCCCGACTCGGAG
AAAATAATTTATTCACATTTCACGTGCGCAACAGACACCGAGAATATCCGGTTCGTGTTC
GCCGCAGTCAAGGACACGATACTGCAGTCCAACCTCAAGGAGTACAATCTGGTT
>WA_freeborni2-A0A1S4GN31
ATGGAGTGTTGCCTGTCCGAGGAAGCCAAAGAGCAGAAGCGCATCAATCAGGAGATTGAG
CGGCAGCTNNNNNNNNNNNNNCACACTTAATGCTCTCCCTTTCTGTTTCTCTGCACAGGT
ACTGGCGAATCGGGTAAATCAACATTTATCAAGCAGATGCGCATTATCCACGGCAGCGGT
TACTCGGACGAGGACAAGCGGGGCTTCATAAAACTAGTATACCAAAACATTTTCATGGCA
ATGCAGTCGATGATACGGGCGATGGATCTGCTGAAAATTCTGTACAGTGATCCGGCGAAT
AACGAACACGCCGAACTAATACGAAGCGTCGATTTCGAGACAGTGACCACATTCGAACCG
CCGTACGTTCAAGCAATCAAAGACTTATGGGCCGACGCCGGCATCCAGGAGTGCTACGAC
CGAAGGAGAGAGTATCAGCTAACAGATTCCGCCAAATACTACTTGAGCGATATGGAGCGT
ATCGAAAAAGAAGATTTCCTCCCAACCGAACAAGACATTCTCAGGGCTAGGGCACCGACA
ACGGGCATTTTAGAGTATCCGTTCGATTTGGACAGCATCATCTTTAGAATGGTTGACGTC
GGCGGACAAAGATCTGAAAGAAGGAAATGGATCCACTGTTTCGAGAATGTCACATCAATC
ATCTTCTTGGTTGCGCTATCCGAGTACGATCAGATTCTGTTCGAATCCGAGAACGAGAAT
CGAATGGAGGAATCGAAAGCTTTATTTAAGACCATTATAACGTACCCCTGGTTCCAACAT
TCGTCGGTGATTCTGTTCTTGAACAAAAAGGATTTGCTGGAGGAGAAGATCATGTATTCC
CATTTAGTGGACTACTTCCCGGAGTACGATGGACCACAAAGAGATGCAATAGCTGCCAGA
GAATTTATACTTCGCATGTTTGTAGACTTAAATCCCGACTCGGAGAAAATAATTTATTCA
CATTTCACGTGCGCAACAGACACCGAGAATATCCGGTTCGTGTTCGCCGCAGTCAAGGAC
ACGATACTGCAGTCCAACCTCAAGGAGTACAATCTGGTT
>COL_albi1-A0A1W5C936
CCGAACAATGCGATCAAGGCGAATGCGGCCGCGTACCTGCAGCATCTTTGCTACATGGAC
GATCCGAACAAGCAAAGGACGCGTACGCTCGGTGGCATACCGCCGCTGGTGAAGCTGCTC
GGGCACGAGAACACGGACGTGTTCCGGAATGCGTGCGGGGCGCTCCGGAACCTGTCGTAC
GGGCGACAGAACGACGAAAACAAGCGTGCAATTAACAAGGCGGGCGGCATACAGTCGCTC
ATCCATCTGCTGCGCCGGACGGCCGAGTCCGACATCAAGGAGCTGGTGACGGGCATCATC
TGGAATATGTCGTCGTGCGAGGATCTGAAGCGCTACATCATCGACGATGCGGTCATCGTG
ATCGTGTCGTACATTATCATTCCCCACTCGGGCTGGGATCCGGCGAACCCGGGCGAAACG
TGCTGGAGCACGGTGTTCCGCAATGCGTCCGGCATACTGCGCAACGTCAGCTCGGCCGGC
GAGTACGCGCGCAAGAAGTTGCGCGAGTGCGAGGGGCTCGTCGATTCGCTGCTCTACGTC
ATACGGATAGCGATCGAAAAGTCGAACATTGGCAACAAGATCGTGGAGAACTGCGTGTGC
ATACTGCGGAACCTCTCGTACCGGTGCCAGGAGGTGGAGGATCCGAATTACGACAAAAAC
CCGATCCCCCACCACAGCTCCATCGANNNNGGCGAGTAAAAAGAAGAAGGAACAACAGGC
GGCAGCCGCGGCCGCCCAGCAACAGCAGGCGGCCGCCGATAAGGATCACGCCGCAGCCAA
CGGTGATCCAGCGAGGATGGCCTGTGGCAACCGGACGTTGTACATTCTTATCTTGCCTTA
CTGCAGAGCTGTTCGAACCCGGAGACGCTGGAGGCGGCGGCCGGTGCCTTACAGAATCTG
GCCGCCTGCTACTGGCAGCCGAGCATCGAGATCCGGGCAACGGTGCGCAAGGAGAAGGGG
CTCCCGATACTGGTGGAGCTGCTGCGCATGGAGGTAGATCGGGTAGTGTGTGCGGTGGCG
ACCGCGCTCCGCAATCTAGCAATCGACCAAAGAAACAAGGAG
>COL_albi2-A0A1W5C936
CCGAACAATGCGATCAAGGCGAATGCGGCCGCGTACCTGCAGCATCTTTGCTACATGGAC
GATCCGAACAAGCAAAGGACGCGTACGCTCGGTGGCATACCGCCGCTGGTGAAGCTGCTC
GGGCACGAGAACACGGACGTGTTCCGGAATGCGTGCGGGGCGCTCCGGAACCTGTCGTAC
GGGCGACAGAACGACGAAAACAAGCGTGCAATTAACAAGGCGGGCGGCATACAGTCGCTC
ATCCATCTGCTGCGCCGGACGGCCGAGTCCGACATCAAGGAGCTGGTGACGGGCATCATC
TGGAATATGTCGTCGTGCGAGGATCTGAAGCGCTACATCATCGACGATGCGGTCATCGTG
ATCGTGTCGTACATTATCATTCCCCACTCGGGCTGGGATCCGGCGAACCCGGGCGAAACG
TGCTGGAGCACGGTGTTCCGCAATGCGTCCGGCATACTGCGCAACGTCAGCTCGGCCGGC
GAGTACGCGCGCAAGAAGTTGCGCGAGTGCGAGGGGCTCGTCGATTCGCTGCTCTACGTC
ATACGGATAGCGATCGAAAAGTCGAACATTGGCAACAAGATCGTGGAGAACTGCGTGTGC
ATACTGCGGAACCTCTCGTACCGGTGCCAGGAGGTGGAGGATCCGAATTACGACAAAAAC
CCGATCCCCCACCACAGCTCCATCGANNNNGGCGAGTAAAAAGAAGAAGGAACAACAGGC
GGCAGCCGCGGCCGCCCAGCAACAGCAGGCGGCCGCCGATAAGGATCACGCCGCAGCCAA
CGGTGATCCAGCGAGGATGGCCTGTGGCAACCGGACGTTGTACATTCTTATCTTGCCTTA
CTGCAGAGCTGTTCGAACCCGGAGACGCTGGAGGCGGCGGCCGGTGCCTTACAGAATCTG
GCCGCCTGCTACTGGCAGCCGAGCATCGAGATCCGGGCAACGGTGCGCAAGGAGAAGGGG
CTCCCGATACTGGTGGAGCTGCTGCGCATGGAGGTAGATCGGGTAGTGTGTGCGGTGGCG
ACCGCGCTCCGCAATCTAGCAATCGACCAAAGAAACAAGGAG
>COL_quad3-A0A1W5C936
CCGAACAACGCGATCAAGGCGAACGCGGCAGCCTACCTGCAGCACCTGTGCTACATGGAC
GACCCGAACAAGCAGCGGACGCGGACGCTCGGTGGCATCCCGCCGCTGGTGAAGCTGCTG
GGGCACGAGAACACGGACGTGTTTCGCAACGCGTGCGGCGCCCTGCGGAACCTCTCGTAC
GGCCGGCAGAACGACGAGAACAAACGTGCAATTAATGCGGCCGGCGGCATCCAGGCGTTG
ATCCACCTGCTGCGCCGAACGGCTGAGTCCGACATCAAGGAGCTGGTGACCGGCATCATC
TGGAACATGTCGTCCTGCGAGGACCTAAAGCGGTTCATCATCGACGACGCGGTGGTGGTG
ATCGTGTCGTACATCATCATTCCCCACTCCGGCTGGGACCCGGCGAACCCGGGCGAGACG
TGCTGGAGCACGGTGTTCCGCAACGCGTCCGGCATCCTGCGAAACGTCAGTTCGGCCGGG
GAGTACGCGCGGAAAAAGCTGCGCGAGTGCGAGGGGCTGGTCGACTCGCTGCTGTACGTC
ATCCGGATAGCGATCGAGAAGTCGAACATCGGCAACAAGATCGTAGAGAACTGCGTCTGC
ATCCTGCGCAACCTCTCCTATCGGTGTCAGGAGGTGGAGGATCCGAACTACGACAAAAAC
CCCATCCCGCATCACAGTTCCGCCGACGGCANNNNNNNNNNNNNNNNNNNNNNNNNNNNN
NNNNCAATCGTTAGTGCCGCCTCCTCCAAGGGAGAAAACTTGGGCTGCTTTGGGGCGAGT
AAAAAGAAAAGAGCTGAGCAGCTGTGGCAACCGGACGTTGTACATTCTTATCTTGCCTTA
CTGCAGAGCTGTTCAAACCCGGAGACGCTCGAGGCGGCGGCGGGCGCGCTGCAGAATCTG
GCCGCCTGCTACTGGCAGCCGAGCATAGAGATCCGGGCGACGGTGCGCAAGGAGAAGGGC
CTGCCGATCCTGGTGGAGCTGCTGCGCATGGAGGTGGACCGGGTGGTGTGCGCGGTGGCG
ACGGCCCTCCGCAATCTAGCTATCGACCAAAGAAACAAGGAG
>COL_quad4-A0A1W5C936
CCGAACAACGCGATCAAGGCGAACGCGGCAGCCTACCTGCAGCACCTGTGCTACATGGAC
GACCCGAACAAGCAGCGGACGCGGACGCTCGGTGGCATCCCGCCGCTGGTGAAGCTGCTG
GGGCACGAGAACACGGACGTGTTTCGCAACGCGTGCGGCGCCCTGCGGAACCTCTCGTAC
GGCCGGCAGAACGACGAGAACAAACGTGCAATTAACGCAGCCGGCGGCATCCAGGCGCTG
ATCCACCTGCTGCGCCGGACAGCCGAGTCCGACATCAAGGAGCTGGTGACCGGCATCATC
TGGAACATGTCGTCCTGCGAGGACCTGAAACGGTTCATCATCGACGACGCGGTGGTGGTG
ATCGTGTCGTACATCATCATTCCCCACTCCGGCTGGGACCCGGCGAACCCGGGCGAGACG
TGCTGGAGCACGGTGTTCCGCAACGCGTCCGGCATCCTGCGAAACGTCAGTTCGGCCGGG
GAGTACGCGCGGAAAAAGCTACGCGAGTGCGAGGGCCTGGTCGATTCGCTGTTGTACGTC
ATCCGGATAGCGATCGAGAAGTCGAACATCGGCAACAAGATCGTAGAGAACTGCGTCTGC
ATCCTGCGCAACCTCTCCTACCGGTGCCAGGAGGTGGAGGATCCGAACTACGACAAAAAC
CCCATCCCGCACCACAGTTCCGCCGACGGCAGTGTGNNNNNNNNNNNNNNNNNNNNNNNN
NNNNCAATCGTCAGTGCCGCCTCATCCAAGGGGGAAAACTTGGGCTGCTTTGGGGCGAGT
AAAAAGAAAAGAGCTGAGCAGCTGTGGCAACCGGACGTTGTACATTCTTATCTTGCCTTA
CTGCAGAGCTGTTCAAACCCGGAGACGCTCGAGGCGGCGGCGGGCGCGCTGCAGAATCTG
GCCGCCTGCTACTGGCAGCCGAGCATAGAGATCCGGGCGACGGTGCGCAAGGAGAAGGGC
CTGCCGATCCTGGTGGAGCTGCTGCGCATGGAGGTGGACCGGGTGGTGTGCGCGGTGGCG
ACGGCCCTCCGCAATCTAGCTATCGACCAAAGAAACAAGGAG
>gambiae-A0A1W5C936
CCGAACAACGCGATCAAGGCGAACGCGGCCGCCTACCTGCAGCACCTGTGCTACATGGAC
GACCCGAACAAGCAGCGGACGCGCACGCTCGGCGGCATCCCGCCGCTGGTGAAGCTGCTC
GGGCACGAGAACACGGACGTGTTTCGGAATGCGTGCGGTGCCCTGCGCAACCTGTCGTAC
GGGCGGCAGAACGACGAGAACAAACGTGCAATTAACGCGGCGGGCGGCATCCAGGCGCTG
ATCCACCTGCTGCGCCGGACGGCCGAGTCCGACATCAAGGAGCTGGTGACGGGCATCATC
TGGAACATGTCGTCCTGCGAGGACCTGAAGCGGTTCATCATCGACGACGCGGTGCTGGTG
ATCGTGTCGTACATCATCATCCCGCACTCGGGCTGGGACCCGACCAACCCGGGCGAAACC
TGCTGGAGCACGGTGTTCCGCAATGCGTCCGGCATCCTGCGCAACGTCAGCTCGGCGGGC
GAGTACGCGCGGAAGAAGCTGCGCGAGTGCGAGGGGCTGGTCGATTCGCTGCTGTACGTG
ATCCGGATAGCGATCGAGAAGTCGAACATCGGCAACAAGATCGTGGAGAACTGCGTGTGC
ATACTGCGCAACCTGTCGTACCGCTGCCAGGAGGTGGAGGACCCGAACTACGACAAGAAC
CCGATCCCGCACCACGGCTCGGACGGGGGCATGAGCGGTGGCAGCGAAGGAACAGCAGGC
AGCGGCAGCGGCCGCGCAGCAGCAGGCGGCCGCCGACAAGGACCATTCGAGCGCGAACGG
CGACCCGTCGAGGATGGCCTGTGGCAACCGGACGTTGTACATTCTTATCTTGCCTTACTG
CAGAGCTGTTCGAACCCGGAGACGCTCGAGGCGGCGGCCGGTGCGCTGCAGAATCTGGCC
GCCTGCTACTGGCAGCCGAGCATAGAGATCCGGGCGACCGTGCGCAAGGAGAAGGGTTTG
CCGATCCTGGTCGAGCTGCTGCGCATGGAGGTGGACCGGGTGGTGTGCGCGGTAGCGACG
GCCCTGCGCAATCTAGCTATCGACCAAAGAAACAAGGAG
>NC_crucians2-A0A1W5C936
CCGAACAACGCGATCAAGGCGAACGCGGCCGCCTACCTGCAGCACCTGTGCTACATGGAC
GACCCGAACAAGCAGCGGACGCGGACGCTCGGTGGCATCCCGCCGCTGGTGAAGCTGCTC
GGGCACGAGAACACCGACGTGTTTCGGAACGCGTGCGGCGCCCTGCGGAACCTCTCGTAC
GGTCGGCAGAACGACGAGAACAAACGTGCAATTAACGCGGCCGGGGGGATCCAGGCGCTG
ATCCACCTGCTGCGCCGGACGGCCGAGTCCGACATCAAGGAGCTGGTGACCGGCATCATC
TGGAACATGTCGTCCTGCGAGGACCTGAAGCGGTTCATCATCGACGACGCGGTGGTGGTG
ATCGTGTCGTACATCATCATCCCGCACTCCGGCTGGGACCCGGCGAACCCGGGCGAGACG
TGCTGGAGCACGGTGTTCCGCAACGCGTCCGGCATCCTGCGCAACGTCAGCTCGGCCGGT
GAGTACGCGCGGAAAAAGCTGCGCGAGTGCGAGGGCCTGGTCGACTCGCTGCTGTACGTC
ATCCGGATAGCGATCGAGAAGTCGAACATCGGCAACAAGATCGTGGAGAACTGCGTCTGC
ATCCTGCGCAACCTGTCCTACCGGTGCCAGGAGGTGGAGGATCCCAACTACGACAAGAAC
CCCATCCCGCATCACAGTTCNNNNNNNNNNNNNNNNTAAAAAGAAGAAGGAACAGCAGGC
TGCGGCCGCCGCCGCCCAGCAACTGGCGGCCGCGGACAAGGACCACTCGAGTGCAAACGG
TGATCCGGAGCTGAGCAGCTGTGGCAACCGGACGTTGTACATTCTTATCTTGCCTTACTG
CAGAGCTGTTCGAACCCGGAGACGCTCGAGGCGGCGGCGGGCGCGCTGCAGAATCTGGCC
GCCTGCTACTGGCAGCCGAGCATAGAGATCCGGGCGACGGTGCGCAAGGAGAAGGGCCTG
CCGATCCTGGTGGAGCTGCTGCGCATGGAGGTGGACCGGGTGGTGTGCGCGGTGGCGACG
GCCCTCCGCAATCTAGCTATCGACCAAAGAAACAAGGAG
>NC_crucians3-A0A1W5C936
CCGAACAACGCGATCAAGGCGAACGCGGCCGCCTACCTGCAGCACCTGTGCTACATGGAC
GACCCGAACAAGCAGCGGACGCGGACGCTCGGTGGCATCCCGCCGCTGGTGAAGCTGCTC
GGGCACGAGAACACCGACGTGTTTCGGAACGCGTGCGGCGCCCTGCGGAACCTCTCGTAC
GGTCGGCAGAACGACGAGAACAAACGTGCAATTAACGCGGCCGGGGGGATCCAGGCGCTG
ATCCACCTGCTGCGCCGGACGGCCGAGTCCGACATCAAGGAGCTGGTGACCGGCATCATC
TGGAACATGTCGTCCTGCGAGGACCTGAAGCGGTTCATCATCGACGACGCGGTGGTGGTG
ATCGTGTCGTACATCATCATCCCGCACTCCGGCTGGGACCCGGCGAACCCGGGCGAGACG
TGCTGGAGCACGGTGTTCCGCAACGCGTCCGGCATCCTGCGCAACGTCAGCTCGGCCGGT
GAGTACGCGCGGAAAAAGCTGCGCGAGTGCGAGGGCCTGGTCGACTCGCTGCTGTACGTC
ATCCGGATAGCGATCGAGAAGTCGAACATCGGCAACAAGATCGTGGAGAACTGCGTCTGC
ATCCTGCGCAACCTGTCCTACCGGTGCCAGGAGGTGGAGGATCCCAACTACGACAAGAAC
CCCATCCCGCATCACAGTTCCGCCGACGGCAGCGTGGGCGGCAAAGAAGGAACAGCAGGC
TGCGGCCGCCGCCGCCCAGCAACTGGCGGCCGCGGACAAGGACCACTCGAGTGCGAACGG
TGATCCGGAGCTGAGCAGCTGTGGCAACCGGACGTTGTACATTCTTATCTTGCCTTACTG
CAGAGCTGTTCGAACCCGGAGACGCTCGAGGCGGCGGCGGGCGCGCTGCAGAATCTGGCC
GCCTGCTACTGGCAGCCGAGCATAGAGATCCGGGCGACGGTGCGCAAGGAGAAGGGCCTG
CCGATCCTGGTGGAGCTGCTGCGCATGGAGGTGGACCGGGTGGTGTGCGCGGTGGCGACG
GCTCTCCGCAATCTAGCTATCGACCAAAGAAACAAGGAG
>NC_crucians4-A0A1W5C936
CCGAACAACGCGATCAAGGCGAACGCGGCCGCCTACCTGCAGCACCTGTGCTACATGGAC
GACCCGAACAAGCAGCGGACGCGGACGCTCGGTGGCATCCCGCCGCTGGTGAAGCTGCTC
GGGCACGAGAACACCGACGTGTTTCGGAACGCGTGCGGCGCCCTGCGGAACCTCTCGTAC
GGTCGGCAGAACGACGAGAACAAACGTGCAATTAACGCGGCCGGGGGGATCCAGGCGCTG
ATCCACCTGCTGCGCCGGACGGCCGAGTCCGACATCAAGGAGCTGGTGACCGGCATCATC
TGGAACATGTCGTCCTGCGAGGACCTGAAGCGGTTCATCATCGACGACGCGGTGGTGGTG
ATCGTGTCGTACATCATCATCCCGCACTCCGGCTGGGACCCGGCGAACCCGGGCGAGACG
TGCTGGAGCACGGTGTTCCGCAACGCGTCCGGCATCCTGCGCAACGTCAGCTCGGCCGGT
GAGTACGCGCGGAAAAAGCTGCGCGAGTGCGAGGGCCTGGTCGACTCGCTGCTGTACGTC
ATCCGGATAGCGATCGAGAAGTCGAACATCGGCAACAAGATCGTGGAGAACTGCGTCTGC
ATCCTGCGCAACCTGTCCTACCGGTGCCAGGAGGTGGAGGATCCCAACTACGATAAGAAC
CCCATCCCGCATCACAGTTCNNNNNNNNNNNNNNNNTAAAAAGAAGAAGGAACAGCAGGC
TGCGGCCGCCGCCGCCCAGCAACTGGCGGCCGCGGACAAGGACCACTCGAGTGCGAACGG
TGATCCGGAGCTGAGCAGCTGTGGCAACCGGACGTTGTACATTCTTATCTTGCCTTACTG
CAGAGCTGCTCGAACCCGGAGACGCTCGAGGCGGCGGCGGGCGCGCTGCAGAATCTGGCC
GCCTGCTACTGGCAGCCGAGCATAGAGATCCGGGCGACGGTGCGCAAGGAGAAGGGCCTG
CCGATCCTGGTGGAGCTGCTGCGCATGGAGGTGGACCGGGTGGTGTGCGCGGTGGCGACG
GCCCTCCGCAATCTAGCTATCGACCAAAGAAACAAGGAG
>NC_crucians5-A0A1W5C936
CCGAACAACGCGATCAAGGCGAACGCGGCCGCCTACCTGCAGCACCTGTGCTACATGGAC
GACCCGAACAAGCAGCGGACGCGGACGCTCGGTGGCATCCCGCCGCTGGTGAAGCTGCTC
GGGCACGAGAACACCGACGTGTTTCGGAACGCGTGCGGCGCCCTGCGGAACCTCTCGTAC
GGTCGGCAGAACGACGAGAACAAACGTGCAATTAACGCGGCCGGGGGGATCCAGGCGCTG
ATCCACCTGCTGCGCCGGACGGCCGAGTCCGACATCAAGGAGCTGGTGACCGGCATCATC
TGGAACATGTCGTCCTGCGAGGACCTGAAGCGGTTCATCATCGACGACGCGGTGGTGGTG
ATCGTGTCGTACATCATCATCCCGCACTCCGGCTGGGACCCGGCGAACCCGGGCGAGACG
TGCTGGAGCACGGTGTTCCGCAACGCGTCCGGCATCCTGCGCAACGTCAGCTCGGCCGGT
GAGTACGCGCGGAAAAAGCTGCGCGAGTGCGAGGGCCTGGTCGACTCGCTGCTGTACGTC
ATCCGGATAGCGATCGAGAAGTCGAACATCGGCAACAAGATCGTGGAGAACTGCGTCTGC
ATCCTGCGCAACCTGTCCTACCGGTGCCAGGAGGTGGAGGATCCCAACTACGACAAGAAC
CCCATCCCGCATCACAGTTCNNNNNNNNNNNNNNNNTAAAAAGAAGAAGGAACAGCAGGC
TGCGGCCGCCGCCGCCCAGCAACTGGCGGCCGCGGACAAGGACCACTCGAGTGCGAACGG
TGATCCGGAGCTGAGCAGCTGTGGCAACCGGACGTTGTACATTCTTATCTTGCCTTACTG
CAGAGCTGTTCGAACCCGGAGACGCTCGAGGCGGCGGCGGGCGCGCTGCAGAATCTGGCC
GCCTGCTACTGGCAGCCGAGCATAGAGATCCGGGCGACGGTGCGCAAGGAGAAGGGCCTG
CCGATCCTGGTGGAGCTGCTGCGCATGGAGGTGGACCGGGTGGTGTGCGCGGTGGCGACG
GCCCTCCGCAATCTAGCTATCGACCAAAGAAACAAGGAG
>NC_crucians6-A0A1W5C936
CCGAACAACGCGATCAAGGCGAACGCGGCCGCCTACCTGCAGCACCTGTGCTACATGGAC
GACCCGAACAAGCAGCGGACGCGGACGCTCGGTGGCATCCCGCCGCTGGTGAAGCTGCTC
GGGCACGAGAACACCGACGTGTTTCGGAACGCGTGCGGCGCCCTGCGGAACCTCTCGTAC
GGTCGGCAGAACGACGAGAACAAACGTGCAATTAACGCGGCCGGGGGGATCCAGGCGCTG
ATCCACCTGCTGCGCCGGACGGCCGAGTCCGACATCAAGGAGCTGGTGACCGGCATCATC
TGGAACATGTCGTCCTGCGAGGACCTGAAGCGGTTCATCATCGACGACGCGGTGGTGGTG
ATCGTGTCGTACATCATCATCCCGCACTCCGGCTGGGACCCGGCGAACCCGGGCGAGACG
TGCTGGAGCACGGTGTTCCGCAACGCGTCCGGCATCCTGCGCAACGTCAGCTCGGCCGGT
GAGTACGCGCGGAAAAAGCTGCGCGAGTGCGAGGGCCTGGTCGACTCGCTGCTGTACGTC
ATCCGGATAGCGATCGAGAAGTCGAACATCGGCAACAAGATCGTGGAGAACTGCGTCTGC
ATCCTGCGCAACCTGTCCTACCGGTGCCAGGAGGTGGAGGATCCCAACTACGACAAGAAC
CCCATCCCGCATCACAGTTCNNNNNNNNNNNNNNNNTAAAAAGAAGAAGGAACAGCAGGC
TGCGGCCGCCGCCGCCCAGCAACTGGCGGCCGCGGACAAGGACCACTCGAGTGCGAACGG
TGATCCGGAGCTGAGCAGCTGTGGCAACCGGACGTTGTACATTCTTATCTTGCCTTACTG
CAGAGCTGTTCGAACCCGGAGACGCTCGAGGCAGCGGCGGGCGCGCTACAGAATCTGGCC
GCCTGCTACTGGCAGCCGAGCATAGAGATCCGGGCGACGGTGCGCAAGGAGAAGGGCCTG
CCGATCCTGGTGGAGCTGCTGCGCATGGAGGTGGACCGGGTGGTGTGCGCGGTGGCGACG
GCCCTCCGCAATCTAGCTATCGACCAAAGAAACAAGGAG
>NC_crucians8-A0A1W5C936
CCGAACAACGCGATCAAGGCGAACGCGGCCGCCTACCTGCAGCACCTGTGCTACATGGAC
GACCCGAACAAGCAGCGGACGCGGACGCTCGGTGGCATCCCGCCGCTGGTGAAGCTGCTC
GGGCACGAGAACACCGACGTGTTCCGGAACGCGTGCGGCGCCCTGCGGAACCTCTCGTAC
GGTCGGCAGAACGACGAGAACAAACGTGCAATTAACGCGGCCGGGGGGATCCAGGCGCTG
ATCCACCTGCTGCGCCGGACGGCCGAGTCCGACATCAAGGAGCTGGTGACCGGCATCATC
TGGAACATGTCGTCCTGCGAGGACCTGAAGCGGTTCATCATCGACGACGCGGTGGTGGTG
ATCGTGTCGTACATCATCATCCCGCACTCCGGCTGGGACCCGGCGAACCCGGGCGAGACG
TGCTGGAGCACGGTGTTCCGCAACGCGTCCGGCATCCTGCGCAACGTCAGCTCGGCCGGT
GAGTACGCGCGGAAAAAGCTGCGCGAGTGCGAGGGCCTGGTCGACTCGCTGCTGTACGTC
ATCCGGATAGCGATCGAGAAGTCGAACATCGGCAACAAGATCGTGGAGAACTGCGTCTGC
ATCCTGCGCAACCTGTCCTACCGGTGCCAGGAGGTGGAGGATCCCAACTACGACAAGAAC
CCCATCCCGCATCACAGTTCCGCCGACNNNNNNNNNTAAAAAGAAGAAGGAACAGCAGGC
TGCGGCCGCCGCCGCCCAGCAACTGGCGGCCGCGGACAAGGACCACTCGAGTGCGAACGG
TGATCCGGAGCTGAGCAGCTGTGGCAACCGGACGTTGTACATTCTTATCTTGCCTTACTG
CAGAGCTGCTCGAACCCGGAGACGCTCGAGGCGGCGGCGGGCGCGCTGCAGAATCTGGCC
GCCTGCTACTGGCAGCCGAGCATAGAGATCCGGGCGACGGTGCGCAAGGAGAAGGGCCTG
CCGATCCTGGTGGAGCTGCTGCGCATGGAGGTGGACCGGGTGGTGTGCGCGGTGGCGACG
GCCCTCCGCAATCTAGCTATCGACCAAAGAAACAAGGAG
>WA_freeborni1-A0A1W5C936
CCCAACAACGCGATCAAGGCGAACGCGGCCGCCTACCTGCAGCACCTGTGCTACATGGAT
GACCCGAACAAGCAGCGGACGCGGACACTCGGTGGCATCCCGCCACTGGTGAAGCTGCTC
GGGCACGAGAACACCGACGTGTTTCGCAACGCGTGCGGCGCCCTGCGGAACCTCTCGTAC
GGTCGACAGAACGACGAAAACAAACGTGCAATTAACGCGGCCGGCGGCATCCAGGCGCTG
ATCCACCTGCTGCGCCGGACGGCCGAGTCCGACATCAAGGAGCTGGTGACCGGCATCATC
TGGAACATGTCGTCCTGCGAGGACCTGAAGCGGTTCATCATCGACGACGCGGTGGTGGTG
ATCGTGTCGTACATCATCATTCCCCACTCCGGCTGGGATCCGGCGAACCCGGGCGAAACG
TGCTGGAGCACGGTGTTCCGCAACGCGTCCGGCATCCTGCGCAACGTCAGCTCGGCCGGG
GAGTACGCGCGGAAAAAGCTGCGCGAGTGCGAGGGCCTGGTCGATTCGCTGCTGTACGTC
ATCCGGATAGCGATCGAGAAGTCGAACATCGGCAACAAGATCGTGGAGAACTGCGTCTGC
ATTCTGCGCAACCTATCCTACCGGTGCCAGGAGGTGGAGGACCCGAACTACGACAAAAAC
CCCATCCCGCACCACAGTTCCGCCGACGGCAGCGAGTAAAAAGAAGAAGGAACAGCAGGC
TGCGGCCGCCGCCGCCCAGCAACTGGCAGCCGCGGACAAGGATCACTCGAGTGCGAACGG
CGATCCGGAGCTGAGCAGCTGTGGCAACCGGACGTTGTACATTCTTATCTTGCCTTACTG
CAGAGCTGTTCGAATCCGGAGACGCTCGAGGCGGCGGCGGGCGCGCTGCAGAATCTGGCC
GCCTGCTACTGGCAGCCGAGCATAGAGATCCGGGCGACGGTGCGCAAGGAGAAGGGCCTG
CCGATCCTGGTGGAGCTGCTGCGCATGGAGGTGGACCGGGTGGTGTGCGCGGTGGCGACC
GCCCTCCGCAATCTAGCTATCGACCAAAGAAACAAGGAG
>WA_freeborni2-A0A1W5C936
CCCAACAACGCGATCAAGGCGAACGCGGCCGCCTACCTGCAGCACCTGTGCTACATGGAT
GACCCGAACAAGCAGCGGACGCGGACACTCGGTGGCATCCCGCCACTGGTGAAGCTGCTC
GGGCACGAGAACACCGACGTGTTTCGCAACGCGTGCGGCGCCCTGCGGAACCTCTCGTAC
GGTCGACAGAACGACGAAAACAAACGTGCAATTAACGCGGCCGGCGGCATCCAGGCGCTG
ATCCACCTGCTGCGCCGGACGGCCGAGTCCGACATCAAGGAGCTGGTGACCGGCATCATC
TGGAACATGTCGTCCTGCGAGGACCTGAAGCGGTTCATCATCGACGACGCGGTGGTGGTG
ATCGTGTCGTACATCATCATTCCCCACTCCGGCTGGGACCCGGCGAACCCGGGCGAAACG
TGCTGGAGCACGGTGTTCCGCAACGCGTCCGGCATCCTGCGCAACGTCAGCTCGGCCGGG
GAGTACGCGCGGAAAAAGCTGCGCGAGTGCGAGGGCCTGGTCGATTCGCTGCTGTACGTC
ATCCGGATAGCGATCGAGAAGTCGAACATCGGCAACAAGATCGTGGAGAACTGCGTCTGC
ATTCTGCGCAACCTATCCTACCGGTGCCAGGAGGTGGAGGACCCGAACTACGACAAAAAC
CCCATCCCGCACCACAGTTCCGCCGACGGCAGCGAGTAAAAAGAAGAAGGAACAGCAGGC
TGCGGCCGCCGCCGCCCAGCAACTGGCAGCCGCGGACAAGGATCACTCGAGTGCGAACGG
CGATCCGGAGCTGAGCAGCTGTGGCAACCGGACGTTGTACATTCTTATCTTGCCTTACTG
CAGAGCTGTTCGAACCCGGAGACGCTCGAGGCGGCGGCGGGCGCGCTGCAGAATCTGGCC
GCCTGCTACTGGCAGCCGAGCATAGAGATCCGGGCGACGGTGCGCAAGGAGAAGGGCCTG
CCGATCCTGGTGGAGCTGCTGCGCATGGAGGTGGACCGGGTGGTGTGCGCGGTGGCGACC
GCCCTCCGCAATCTAGCTATCGACCAAAGAAACAAGGAG
>COL_albi1-A0A1W5C973
ACCGGCAATACCAACACGGATGGGTCGTACAAACCATCGTTTCTAACCGATCAGGAGCTG
AAGCACCTGATATTGGAAGCCGCAGATGGATTTCTGTTTGTGGCGGGCTGTGATACGGGA
CGCATCATCTACGTGTCCGACTCGGTGACACCGGTGCTGAACTACTCCCAGAACGAGTGG
TACAGTGGGAGCCTGTTCGATCACATCCATCCGGACGACATCGAGAAGGTGCGCGAACAG
CTGTCCACCCAGGAGCCGGTCAACAGTGGCCGGATACTGGACCTCAAGACCGGCACCGTC
AAGAAGGAGGGTCATCAATCGTCCATGAGATTATGTATGGGCTCGAGACGGGGGTTCATC
TGCCGGATGCGTATCGGGCCGCTGTCACCGGAATCGATGGCACTCGGGCACCTGAATCGG
TTGCGAAGGAAAAACTCGCTCGGACCGTCGATCGATGGGCACAGCTACGCGGTGATGCAC
TGTACGGGTTACATCAAGAACTGGCCACCGACGGATATGTTTCCAGGTGTCACGATCGAT
CGGGGGCAGGACGATGAGCTGCACAACACGCACTGCTGTCTGGTGGCGATCGCCCGGCTG
CAAATCACCTCCTCGACCACGGCGAACGATCTGAACGCGAACAATCCGAACGAGTTCATC
TCGCGCCACGCCATGTGCGGCAAGTTCACGTTCGTCGATCAGCGGGTGATCGGTGTGCTC
GGTTACCAGCCGGTCGATCTGCTGAACAAGAGCTGCTACGATTTCTTCCATCCGGACGAC
ATCGCGCACATGAAGGAGAACTTTGATCAAGTTGTGAAGCAAAAGGGACAAATGTTCTCG
GTGATGTATCGGTTCCGGGCGAAGAACAAGGAGTGGGTATGGATGAGAACGCAGGCGTAC
GCCTTCCTTAACCCCTACACCGATGACATCGAGTACGTCGTGTGTACCAACAGCTCGGCC
AAGGCGCTTCACTCGACGCACGACACGGTGACGGCAGCGGATCAGAACGATGCACCCGTC
TCGTATCCGGCACCCGGACTCGACTACACACTGAGCAGCCGAAGAGAACCGACGGCCACC
AACAACATTTACAATCCTCACAATCTGATTTCACATTTGCCATCGCAGCCGCAAGCAGCC
GGTCAGGGGGCAACGGCGGCCGCCGCTAGCAGTATTCAACGTCCGGACAGCGCTCACAAT
GCCGCCGTGCAATATAGCTACAATCCTACACCATCGCCAATACAGTACGGCTCGCCAGGA
ACACCGAGTGGGGGTGCGACGGGAGCATTAGGGCACCTTCCGAAAGCTAACAATACCTCG
CCAACGCCAGCAGCAACCGCGTGGACCTTACGACAGCCACAACCCGTCACCGAAGGTTAC
CAGTACAGTGAACTAAGTCCGAACCGATCACCGACCGGTCCCACGTACACCCAGCTGAAT
GCATCTGGATCCCGCCAGACATCCACCTTCACCCCGTCATCACAGGCCGGGACAGGTATC
TGGAGTGGGTGGCAATCGCATCACCACGGAACGGGTCCGGAACCGATGCAGACGGGTGGT
AGCGGTGGTACCACCAATGGGCCCGGTGCGCAACACGGTCACGGTAACCTGTCACAGGAG
ATGTCCGCTGAGCATGCGCAACACCTTCAACAGCAGCAACATCCCGCGCTG
>COL_albi2-A0A1W5C973
ACCGGCAATACCAACACGGATGGGTCGTACAAACCATCGTTTCTAACCGATCAGGAGCTG
AAGCACCTGATATTGGAAGCCGCAGATGGATTTCTGTTTGTGGCGGGCTGTGATACGGGA
CGCATCATCTACGTGTCCGACTCGGTGACACCGGTGCTGAACTACTCCCAGAACGAGTGG
TACAGTGGGAGCCTGTTCGATCACATCCATCCGGACGACATCGAGAAGGTGCGCGAACAG
CTGTCCACCCAGGAGCCGGTCAACAGTGGCCGGATACTGGACCTCAAGACCGGCACCGTC
AAGAAGGAGGGTCATCAATCGTCCATGAGATTATGTATGGGCTCGAGACGGGGGTTCATC
TGCCGGATGCGTATCGGGCCGCTGTCACCGGAATCGATGGCACTCGGGCACCTGAATCGG
TTGCGAAGGAAAAACTCGCTCGGACCGTCGATCGATGGGCACAGCTACGCGGTGATGCAC
TGTACGGGTTACATCAAGAACTGGCCACCGACGGATATGTTTCCAGGTGTCACGATCGAT
CGGGGGCAGGACGATGAGCTGCACAACACGCACTGCTGTCTGGTGGCGATCGCCCGGCTG
CAAATCACCTCCTCGACCACGGCGAACGATCTGAACGCGAACAATCCGAACGAGTTCATC
TCGCGCCACGCCATGTGCGGCAAGTTCACGTTCGTCGATCAGCGGGTGATCGGTGTGCTC
GGTTACCAGCCGGTCGATCTGCTGAACAAGAGCTGCTACGATTTCTTCCATCCGGACGAC
ATCGCGCACATGAAGGAGAACTTTGATCAAGTTGTGAAGCAAAAGGGACAAATGTTCTCG
GTGATGTATCGGTTCCGGGCGAAGAACAAGGAGTGGGTATGGATGAGAACGCAGGCGTAC
GCCTTCCTTAACCCCTACACCGATGACATCGAGTACGTCGTGTGTACCAACAGCTCGGCC
AAGGCGCTTCACTCGACGCACGACACGGTGACGGCAGCGGATCAGAACGATGCACCCGTC
TCGTATCCGGCACCCGGACTCGACTACACACTGAGCAGCCGAAGAGAACCGACGGCCACC
AACAACATTTACAATCCTCACAATCTGATTTCACATTTGCCATCGCAGCCGCAAGCAGCC
GGTCAGGGGGCAACGGCGGCCGCCGCTAGCAGTATTCAACGTCCGGACAGCGCTCACAAT
GCCGCCGTGCAATATAGCTACAATCCTACACCATCGCCAATACAGTACGGCTCGCCAGGA
ACACCGAGTGGGGGTGCGACGGGAGCATTAGGGCACCTTCCGAAAGCTAACAATACCTCG
CCAACGCCAGCAGCAACCGCGTGGACCTTACGACAGCCACAACCCGTCACCGAAGGTTAC
CAGTACAGTGAACTAAGTCCGAACCGATCACCGACCGGTCCCACGTACACCCAGCTGAAT
GCATCTGGATCCCGCCAGACATCCACCTTCACCCCGTCATCACAGGCCGGGACAGGTATC
TGGAGTGGGTGGCAATCGCATCACCACGGAACGGGTCCGGAACCGATGCAGACGGGTGGT
AGCGGTGGTACCACCAATGGGCCCGGTGCGCAACACGGTCACGGTAACCTGTCACAGGAG
ATGTCCGCTGAGCATGCGCAACACCTTCAACAGCAGCAACATCCCGCGCTG
>COL_quad3-A0A1W5C973
ACCGGCAATACCAATACCGATGGGTCGTACAAACCATCGTTTCTAACTGATCAGGAGCTG
AAGCACCTGATACTGGAAGCCGCAGATGGATTTCTATTTGTGGCGGGCTGTGATACGGGA
CGCATCATCTACGTGTCCGACTCGGTAACGCCGGTGCTGAACTACTCCCAGAACGAATGG
TACAGCGGGAGCCTGTTCGACCACATCCACCCGGACGACATCGAGAAAGTGCGCGAGCAG
CTCTCGACGCAGGAACCGGTCAACAGCGGTCGGATACTGGACCTCAAGACCGGCACCGTC
AAGAAGGAAGGTCATCAATCATCGATGAGATTATGTATGGGATCGCGACGGGGGTTCATC
TGTCGGATGCGAATCGGGCCGCTCACGCCGGAATCGATGGCCCTCGGGCACCTGAATCGG
TTGCGGAGGAAAAATTCGCTCGGTCCGTCGGTCGACGGGCACAGCTACGCCGTCATGCAC
TGCACGGGTTACATCAAGAACTGGCCGCCGACCGATATGTTTCCAGGGGTGACCATCGAC
CGGGGGCAGGACGACGAGCTGCACAACACGCACTGCTGCCTGGTGGCGATCGCCCGGCTG
CAGATTACCTCCTCGACCACGGCGAACGACCTGAACGCGAACAATCCGAACGAGTTCATC
TCGCGCCACGCCATGTGCGGCAAGTTCACGTTCGTCGACCAGCGGGTGATCGGGGTGCTC
GGCTACCAGCCCGTCGATCTGCTCAACAAGAGCTGCTACGACTTCTTCCATCCGGACGAC
ATTGCTCATATGAAGGAAAACTTTGACCAAGTGCTTAAGCAGAAGGGTCAGATGTTCTCC
GTGATGTACCGGTTCCGGGCGAAGAACAAGGAGTGGGTGTGGATGAGAACGCAGGCGTAC
GCCTTCCTCAATCCGTACACGGACGATATCGAGTACGTGGTGTGTACGAACAGTTCTGCG
AAGGCGCTACATTCTACGCACGACACGGTCACGGCACCGGATCAAACCGATGCGCCCGTC
TCGTCCTATCCGGCGCCAGGGCTGGACTACACGCTGTCGAGCAGACGGGAGACGACGGCG
TCGAGCAATATCTACAATCCTCACAATCTGATTTCACACTTGCCATNNNNNNNNNNNNNN
NNNNNNNNNNNNNNNNNNNNNNNNAGTATTCAACGACCGGACAGCGCACACAACTCCGTG
CAATATAGTTACAATCCTACACCATCGCCAATACAGTATGGTTCACCGGGAACGCCTAGT
GGCGGTGCGGCGGGAACGTTAGGGCACCTTTCCAAAACTAACAATACCTCGCCAACGCCT
GCTGCAACCGCGTGGACCTTACGACAGCCGCAACCGGTCACCGAAGGTTACCAATACAGT
GAACTAAGTCCGAACCGGTCACCGACTGGTCCTACCTACACCCAGCTTAACCCATCCGGA
TCCCGTCAAACGTCCACCTTCACACCAGCGTCGCAAGCCGGACCAGGTATCTGGAGCGGC
TGGCCATCGCACCATCACGGAACGGGCCCGGAACCGATGCAAACCGGTGGCAGCGGTGGC
ACGACCAATGGCCCCGGTGCGCCCCACACCGGCGTCGGCCTTGGGCAGGAAATGTCCACC
GATCACTCGCAGCATATGCAA
>COL_quad4-A0A1W5C973
ACCGGCAATACCAATACCGATGGGTCGTACAAACCATCGTTTCTAACTGATCAGGAGCTG
AAGCACCTGATACTGGAAGCCGCAGATGGATTTCTATTTGTGGCGGGCTGTGATACGGGA
CGCATCATCTACGTGTCCGACTCGGTAACGCCGGTGCTGAACTACTCCCAGAACGAATGG
TACAGCGGGAGCCTGTTCGACCACATCCACCCGGACGACATCGAGAAAGTGCGCGAGCAG
CTCTCGACGCAGGAACCGGTCAACAGCGGTCGGATACTGGACCTCAAGACCGGCACCGTC
AAGAAGGAAGGTCATCAATCATCGATGAGATTATGTATGGGATCGCGACGGGGGTTCATC
TGTCGGATGCGAATCGGGCCGCTCACGCCGGAATCGATGGCCCTCGGGCACCTGAATCGG
TTGCGGAGGAAAAATTCGCTCGGTCCGTCGGTCGACGGGCACAGCTACGCCGTCATGCAC
TGCACGGGTTACATCAAGAACTGGCCGCCGACCGATATGTTTCCAGGGGTGACCATCGAC
CGGGGGCAGGACGACGAGCTGCACAACACGCACTGCTGCCTGGTGGCGATCGCCCGGCTG
CAGATTACCTCCTCGACCACGGCGAACGACCTGAACGCGAACAATCCGAACGAGTTCATC
TCGCGCCACGCCATGTGCGGCAAGTTCACGTTCGTCGACCAGCGGGTGATCGGGGTGCTC
GGCTACCAGCCCGTCGATCTGCTCAACAAGAGCTGCTACGACTTCTTCCATCCGGACGAC
ATTGCTCATATGAAGGAAAACTTTGACCAAGTGCTTAAGCAGAAGGGTCAGATGTTCTCC
GTGATGTACCGGTTCCGGGCGAAGAACAAGGAGTGGGTGTGGATGAGAACGCAGGCGTAC
GCCTTCCTCAATCCGTACACGGACGATATCGAGTACGTGGTGTGTACGAACAGTTCTGCG
AAGGCGCTACATTCTACGCACGACACGGTCACGGCACCGGATCAAACCGATGCGCCCGTC
TCGTCCTATCCGGCGCCAGGGCTGGACTACACGCTGTCGAGCAGACGGGAGACGACGGCG
TCGAGCAATATCTACAATCCTCACAATCTGATTTCACACTTGCCATNNNNNNNNNNNNNN
NNNNNNNNNNNNNNNNNNNNNNNNAGTATTCAACGACCGGACAGCGCACACAACTCCGTG
CAATATAGTTACAATCCTACACCATCGCCAATACAGTATGGTTCACCGGGAACGCCTAGT
GGCGGTGCGGCGGGAACGTTAGGGCACCTTTCCAAAACTAACAATACCTCGCCAACGCCT
GCTGCAACCGCGTGGACCTTACGACAGCCGCAACCGGTCACCGAAGGTTACCAATACAGT
GAACTAAGTCCGAACCGGTCACCGACTGGTCCTACCTACACCCAGCTTAACCCATCCGGA
TCCCGTCAAACGTCCACCTTCACACCAGCGTCGCAAGCCGGACCAGGTATCTGGAGCGGC
TGGCCATCGCACCATCACGGAACGGGCCCGGAACCGATGCAAACCGGTGGCAGCGGTGGC
ACGACCAATGGCCCCGGTGCGCCCCACACCGGCGTCGGCCTTGGGCAGGAAATGTCCACC
GATCACTCGCAGCATATGCAA
>gambiae-A0A1W5C973
ACCGGCAATACCAACACGGATGGGTCGTACAAACCCTCCTTTCTAACCGATCAGGAGCTG
AAACACCTGATACTGGAAGCCGCAGATGGATTTCTGTTTGTGGCGGGCTGTGATACAGGA
CGCATCATTTACGTGTCCGACTCGGTGACACCGGTGCTGAACTACTCCCAGAACGAATGG
TACAGCGGGAGCCTTTTCGATCACATCCATCCGGACGACATTGAGAAGGTGCGGGAGCAG
CTATCGACGCAGGAACCGGTCAACAGCGGACGGATACTGGACCTCAAGACCGGAACAGTC
AAAAAGGAGGGTCATCAGTCATCGATGAGATTATGCATGGGCTCGCGGCGGGGGTTTATC
TGCCGGATGCGAATCGGACCACTGACACCGGAATCGATGGCACTCGGCCATCTCAACCGG
CTGCGAAGGAAAAACTCGCTCGGACCGTCGACCGACGGTCACAGCTACGCGGTAATGCAC
TGCACCGGGTACATTAAAAACTGGCCACCGACTGATATGTTTCCAGGGGTGACGATCGAC
CGGGGGCAGGACGACGAGCTGCACAACACGCACTGCTGTCTGGTGGCGATCGCGCGGCTC
CAGATCACCTCCTCCACCACGGCGAACGATCTGAGCGCGAACAATCCGAACGAGTTCATC
TCGCGCCACGCCATGTGCGGCAAGTTTACGTTCGTCGACCAGCGGGTAATCGGCGTGCTC
GGGTATCAGCCGGTCGATCTGCTCAACAAAAGCTGCTACGATTTCTTCCACCCGGACGAC
ATTGCTCATATGAAGGAAAACTTTGACCAAGTGCTGAAGCAAAAGGGCCAAATGTTCTCG
GTCATGTACCGGTTCCGGGCGAAGAACAAGGAGTGGGTTTGGATGAGAACGCAGGCGTAC
GCCTTCCTCAACCCGTACACGGACGACATCGAGTACGTGGTGTGTACGAACAGTTCGGCA
AAGGCACTGCATTCATCGCACGACACGGTAACGGCACCGGAGCAAACGGACACACCGGTC
GCGTCGTATCCGGCGCCCGGGCTAGACTACACACTGCCCGGCCGAAGGGACACGACACCG
TCGAGCAATATCTACAATCCTCACAATCTGATTTCACACTTGCCATCGCAGCCGCAGACA
GCAGCGCAGGCGGCCGCCGCTAGCAGTATTCAACGGCCGGAAAGTGCACACAACCCGGTG
CAGTACAGCTACAATCCGACCCCATCGCCAATACAATACGGTTCACCGGGAACGCCTAGC
GGTGGTGCGGCGGGTTCGTTGGGGCATCTGCCCAAGACTAACAATACCTCGCCAACGCCG
GCAGCCACTGCGTGGACCCTGCGACAGCCACAACCCGTCACCGAAGGTTACCAGTACAGT
GAACTAAGTCCGAACCGGTCACCGACCGGACCAACCTACACCCAGCTTAACGCATCCCGT
CAAACGTCCACCTTTACGCCGTCTTCGCAAGCCGGTCCGGGTATCTGGAGCGGTTGGCAG
TCACATCATCACGGCACCGGTCCGGAACCGATGCAAACGGGCGGTTCGGGCGGTACAACC
AACGGGCCCGGCTCATCACACACCTCCGTGGGGTTGGGGCAAGAGATGGCCACAGATAAC
GCCCAACAGCAGCAACACATGCAGCAGCAGCAACATCCAGCCCTCCACGGGACCGCTGGT
GGTGGCGGT
>NC_crucians2-A0A1W5C973
ACCGGCAATACCAATACCGATGGGTCGTATAAACCATCGTTTCTAACCGATCAGGAGCTA
AAGCACCTGATACTGGAAGCCGCAGATGGATTTCTATTTGTGGCGGGCTGTGATACGGGA
CGCATCATCTACGTGTCCGACTCGGTGACCCCGGTGCTGAACTACTCCCAGAACGAATGG
TACAGCGGGAGCCTGTTCGACCACATCCACCCGGACGACATCGAGAAAGTGCGCGAGCAG
CTCTCGACGCAGGAACCGGTCAACAGCGGTCGGATACTGGACCTCAAGACCGGCACCGTC
AAGAAGGAAGGTCATCAATCATCGATGAGATTATGCATGGGATCGCGACGGGGGTTCATC
TGCCGGATGCGAATCGGGCCGCTCACGCCGGAATCGATGGCCCTCGGGCACCTGAATCGG
TTGCGGAGGAAAAATTCGCTCGGCCCGTCGGTCGACGGTCACAGCTACGCCGTCATGCAC
TGCACGGGCTACATCAAGAACTGGCCGCCGACCGATATGTTTCCAGGGGTGACCATCGAC
CGGGGGCAGGACGACGAGCTGCACAACACGCACTGCTGCCTGGTGGCGATCGCCCGGCTG
CAGATCACCTCCTCGACCACGGCGAACGACCTGAACGCGAACAATCCGAACGAGTTCATC
TCGCGCCACGCCATGTGCGGCAAGTTCACGTTCGTCGACCAGCGGGTGATCGGAGTGCTC
GGCTACCAGCCGGTCGATCTGCTCAACAAGAGCTGCTACGACTTCTTCCATCCGGACGAC
ATTGCTCATATGAAGGAAAACTTTGACCAAGTGCTAAAGCAGAAGGGTCAGATGTTCTCC
GTCATGTACCGGTTCCGGGCGAAGAACAAGGAGTGGGTGTGGATGAGAACGCAGGCGTAC
GCCTTCCTCAATCCGTACACGGACGACATCGAGTACGTGGTGTGTACGAACAGTTCCGCG
AAGTAAGTAACAGTTCCTCGATCAACGNNNNNNNNNNCCGATGCGCCCGTCTCGTCCTAT
CCGGCGCCGGGGCTGGACTACACGCTGTCGAGCAGACGGGATACGACGGCGTCGAGCAAT
ATCTACAATCCTCACAATCTGATTTCACACTTGCCATCGCAGCCGCAGACAGCAGCGCAG
GCGGCCGCCGCTAGCAGTATTCAACGACCGGACAGCGCGCACAACTCCGTGCAATATAGT
TACAATCCTACACCATCGCCAATACAGTATGGGTCACCGGGTACGCCTAGTGGCGGTGCG
GCGGGAACGTTAGGGCACCTTTCCAAAACTAACAATACCTCGCCAACGCCTGCTGCAACC
GCGTGGACCTTACGACAGAGCTTAACCCATCCGGATCCCGTCAAACGTCCACCTTCACGC
CAGCGTCGCAAGCCGGACCAGGTAAGGATGCCGCAATCTAAGTACGAGAGAATGTGTTTA
ATCGATCAATCCTCGTTGCGATTTCTTCCAGGTATCTGGAGCGGCTGGCCATCGCACCAT
CACGGAACGGGTCCGGAACCGATGCAAACCGGTGGCAGCGGTGGCACGACCAACGGCCCC
GGTGGGCCGCACACTTCCGTCGGTCTTGGGCAGGAAATGTCCACCGATCACTCGCAGCAC
ATGCAACAGCAANNNNNNNNGCAACATCCGGCCCTTCACGGTAACGGCAGTGGAGCCGGT
>NC_crucians3-A0A1W5C973
ACCGGCAATACCAATACCGATGGGTCGTATAAACCATCGTTTCTAACCGATCAGGAGCTA
AAGCATCTGATACTGGAAGCCGCAGATGGATTTCTATTTGTGGCGGGCTGTGATACGGGA
CGCATCATCTACGTGTCCGACTCGGTGACCCCGGTGCTGAACTACTCCCAGAACGAATGG
TACAGCGGGAGCCTGTTCGACCACATCCACCCGGACGACATCGAGAAAGTGCGCGAGCAG
CTCTCGACGCAGGAACCGGTCAACAGCGGTCGGATACTGGACCTCAAGACCGGCACCGTC
AAGAAGGAAGGTCATCAATCATCGATGAGATTATGCATGGGATCGCGACGGGGGTTCATC
TGCCGGATGCGAATCGGGCCGCTCACGCCGGAATCGATGGCCCTCGGGCACCTGAATCGG
TTGCGGAGGAAAAATTCGCTCGGCCCGTCGGTCGACGGTCACAGCTACGCCGTCATGCAC
TGCACGGGCTACATCAAGAACTGGCCGCCGACCGATATGTTTCCAGGGGTGACCATCGAC
CGGGGGCAGGACGACGAGCTGCACAACACGCACTGCTGCCTGGTGGCGATCGCCCGGCTG
CAGATCACCTCCTCGACCACGGCGAACGACCTGAACGCGAACAATCCGAACGAGTTCATC
TCGCGCCACGCCATGTGCGGCAAGTTCACGTTCGTCGACCAGCGGGTGATCGGGGTGCTC
GGCTACCAGCCGGTCGATCTGCTCAACAAGAGCTGCTACGACTTCTTCCATCCGGACGAC
ATTGCTCATATGAAGGAAAACTTTGACCAAGTGCTAAAGCAGAAGGGTCAGATGTTCTCC
GTCATGTACCGGTTCCGGGCGAAGAACAAGGAGTGGGTGTGGATGAGAACGCAGGCGTAC
GCCTTCCTCAATCCGTACACGGACGACATCGAGTACGTGGTGTGTACGAACAGTTCCGCG
AAGGCTCTGCATTCTACGCACGATACGGTAACGGCACCGGATCAAACCGATGCGCCCGTC
TCGTCCTATCCGGCGCCGGGGCTAGACTACACGCTGTCGAGCAGACGGGATACGACGGCG
TCGAGCAATATCTACAATCCTCACAATCTGATTTCACACTTGCCATCGCAGCCGCAGACA
GCAGCGCAGGCGGCCGCCGCTAGCAGTATTCAACGACCGGACAGCGCGCACAACTCCGTG
CAATATAGTTACAATCCTACACCATCGCCAATACAGTATGGGTCACCGGGTACGCCTAGT
GGCGGGGCGGCGGGAACGTTAGGGCACCTTTCCAAAACTAACAATACCTCGCCAACGCCT
GCTGCAACCGCGTGGACCTTACGACAGCCGCAACCGGTCACCGAAGGTTACCAATACAGT
GAACTAAGTCCGAACCGGTCACCGACCGGCCCTACCTACACCCAGCTTAACCCATCCGGA
TCCCGTCAAACGTCCACCTTCACGCCAGCGTCGCAAGCCGGACCAGGTATCTGGAGCGGC
TGGCCATCGCACCATCACGGAACGGGTCCGGAACCGATGCAAACCGGTGGCAGCGGTGGC
ACGACCAACGGCCCCGGTGGGCCGCACACTTCCGTCGGTCTTGGGCAGGAAATGTCCACC
GATCACTCNNNNNNNNNNNNNNNNNNNNNNNNNNNNNNACATCCGGCCCTTCACGGTAAC
GGCGGTGGAGCCGGT
>NC_crucians4-A0A1W5C973
ACCGGCAATACCAATACCGATGGGTCGTATAAACCATCGTTTCTAACCGATCAGGAGCTA
AAGCACCTGATACTGGAAGCCGCAGATGGATTTCTATTTGTGGCGGGCTGTGATACGGGA
CGCATCATCTACGTGTCCGACTCGGTGACCCCGGTGCTGAACTACTCCCAGAACGAATGG
TACAGCGGGAGCCTGTTCGACCACATCCACCCGGACGACATCGAGAAAGTGCGCGAGCAG
CTCTCGACGCAAGAACCGGTCAACAGCGGTCGGATACTGGACCTCAAGACCGGCACCGTC
AAGAAGGAAGGTCATCAATCATCGATGAGATTATGCATGGGATCGCGACGGGGGTTCATC
TGCCGGATGCGAATCGGGCCGCTCACGCCGGAATCGATGGCTCTCGGGCACCTGAATCGG
TTGCGGAGGAAAAATTCGCTCGGCCCGTCGGTCGACGGTCACAGCTACGCCGTCATGCAC
TGCACGGGCTACATCAAGAACTGGCCGCCGACCGATATGTTTCCAGGGGTGACCATCGAC
CGGGGGCAGGACGACGAGCTGCACAACACGCACTGCTGCCTGGTGGCGATCGCCCGGCTG
CAGATCACCTCCTCGACCACGGCGAACGACCTGAACGCGAACAATCCGAACGAGTTCATC
TCGCGCCACGCCATGTGCGGCAAGTTCACGTTCGTCGACCAGCGGGTGATCGGGGTGCTC
GGCTACCAGCCGGTCGATCTGCTCAACAAGAGCTGCTACGACTTCTTCCATCCGGACGAC
ATTGCTCATATGAAGGAAAACTTTGACCAAGTGCTAAAGCAGAAGGGTCAGATGTTCTCC
GTCATGTACCGGTTCCGGGCGAAGAACAAGGAGTGGGTGTGGATGAGAACGCAGGCGTAC
GCCTTCCTCAATCCGTACACGGACGACATCGAGTACGTGGTGTGTACGAACAGTTCCGCG
AAGGCTCTGCATTCTACGCACGATACGGTAACGGCACCGGATCAAACCGATGCGCCCGTC
TCGTCCTATCCGGCGCCGGGGCTGGACTACACGCTGTCGAGCAGACGGGATACGACGGCG
TCGAGCAATATCTACAATCCTCACAATCTGATTTCACACTTGCCATNNNNNNNNNNNNNN
NNNNNNNNNNNNNNNNNNNNNNNNAGTATTCAACGACCGGACAGCGCGCACAACTCCGTG
CAATATAGTTACAATCCTACACCATCGCCAATACAGTATGGGTCACCGGGAACGCCTAGT
GGCGGTGCGGCGGGAACGTTAGGGCACCTTTCCAAAACTAACAATACCTCGCCAACGCCT
GCTGCAACCGCGTGGACCTTACGACAGCCGCAACCGGTCACCGAAGGTTACCAATACAGT
GAACTAAGTCCGAACCGGTCACCGACCGGCCCTACCTACACCCAGCTTAACCCATCCGGA
TCCCGTCAAACGTCCACCTTCACGCCAGCGTCGCAAGCCGGACCAGGTATCTGGAGCGGC
TGGCCATCGCACCATCACGGAACGGGTCCGGAACCGATGCAAACCGGTGGCAGCGGTGGC
ACGACCAACGGCCCCGGTGGGCCGCACACTTCCGTCGGTCTTGGGCAGGAAATGTCCACC
GATCACTCGCAG
>NC_crucians5-A0A1W5C973
ACCGGCAATACCAATACCGATGGGTCGTATAAACCATCGTTTCTAACCGATCAGGAGCTA
AAGCACCTGATACTGGAAGCCGCAGATGGATTTCTATTTGTGGCGGGCTGTGATACGGGA
CGCATCATCTACGTGTCCGACTCGGTGACCCCGGTGCTGAACTACTCCCAGAACGAATGG
TACAGCGGGAGCCTGTTCGACCACATCCACCCGGACGACATCGAGAAAGTGCGCGAGCAG
CTCTCGACGCAGGAACCGGTCAACAGCGGTCGGATACTGGACCTCAAGACCGGCACCGTC
AAGAAGGAAGGTCATCAATCATCGATGAGATTATGTATGGGATCGCGACGGGGGTTCATC
TGCCGGATGCGAATCGGGCCGCTCACGCCGGAATCGATGGCCCTCGGGCACCTGAATCGG
TTGCGGAGGAAAAATTCGCTCGGCCCGTCGGTCGACGGTCACAGCTACGCCGTCATGCAC
TGCACGGGCTACATCAAGAACTGGCCGCCGACCGATATGTTTCCAGGGGTGACCATCGAC
CGGGGGCAGGACGACGAGCTGCACAACACGCACTGCTGCCTGGTGGCGATCGCCCGGCTG
CAGATCACCTCCTCGACCACGGCGAACGACCTGAACGCGAACAATCCGAACGAGTTCATC
TCGCGCCACGCCATGTGCGGCAAGTTCACGTTCGTCGACCAGCGGGTGATCGGGGTGCTC
GGCTACCAGCCGGTCGATCTGCTCAACAAGAGCTGCTACGACTTCTTCCATCCGGACGAC
ATTGCTCATATGAAGGAAAACTTTGACCAAGTGCTGAAGCAGAAGGGTCAGATGTTCTCC
GTCATGTACCGGTTCCGGGCGAAGAACAAGGAGTGGGTGTGGATGAGAACGCAGGCGTAC
GCCTTCCTCAATCCGTACACGGACGACATCGAGTACGTGGTGTGTACGAACAGTTCCGCG
AAGGCTCTGCATTCTACGCACGATACGGTAACGGCACCGGATCAAACCGATGCGCCCGTC
TCGTCCTATCCGGCGCCGGGGCTGGACTACACGCTGTCGAGCAGACGGGATACGACGGCG
TCGAGCAATATCTACAATCCTCACAATCTGATTTCACACTTGCCATCGCAGCCGCAGACA
GCAGCGCAGGCGGCCGCCGCTAGCAGTATTCAACGACCGGACAGCGCGCACAACTCCGTG
CAATATAGTTACAATCCTACACCATCGCCAATACAGTATGGGTCACCGGGTACGCCTAGT
GGCGGTGCGGCGGGAACGTTAGGGCACCTTTCCAAAACTAACAATACCTCGCCAACGCCT
GCTGCAACCGCGTGGACCTTACGACAGCCGCAACCGGTCACCGAAGGTTACCAATACAGT
GAACTAAGTCCGAACCGGTCACCGACCGGCCCTACCTACACCCAGCTTANNNGATCCCGT
CAAACGTCCACCTTCACGCCAGCGTCGCAAGCCGGACCAGGTATCTGGAGCGGCTGGCCA
TCGCACCATCACGGAACGGGTCCGGAACCGATGCAAACCGGTGGCAGCGGTGGCACGACC
AACGGCCCCGGTGGGCCGCACACTTCCGTCGGTCTTGGGCAGGAAATGTCCACCGATCAC
TCNNNNNNNNNNNNNNNNNNNNNNNNNNNACAACACCCGGCCCTTCATGGTAACGGCGGT
GGAGCCGGT
>NC_crucians6-A0A1W5C973
ACCGGCAATACCAATACCGATGGGTCGTATAAACCATCGTTTCTAACCGATCAGGAGCTA
AAGCACCTGATACTGGAAGCCGCAGATGGATTTCTATTTGTGGCGGGCTGTGATACGGGA
CGCATCATCTACGTGTCCGACTCGGTGACCCCGGTGCTGAACTACTCCCAGAACGAATGG
TACAGCGGGAGCCTGTTCGACCACATCCACCCGGACGACATCGAGAAAGTGCGCGAGCAG
CTCTCGACGCAGGAACCGGTCAACAGCGGTCGGATACTGGACCTCAAGACCGGCACCGTC
AAGAAGGAAGGTCATCAATCATCGATGAGATTATGTATGGGATCGCGACGGGGGTTCATC
TGCCGGATGCGAATCGGGCCGCTCACGCCGGAATCGATGGCCCTCGGGCACCTGAATCGG
TTGCGGAGGAAAAATTCGCTCGGCCCGTCGGTCGACGGTCACAGCTACGCCGTCATGCAC
TGCACGGGCTACATCAAGAACTGGCCGCCGACCGATATGTTTCCAGGGGTGACCATCGAC
CGGGGGCAGGACGACGAGCTGCACAACACGCACTGCTGCCTGGTGGCGATCGCCCGGCTG
CAGATCACCTCCTCGACCACGGCGAACGACCTGAACGCGAACAATCCGAACGAGTTCATC
TCGCGCCACGCCATGTGCGGCAAGTTCACGTTCGTCGACCAGCGGGTGATCGGGGTGCTC
GGCTACCAGCCGGTCGATCTGCTCAACAAGAGCTGCTACGACTTCTTCCATCCGGACGAC
ATTGCTCATATGAAGGAAAACTTTGACCAAGTGCTAAAGCAGAAGGGTCAGATGTTCTCC
GTCATGTACCGGTTCCGGGCGAAGAACAAGGAGTGGGTGTGGATGAGAACGCAGGCGTAC
GCCTTCCTCAATCCGTACACGGACGACATCGAGTACGTGGTGTGTACGAACAGTTCCGCG
AAGGCTCTGCATTCTACGCACGATACGGTAACGGCACCGGATCAAACCGATGCGCCCGTC
TCGTCCTATCCGGCGCCGGGGCTGGACTACACGCTGTCGAGCAGACGGGATACGACGGCG
TCGAGCAATATCTACAATCCTCACAATCTGATTTCACACTTGCCATNNNNNNNNNNNNNN
NNNNNNNNNNNNNNNNNNNNNNNNAGTATTCAACGACCGGACAGCGCGCACAACTCCGTG
CAATATAGTTACAATCCTACACCATCGCCAATACAGTATGGGTCACCGGGTACGCCTAGT
GGCGGTGCGGCGGGAACGTTAGGGCACCTTTCCAAAACTAACAATACCTCGCCAACGCCT
GCTGCAACCGCGTGGACCTTACGACAGCCGCAACCGGTCACCGAAGGTTACCAATACAGT
GAACTAAGTCCGAACCGGTCACCGACCGGCCCTACCTACACCCAGCTTAACCCATCCGGA
TCCCGTCAAACGTCCACCTTCACGCCAGCGTCGCAAGCCGGACCAGGTATCTGGAGCGGC
TGGCCATCGCACCATCACGGAACGGGTCCGGAACCGATGCAAACCGGTGGCAGCGGTGGC
ACGACCAACGGCCCCGGTGGGCCGCACACTTCCGTCGGGCTTGGGCAGGAAATGTCCACC
GATCACTCGCAG
>NC_crucians8-A0A1W5C973
TCGTTTCTAACCGATCAGGAGCTAAAGCACCTGATACTGGAAGCCGCAGATGGATTTCTA
TTTGTGGCGGGCTGTGATACGGGACGCATCATCTACGTGTCCGACTCGGTGACCCCGGTG
CTGAACTACTCCCAGAACGAATGGTACAGCGGGAGCCTGTTCGACCACATCCACCCGGAC
GACATCGAGAAAGTGCGCGAGCAGCTCTCGACGCAGGAACCGGTCAACAGCGGTCGGATA
CTGGACCTCAAGACCGGCACCGTCAAGAAGGAAGGTCATCAATCATCGATGAGATTATGC
ATGGGATCGCGACGGGGGTTCATCTGCCGGATGCGAATCGGGCCGCTCACGCCGGAATCG
ATGGCCCTCGGGCACCTGAATCGGTTGCGGAGGAAAAATTCGCTCGGCCCGTCGGTCGAC
GGTCACAGCTACGCCGTCATGCACTGCACGGGCTACATCAAGAACTGGCCGCCGACCGAT
ATGTTTCCAGGGGTGACCATCGACCGGGGGCAGGACGACGAGCTGCACAACACGCACTGC
TGCCTGGTGGCGATCGCCCGGCTGCAGATCACCTCCTCGACCACGGCGAACGACCTGAAC
GCGAACAATCCGAACGAGTTCATCTCGCGCCACGCCATGTGCGGCAAGTTCACGTTCGTC
GACCAGCGGGTGATCGGGGTGCTCGGCTACCAGCCGGTCGATCTGCTCAACAAGAGCTGC
TACGACTTCTTCCATCCGGACGACATTGCTCATATGAAGGAAAACTTTGACCAAGTGCTA
AAGCAGAAGGGTCAGATGTTCTCCGTCATGTACCGGTTCCGGGCGAAGAACAAGGAGTGG
GTGTGGATGAGAACGCAGGCGTACGCCTTCCTCAATCCGTACACGGACGACATCGAGTAC
GTGGTGTGTACGAACAGTTCCGCGAAGGCTCTGCATTCTACGCACGATACGGTAACGGCA
CCGGATCAAACCGATGCGCCCGTCTCGTCCTATCCGGCGCCGGGGCTGGACTACACGCTG
TCGAGCAGACGGGATACGACGGCGTCGAGCAATATCTACAATCCTCACAATCTGATTTCA
CACTTGCCATNNNNNNNNNNNNNNNNNNNNNNNNNNNNNNNNNNNNNNAGTATTCAACGA
CCGGACAGCGCGCACAACTCCGTGCAATATAGTTACAATCCTACACCATCGCCAATACAG
TATGGGTCACCGGGAACGCCTAGTGGCGGAGCGGCGGGAACGTTAGGGCACCTTTCCAAA
ACTAACAATACCTCGCCAACGCCTGCTGCAACCGCGTGGACCTTACGACAGCCGCAACCG
GTCACCGAAGGTTACCAATACAGTGAACTAAGTCCGAACCGGTCACCGACCGGCCCTACC
TACACCCAGCTTAACCCATCCGGATCCCGTCAAACGTCCACCTTCACGCCAGCGTCGCAA
GCCGGACCAGGTATCTGGAGCGGCTGGCCATCGCACCATCACGGAACGGGTCCGGAACCG
ATGCAAACCGGTGGCAGCGGTGGCACGACCAACGGCCCCGGTGGGCCGCACACTTCCGTC
GGCCTTGGGCAGGAAATGTCCACCGATCACTCGCAG
>WA_freeborni1-A0A1W5C973
ACCGGCAATACCAACACCGATGGGTCGTATAAACCATCGTTTCTAACTGATCAGGAGCTA
AAGCACCTAATACTGGAAGCCGCAGATGGATTTCTATTTGTGGCGGGCTGTGATACGGGA
CGCATCATCTACGTGTCCGACTCGGTGACACCGGTGCTGAACTACTCCCAGAACGAATGG
TACAGCGGGAGCCTGTTCGACCACATCCACCCGGACGACATCGAGAAGGTACGCGAGCAG
CTATCGACGCAGGAACCGGTCAACAGCGGGCGGATACTGGACCTCAAGACCGGCACCGTC
AAGAAGGAAGGTCATCAATCATCGATGAGATTATGTATGGGATCGCGAAGGGGGTTCATC
TGTCGGATGCGAATCGGGCCGCTCACGCCGGAATCGATGGCCCTCGGGCACCTGAATCGG
TTGCGGAGGAAAAATTCGCTCGGTCCGTCGGTCGACGGGCACAGCTACGCGGTCATGCAC
TGCACGGGCTACATCAAGAACTGGCCGCCGACCGATATGTTTCCAGGGGTGACCATCGAC
CGGGGGCAGGACGACGAGCTGCACAACACGCACTGCTGCCTGGTGGCGATCGCCCGGCTG
CAGATTACCTCCTCGACCACGGCGAACGACCTGAGCGCGAACAATCCGAACGAGTTCATC
TCGCGCCACGCCATGTGCGGGAAGTTCACGTTCGTCGACCAGCGAGCGATCGGGGTCCTC
GGCTACCAGCCAGTAGATTTGCTCAACAAGAGCTGCTACGACTTCTTCCATCCGGACGAC
ATTGCTCATATGAAGGAAAACTTTGACCAAGTGCTGAAGCAGAAGGGTCAGATGTTCTCC
GTGATGTACCGGTTCCGGGCGAAGAACAAGGAGTGGGTATGGATGAGAACGCAGGCGTAC
GCCTTCCTTAATCCGTACACGGACGACATTGAGTACGTGGTGTGTACGAACAGTTCTGCA
AAGGCACTGCATTCTACGCACGATACGGTGACGGCGCCAGATCAAACCGATGCGCCTGTC
TCGTCCTATCCGGCGCCGGGGCTGGACTACACGCTGTCGAGCAGACGGGAGACGACGGCG
TCGAGCAATATCTACAATCCTCACAATCTGATTTCACACTTGCCATCGCAGCCGCAGACA
GCAGTGCAGGCGGCCGCCGCTAGCAGTATTCAACGACCGGACAGCGCGCACAACTCCGTG
CAATATAGTTACAATCCTACACCATCGCCAATACAGTATGGTTCACCGGGAACGCCTAGT
GGCGGTGCGGCGGGAACGTTAGGGCACCTTTCCAAAACGAACAATACCTCGCCAACGCCT
GCTGCAACCGCGTGGACCTTACGACAGCCGCAACCGGTCACTGAAGGTTACCAATACAGT
GAACTAAGTCCGAACCGGTCACCGACTGGCCCAACCTACACCCAGCTTAACCCCTCCGGA
TCCCGTCAAACGTCCACCTTCACACCAGCGTCGCAACCCGGACCAGGTATCTGGAGCGGC
TGGCCATCGCACCATCACGGAACGGGCCCGGAACCGATGCAAACCGGTGGCAGCGGAGGC
ACGACCAATGGCCCCGGTGCTCCTCACACTTCGGTCGGCCTCGGGCAGGAAATGTCCACC
GATCACTCGCAGCACATGCAA
>WA_freeborni2-A0A1W5C973
ACCGGCAATACCAACACCGATGGGTCGTATAAACCATCGTTTCTAACTGATCAGGAGCTA
AAGCACCTAATACTGGAAGCCGCAGATGGATTTCTATTTGTGGCGGGCTGTGATACGGGA
CGCATCATCTACGTGTCCGACTCGGTGACACCGGTGCTGAACTACTCCCAGAACGAATGG
TACAGCGGGAGCCTGTTCGACCACATCCACCCGGACGACATCGAGAAGGTGCGCGAGCAG
CTATCGACGCAGGAACCGGTCAACAGCGGTCGGATACTGGACCTCAAGACCGGCACCGTC
AAGAAGGAAGGTCATCAATCATCGATGAGATTATGTATGGGATCGCGAAGGGGGTTCATC
TGTCGGATGCGAATCGGGCCGCTCACGCCGGAATCGATGGCCCTCGGGCACCTGAATCGG
TTGCGGAGGAAAAATTCGCTCGGTCCGTCGGTCGACGGGCACAGCTACGCGGTCATGCAC
TGCACGGGCTACATCAAGAACTGGCCGCCGACCGATATGTTTCCAGGGGTGACCATCGAC
CGGGGGCAGGACGACGAGCTGCACAACACGCACTGCTGCCTGGTGGCGATCGCCCGGCTG
CAGATTACCTCCTCGACCACGGCGAACGACCTGAGCGCGAACAATCCGAACGAGTTCATC
TCGCGCCACGCCATGTGCGGGAAGTTCACGTTCGTCGACCAGCGAGCGATCGGGGTCCTC
GGCTACCAGCCAGTAGATTTGCTCAACAAGAGCTGCTACGACTTCTTCCATCCGGACGAC
ATTGCTCATATGAAGGAAAACTTTGACCAAGTGCTGAAGCAGAAGGGTCAGATGTTCTCC
GTGATGTACCGGTTCCGGGCGAAGAACAAGGAGTGGGTATGGATGAGAACGCAGGCGTAC
GCCTTCCTTAATCCGTACACGGACGACATCGAGTACGTGGTGTGTACGAACAGTTCTGCA
AATACGGTGACGGCGCCAGATCNNNNNNNNNNNNNNNNNNNNNNAACCGATGCGCCTGTC
TCGTCCTATCCGGCGCCGGGGCTGGACTACACGCTGTCGAGCAGACGGGAGACGACGGCG
TCGAGCAATATCTACAATCCTCACAATCTGATTTCACACTTGCCATCGCAGCCGCAGACA
GCAGTGCAGGCGGCCGCCGCTAGCAGTATTCAACGACCGGACAGCGCGCACAACTCCGTG
CAATATAGTTACAATCCTACACCATCGCCAATACAGTATGGTTCACCGGGAACGCCTAGT
GGCGGTGCGGCGGGAACGTTAGGGCACCTTTCCAAAACGAACAATACCTCGCCAACGCCT
GCTGCAACCGCGTGGACCTTACGACAGCCGCAACCGGTCACTGAAGGTTACCAATACAGT
GAACTAAGTCCGAACCGGTCACCGACTGGCCCAACCTACACCCAGCTTAACCCCTCCGGA
TCCCGTCAAACGTCCACCTTCACACCAGCGTCNNNNNNNNNACCAGGTATCTGGAGCGGC
TGGCCATCGCACCATCACGGAACGGGCCCGGAACCGATGCAAACCGGTGGCAGCGGAGGC
ACGACCAATGGCCCCGGTGCTCCTCACACTTCGGTCGGCCTCGGGCAGGAAATGTCCACC
GATCACTCN
>COL_albi1-A0A1W5C977
TCCACCAGCACGACCGAGTCCAGCAGCGGAAGCTCGTCGGACTCTAGTTCTTCTGGCTCG
GATTCGGGAAGCTCGGGAGGATCGGATTCCGGTAGCTCTAGCAGCGAAAGTGCAGCGAAG
GCCAGTACCGTGGTGAAGAGTTTAAGCAAACCCACGGCCACGGGCGGTGCGGTCCTTGCT
ACGGGAACTGCGAAGAAAGCGGGTCAGTCTGGCCATCATTCAGCCACATCGGCACCTGCT
ACGAAGGCAAAGAAAAAAAGTATTTTCTCTCCGGTCAATTCCTCCGAATCCGATGGTGAA
AAGTCGGCCGATGAAAAGCAGGATTTTAAGCAGGATCGGCGAACGTCCAGCTCAAGCTCA
ACGAGCGGGAATGTGGCTGGTCGTGGCGCTGGCACCGGTGCGGCCGGTGGTACTGGATCC
GATCAGTCCGATAAGGCCGCATCGGGATCAGGAAATTCGGGTGCTAATTCTTCCGCCCAA
CAACGTGGCCGTGGTCGACCCCGGAAAGCGTCGATGCAGAGTGCCACCAGCACACCGAAA
CCGGTCGCACAAGTGAAACCCTTACCGGCGGCCTCAACATCCGCGACAACGAATAGCAAA
GCGTCCGGCAATTCGACCGCTGGCTCCGTGAGCAAACCCGTGAAATCGCATATGACTAAC
CTTTCGTCGGCCACGTCCAGCTCCAGCGATTCGTCATCGAGCGGATCGTCGGACTCGGAA
ACGGAATCTTCGGACGATTCATCACCCTCGATAGTGCCCACGGCACAGCAACCGAGGAAT
GCCAATCTACCGATGAAACGAGTGCTGGAAAGGACACCGCAGAAGAGCAATGCCAAAGAT
GGTGCTGCCGTAGGAGCGGGAACTGATTCGGAACTCGATGCTACCAAGCAAACGCGCAAG
CTAACGCGCTCGGCCAGTACGCGGAAATCGAAGCACCTGCTGGGGAAGAATGCTACCGAT
TCCGATTCCGATGCGGACAGTGTGAAGCGTTCGGCCTCCAAGAGTCCGGTCAAGAAACCA
CCAGGATCCCTGTCGAAGGGTAAGGCCAAGAACAGTCTCTCGCATTTGAACTCGAGCAAA
CGGTCCAACGACACGAAGGTGGCGAAGGAATCGTTCGTAGAGGAGGCCCCGATCGAGCGA
CGATGTCCGCTGGAAAAGTGTGATTCGATCGGCCACATGGGCGGTGTGTTTGAGAAGCAT
TTCACTCTCGAAGCGTGCCCAATGTTCCACAACATGACGATCGAGCAAACGAAGCAGCTA
CTGGTGGAGCGTAAGCTGCGCGAAGAGGAACGGCGGCGATCGGTGCCGGTGTACGAGAAC
TCGAAAAAGATCCAAACGCCGGAACAGAAGATTTACGCACAAAAGATTCGCGATCTGCGG
ATGCGCTTCAAACCATCGGTACCTCCGCCGACACCAGTTCCGGGTGCTGAGCGACCGAAG
CCATTTTTCGATCGCGATGGAAACGAAATCGAACCGGAGCCCTGCCTTGATGGTATCGTA
CCGGATTACGATCTGCAGCTGTTCCGTGAGGCTCAGGCGCTGGCGAGTGAAAGTATTGAT
AAGGAGCTCGGTGACATGGTAACCGGTAAGGGCACGAAGTATATCTCGATGGGCCGGCAT
TGCATGCAGGTGTGGTATCAATCGCCGTACCCGGATGATGCCACGCGACTGCCGAAGCTT
TACTTGTGTGAATTTTGTCTGCGTTATCAAAAGTCTGAGGTCGGTATGAAGCGGCATGCG
GCCAAATGTGTGTGGCGGCATCCACCGGGTGATGAGATCTACCGGAAGGGAAAGCTGGGT
GTGTGGCAGGTGGATGGAAAGCGGCACAAGCAATACTGTCAGCATCTTTGCTTGCTGGCC
AAGTTCTTCCTCGACCACAAAACACTCTACTACGATGTGGAGCCGTTCCTGTTCTACGTG
ATGACTTTGGCTGATAGCGACGGGTGCCACACAGTCGGATATTTCAGCAAGGTTTTTGGC
CTTCCGTCTTTTCCGTTGCAGGAGAAAAATTCGTTCCTCAATTACAACGTCTCCTGCATA
CTGACCCTGCCACCGTACCAGCGCAAGGGCTACGGCCGGCTGCTGATCGACTTC
>COL_albi2-A0A1W5C977
TCCACCAGCACGACCGAGTCCAGCAGCGGAAGCTCGTCGGACTCTAGTTCTTCTGGCTCG
GATTCGGGAAGCTCGGGAGGATCGGATTCCGGTAGCTCTAGCAGCGAAAGTGCAGCGAAG
GCCAGTACCGTGGTGAAGAGTTTAAGCAAACCCACGGCCACGGGCGGTGCGGTCCTTGCT
ACGGGAACTGCGAAGAAAGCGGGTCAGTCTGGCCATCATTCAGCCACATCGGCACCTGCT
ACGAAGGCAAAGAAAAAAAGTATTTTCTCTCCGGTCAATTCCTCCGAATCCGATGGTGAA
AAGTCGGCCGATGAAAAGCAGGATTTTAAGCAGGATCGGCGAACGTCCAGCTCAAGCTCA
ACGAGCGGGAATGTGGCTGGTCGTGGCGCTGGCACCGGTGCGGCCGGTGGTACTGGATCC
GATCAGTCCGATAAGGCCGCATCGGGATCAGGAAATTCGGGTGCTAATTCTTCCGCCCAA
CAACGTGGCCGTGGTCGACCCCGGAAAGCGTCGATGCAGAGTGCCACCAGCACACCGAAA
CCGGTCGCACAAGTGAAACCCTTACCGGCGGCCTCAACATCCGCGACAACGAATAGCAAA
GCGTCCGGCAATTCGACCGCTGGCTCCGTGAGCAAACCCGTGAAATCGCATATGACTAAC
CTTTCGTCGGCCACGTCCAGCTCCAGCGATTCGTCATCGAGCGGATCGTCGGACTCGGAA
ACGGAATCTTCGGACGATTCATCACCCTCGATAGTGCCCACGGCACAGCAACCGAGGAAT
GCCAATCTACCGATGAAACGAGTGCTGGAAAGGACACCGCAGAAGAGCAATGCCAAAGAT
GGTGCTGCCGTAGGAGCGGGAACTGATTCGGAACTCGATGCTACCAAGCAAACGCGCAAG
CTAACGCGCTCGGCCAGTACGCGGAAATCGAAGCACCTGCTGGGGAAGAATGCTACCGAT
TCCGATTCCGATGCGGACAGTGTGAAGCGTTCGGCCTCCAAGAGTCCGGTCAAGAAACCA
CCAGGATCCCTGTCGAAGGGTAAGGCCAAGAACAGTCTCTCGCATTTGAACTCGAGCAAA
CGGTCCAACGACACGAAGGTGGCGAAGGAATCGTTCGTAGAGGAGGCCCCGATCGAGCGA
CGATGTCCGCTGGAAAAGTGTGATTCGATCGGCCACATGGGCGGTGTGTTTGAGAAGCAT
TTCACTCTCGAAGCGTGCCCAATGTTCCACAACATGACGATCGAGCAAACGAAGCAGCTA
CTGGTGGAGCGTAAGCTGCGCGAAGAGGAACGGCGGCGATCGGTGCCGGTGTACGAGAAC
TCGAAAAAGATCCAAACGCCGGAACAGAAGATTTACGCACAAAAGATTCGCGATCTGCGG
ATGCGCTTCAAACCATCGGTACCTCCGCCGACACCAGTTCCGGGTGCTGAGCGACCGAAG
CCATTTTTCGATCGCGATGGAAACGAAATCGAACCGGAGCCCTGCCTTGATGGTATCGTA
CCGGATTACGATCTGCAGCTGTTCCGTGAGGCTCAGGCGCTGGCGAGTGAAAGTATTGAT
AAGGAGCTCGGTGACATGGTAACCGGTAAGGGCACGAAGTATATCTCGATGGGCCGGCAT
TGCATGCAGGTGTGGTATCAATCGCCGTACCCGGATGATGCCACGCGACTGCCGAAGCTT
TACTTGTGTGAATTTTGTCTGCGTTATCAAAAGTCTGAGGTCGGTATGAAGCGGCATGCG
GCCAAATGTGTGTGGCGGCATCCACCGGGTGATGAGATCTACCGGAAGGGAAAGCTGGGT
GTGTGGCAGGTGGATGGAAAGCGGCACAAGCAATACTGTCAGCATCTTTGCTTGCTGGCC
AAGTTCTTCCTCGACCACAAAACACTCTACTACGATGTGGAGCCGTTCCTGTTCTACGTG
ATGACTTTGGCTGATAGCGACGGGTGCCACACAGTCGGATATTTCAGCAAGGTTTTTGGC
CTTCCGTCTTTTCCGTTGCAGGAGAAAAATTCGTTCCTCAATTACAACGTCTCCTGCATA
CTGACCCTGCCACCGTACCAGCGCAAGGGCTACGGCCGGCTGCTGATCGACTTC
>COL_quad3-A0A1W5C977
TCGACAAGCTCAACCGAGTCCAGTAGCGCCAGCTCATCGGACTCGAGCTCGAGTGGTTCA
GATTCGGGAAGTTCGGGAGGATCAGATTCGGTAAGCTCCAGCAGTGAAAGTGATTCGTCT
AGCTCGCAGGAACCCACGCCGCGACCTACCAACGGTGGCAACGGTACAGCAACGACCGGT
GGTAACGGTAAGTGAGAAAACAAAAATACTATGTCAACTAGATTCAAGCATAGTTGACGA
CGAAAATTGAGATCATTTTGTACCGCGACGAAAGCGAAAAAGAAGAGCATATTTTCACCC
GTCAACTCGTCCGAGTCGGATGATGACAAGACGCCGGAGAAATCGGATCTGAAGGACAGG
CGAACGTCAAGTTCCAGCTCGACCAGTGGAAACGCCAATTTAGCCGTTCCGGGACCTAGC
TCGGATGTGTCGGAGAAGAATGCGTCGGGTTCGGGCAACTCCGCAGCCGCGGCAACCCAG
CAGCGTGGCCGTGGTCGCCCACGCAAAGCGTCCCAGGTGGGACAGTCCAATGCCGCACAG
CAAAAACCGATCGCCCAAGTTAAGCCCCAGATGGCTGCAACGAATGCACTGGGTAAAGTT
GCTCCTCCTACGGCCGCATCGGTCAAAGCGGTCAAATCTCCCGTTGATGAGCTTTCCTCG
GCCACGTCCAGCTCGAGCGATTCTTCCACCAGTGAATCCTCCGATACCGAGACGGAGTCG
TCGGATGATTCGTCACCACATTCGGGCGGGGCCGTGGCGCAGCAGTTGAAAAAGGCAAAC
AGCAGCATGAAGCGAATACTGGAACGGACGCCCCAGAAAAACGATACGAAGGATGGGCTC
GGGGCGGGGTCCGATTCAGAGACGGAAACGACGAAACAAACGCGTAAACTTACCCGCTCC
GCCAGTACCCGCAAGTCCAAGCATTTGCTCGGGAAGAACGCTTCCGAAACCGACTCCGAT
GCGGACAGTGTGAAGCGATCGTCGTCCAAGAGTCCGGTCAAGAAACCGCCCAACGTTCCG
TCGAAGGGTAAGGCGAAAAACAACATCTCCAACGCGTTGTCGAGCAAGCGAATGAACGAT
AAGCCGATACCGAAGGAGTTGCTGGTCGAGGAGGCACCGGTCGAACGACGGTGTCCGTTG
GACAAGTGCGATTCTCTCGGGCACATGGGCGGACAGTTCGAGAAGCATTTCACGCTTGAA
GCCTGTCCGATGTACCACAACATGGCCGTGGAGCAAACGAAGCAGCTTCTGGTCGAAAGG
AAGCAGCGCGAAGAAGACCGCCGTCGTTCGGTGCCGGTGTATGAAAACTCGAAAAAGATT
CAAACACCCGAACAGAAAATCTACGCCCAGAAGATAAAGGACATACGGGCACGTTTTAAA
CCGTCACCGCCGCTACCGCCGGCCCCGGGAACGGAACGACCGAAGCCGCTGCTCGATCGA
GACGGGAACGAAATCGAACCCGAGCCCAAGCTGGACGGGATCGTGCCGGACTACGATCTT
CAGCTGTTCCGTGAAGCGCAAGCATTGGCCAGCGAAAGCATCGAGAAGGAGCTCGGCGAT
ATGGTGACCGGAAAGGGCACAAAGTACATCTCGATGGGGCGGCACTGTATGCAGGTCTGG
TACCAGTCGCCTTACCCGGACGACGCAACGCGCCTCCCAAAGCTGTATCTGTGCGAGTTT
TGCCTGCGCTACCAAAAGTCGGAAGTGGGCATGAAGCGACATGCGGCCAAGTGCGTCTGG
CGCCATCCACCGGGTGATGAGATCTATCGCAAAGGAAAGCTCGGCGTGTGGCAGGTAGAC
GGAAAACGGCACAAGCAATACTGTCAACATCTGTGTTTGCTGGCCAAGTTCTTCCTCGAT
CACAAAACGCTGTACTACGATGTGGAACCGTTTCTGTTCTACGTGATGACGCTAGCGGAC
AGCGACGGTTGCCACACGGTGGGATATTTCAGCAAGTCTTCTTACACCTTAAAATATATT
TCACAGGAGAAGAACTCATTCCTCAACTACAACGTTTCGTGCATCCTCACCTTGCCACCG
TACCAAAGGAAAGGCTACGGTCGTTTGCTGATCGACTTC
>COL_quad4-A0A1W5C977
TCGACAAGCTCAACCGAGTCCAGTAGCGCCAGCTCATCGGACTCGAGCTCGAGTGGTTCA
GATTCGGGAAGTTCGGGAGGATCAGATTCGGTAAGCTCCAGCAGTGAAAGTGATTCGTCT
AGCTCGCAGGAACCCACGCCGCGACCTACCAACGGTGGCAACGGTACAGCAACGACCGGT
GGTAACGGTAAGTGAGAAAACAAAAATACTATGTCAACTAGATTCAAGCATAGTTGACGA
CGAAAATTGAGATCATTTTGTACCGCGACGAAAGCGAAAAAGAAGAGCATATTTTCACCC
GTCAACTCGTCCGAGTCGGATGATGACAAGACGCCGGAGAAATCGGATCTGAAGGACAGG
CGAACGTCAAGTTCCAGCTCGACCAGTGGAAACGCCAATTTAGCCGTTCCGGGACCTAGC
TCGGATGTGTCGGAGAAGAATGCGTCGGGTTCGGGCAACTCCGCAGCCGCGGCAACCCAG
CAGCGTGGCCGTGGTCGCCCACGCAAAGCGTCCCAGGTGGGACAGTCCAATGCCGCACAG
CAAAAACCGATCGCCCAAGTTAAGCCCCAGATGGCTGCAACGAATGCACTGGGTAAAGTT
GCTCCTCCTACGGCCGCATCGGTCAAAGCGGTCAAATCTCCCGTTGATGAGCTTTCCTCG
GCCACGTCCAGCTCGAGCGATTCTTCCACCAGTGAATCCTCCGATACCGAGACGGAGTCG
TCGGATGATTCGTCACCACATTCGGGCGGGGCCGTGGCGCAGCAGTTGAAAAAGGCAAAC
AGCAGCATGAAGCGAATACTGGAACGGACGCCCCAGAAAAACGATACGAAGGATGGGCTC
GGGGCGGGGTCCGATTCAGAGACGGAAACGACGAAACAAACGCGTAAACTTACCCGCTCC
GCCAGTACCCGCAAGTCCAAGCATTTGCTCGGGAAGAACGCTTCCGAAACCGACTCCGAT
GCGGACAGTGTGAAGCGATCGTCGTCCAAGAGTCCGGTCAAGAAACCGCCCAACGTTCCG
TCGAAGGGTAAGGCGAAAAACAACATCTCCAACGCGTTGTCGAGCAAGCGAATGAACGAT
AAGCCGATACCGAAGGAGTTGCTGGTCGAGGAGGCACCGGTCGAACGACGGTGTCCGTTG
GACAAGTGCGATTCTCTCGGGCACATGGGCGGACAGTTCGAGAAGCATTTCACGCTTGAA
GCCTGTCCGATGTACCACAACATGGCCGTGGAGCAAACGAAGCAGCTTCTGGTCGAAAGG
AAGCAGCGCGAAGAAGACCGCCGTCGTTCGGTGCCGGTGTATGAAAACTCGAAAAAGATT
CAAACACCCGAACAGAAAATCTACGCCCAGAAGATAAAGGACATACGGGCACGTTTTAAA
CCGTCACCGCCGCTACCGCCGGCCCCGGGAACGGAACGACCGAAGCCGCTGCTCGATCGA
GACGGGAACGAAATCGAACCCGAGCCCAAGCTGGACGGGATCGTGCCGGACTACGATCTT
CAGCTGTTCCGTGAAGCGCAAGCATTGGCCAGCGAAAGCATCGAGAAGGAGCTCGGCGAT
ATGGTGACCGGAAAGGGCACAAAGTACATCTCGATGGGGCGGCACTGTATGCAGGTCTGG
TACCAGTCGCCTTACCCGGACGACGCAACGCGCCTCCCAAAGCTGTATCTGTGCGAGTTT
TGCCTGCGCTACCAAAAGTCGGAAGTGGGCATGAAGCGACATGCGGCCAAGTGCGTCTGG
CGCCATCCACCGGGTGATGAGATCTATCGCAAAGGAAAGCTCGGCGTGTGGCAGGTAGAC
GGAAAACGGCACAAGCAATACTGTCAACATCTGTGTTTGCTGGCCAAGTTCTTCCTCGAT
CACAAAACGCTGTACTACGATGTGGAACCGTTTCTGTTCTACGTGATGACGCTAGCGGAC
AGCGACGGTTGCCACACGGTGGGATATTTCAGCAAGTCTTCTTACACCTTAAAATATATT
TCACAGGAGAAGAACTCATTCCTCAACTACAACGTTTCGTGCATCCTCACCTTGCCACCG
TACCAAAGGAAAGGCTACGGTCGTTTGCTGATCGACTTC
>gambiae-A0A1W5C977
CAATTTCAGTCCACCAGCACCGAATCCAGTAGCGGCAGTTCGTCTGACTCCAGCTCTAGT
GGGTCCGATTCGGGAAGCTCGGGCGGATCCGATTCGGGAAGCTCGAGCAGTGAAAGGGCG
GTGAAGGCTAGCACGGTGGTAAAAAGTTTGCACAAGACCAACAATAATGGGGCCGGTACG
GCAACGGGTGCTGTAAAGAAACCCACCCCAGGTACCGCTCAGTCATCCTCGGCACCTGCT
ACCAAGGGTAAAAAGAAGAGCATCTTCTCACCGGTCAATTCGTCCGAATCGGAGGTGGAA
ACAACGCCGGAAAAGTCCGACATGCAGGATAGACGTACGTCCAGCTCGAGCTCCACGAGC
GGGAACGCCGCGTCGGGTGGTGGGACGGGCCCAGCGTCGTCCGATTTGTCTGACAAAAAT
CAACCTGGAGCAACGGGGAGTACAGCAACCAACACCACCACCTCAACAGCAGCCACCGCC
GCTCTACAACGTGGTCGAGGCCGGCCACGGAAAGCATCGCAGGTGGGAACGTTGAACAAC
GCTGTATCGAAACCGATTGGACAGGTGAAACCACAGACCAGTGGCACAAGCAGTGCCGCT
AGCAAAGTGGCCAGTCCACCGTTGGCCAAATCAATGAAATCCCCCATCCGAGCGCTGTCG
TCGGCCACGTCCAGCTCGAGCGAATCGTCCTCCAGCGGATCGTCCGACTCGGAAACGGAA
TCATCGGACGATTCCTCACCATCGATCAGTGCGGCGGCCGCACAAAGCTACAAAAAGTCC
AACAGCACCATGAAGCGTGCGCTCGAACGAACGCCCCAAAAGAACGATGCGAAGGATGGC
GGTGCGGCGGCGGCGGCGGCGGCCGGTTCGGACTCGGACCGGCAGACGCGAAAGCTGACC
CGTTCCGCAAGCACGCGCAAATCCAAACACCTGCTCGGCAAGAACGCCTCCGAGACGGAC
TCCGACGCGGACAGTGTGAAGCGGTCCGCGTCGAAAAGTCCGGCGAAGAAAGCGCCCACC
GTACCGTCGAAGGGTAAGGCGAAAAACAACATTGCCAACGCGCTGGCCAGCAAACGCACC
GGCGACAAACCGCTCGCGAAGGAGCTGCCCATCGAGGAGGCGCCGGTCGAGCGGCGCTGT
CCGCTGGAAAGGTGTGACTCGCTCGGCCACATGGGCGGACAGTTTGAGAAGCACTTTACG
CTGGAGGCTTGCCCGCTCTACCACAACATGACGGTCGATCAAACGAAGCAGCTGCTGGTG
GAGCGCAAGCAGCGCGAAGACGAACGGCGCCGGTCGATTCCGGTGTACGAAAATTCGAAA
AAGATCCAAACGCCCGAACAGAAGCTGTACGCGCAGAAGATACGCGATCTGCGGGCGCGC
TTTAAACCCTCCTCGCCGACGCCGAGTGCCGAGCGGCCGAAACCGTTGCTCGATCGGGAC
TGTAACGAAATTAAGCCCGAACCTAACCTCGAGGGCATCGTGCCGGACTACGATCTGCAG
CTGTTCCGCGAAGCGCAGGCACTGGCGAGCGAAAGTATCGAGAAGGAGCTGGGTGATATG
GTTACCGGGAAGGGCACGAAGTACATTTCGATGGGCCGGCACTGTATGCAGGTGTGGTAC
CAGTCGCCCTATCCGGACGATGCGACCCGGCTGCCGAAGCTGTATCTGTGCGAGTTCTGT
CTGCGGTATCAAAAGTCCGAGGTGGGAATGAAGCGCCATGCGGCCAAATGTGTCTGGCGG
CATCCGCCGGGCGATGAGATCTATCGCAAGGGAAAGCTTGGTGTGTGGCAAGTGGATGGC
AAGCGACACAAACAGTACTGTCAGCATCTGTGCTTGCTGGCCAAATTCTTCCTCGACCAT
AAAACATTGTACTACGACGTGGAACCGTTCCTGTTTTATGTGATGACGCTGGCGGATAGT
GACGGCTGCCATACGGTGGGGTATTTCAGTAAGGTAGTTTTGTTCCCATTTATTTTGTTC
CAGGAGAAAAACTCGTTCCTCAACTACAACGTGTCGTGTATCCTTACGCTACCGCCGTAC
CAGCGTAAGGGCTATGGACGGTTGCTGATCGACTTC
>NC_crucians2-A0A1W5C977
TCGACAAGCACAACCGAGTCCAGTAGCGCCAGCTCATCGGACTCCAGCTCGAGTGGGTCG
GATTCGGGAAGCTCGGGAGGTTCAGATTCGGTAAGCTCCAGCAGCGAAAGTGATTCGTCC
AGCTCGCAGGAACCCACGCCTCGTCCTACCAACGGTGGTAACGGTGCAGCAACGACCGGT
GCTAGTGCCAACAATGGTTCCGGTGGTGCATCGGGCGTGAAGAAACCCGGTTCAAACGCA
ACTTCCGCGCAGTCCGGTACCGCGTCGAAAGCGAAAAAGAAGAGCATTTTTTCGCCCGTC
AACTCGTCCGAGTCGGACGATGAAAAGACGCCGGAGAAATCGGACCAGAAAGACAGGCGA
ACGTCAAGTTCTAGTTCGACCAGTGGAAACGCCACCTTGCCGGTGCCGGGTCCGGGCTCG
GATGTCTCCGATAAGAACGCATCCGGTTCGGGCAACTCGGGCGTCGTGTCGACGCAACAG
CGTGGCCGAGGCCGCCCACGCAAAGCGTCACAGGTGGGAGCGTCCAATGCCGCACCGCAA
AAACCGGTCGCCCAAATTAAGCCCCAGATGGCGGCGGGGAATGCGTTGGGTAAGGTTGCA
ACACCGACGGCTGCATCGGTCAAGGCGGTCAAATCTCCGGTCGACGCGCTCTCCTCGGCC
ACGTCCAGCACGAGCGATTCTTCCACCAGTGAATCGTCCGACTCCGAGACCGAGTCGTCG
GACGATTCGTCACCATCCACCGGGGCCGTGACGCAGCAGTCGAAAAAGGCAAACAGCACC
ATGAAGCGAATACTGGAACGGACGCCGCAGAAAACCGACACGAAGGACGGGCTCGGGGCG
GGGTCCGATTCGGAGACGGAAACGACGAAACAAACGCGCAAACTAACCCGCTCCGCCAGC
ACCCGCAAGTCCAAGCATCTGCTCGGTAAGAACGCCTCCGAGACCGACTCGGATGCGGAC
AGTGTGAAACGATCGTCGTCCAAGAGCCCGGTGAAGAAACCCCCGAACCTACCGTCGAAG
GGAAAGGCGAAGAACAACATTTCCAACTCGTTGTCGAGCAAGCGAATGACCGATAAGCCG
ATACCGAAGGAGTTGCTGGTCGAGGAGGCACCGGTCGAGCGGCGATGTCCGCTGGACAAG
TGCGACTCGCTCGGGCACATGGGCGGGCAGTTCGAGAAGCACTTCACGCTCGAGGCGTGC
CCGATGTACCACAACATGGCCGTGGATCAAACGAAGCTCCTGCTGCTCGAAAGGAAGGAA
CGCGAAGCAGAACGCCGCCGGTCGGTGCCGGTGTACGAAAACTCGAAAAAGATTCAAACA
CCGGAGCAGAAGATCTACGCCCAGAAGATCAGGGACATACGGGCACGGTTTAAANNNNNN
NNNNNNNNNNNNNNNNNNNNNGGAACGGAACGCCCGAAGCCGCTGCTCGATCGGGACGGG
AACGAAATCGAACCCGAGCCCAGCCTGGACGGGATCGTTCCAGACTACGATCTCCAGCTG
TTCCGCGAAGCACAAGCGTTGGCCAGCGAAAGCATCGAGAAGGAGCTCGGCGACATGGTG
ACCGGCAAGGGCACGAAGTACATTTCGATGGGGCGGCACTGCATGCAGGTCTGGTACCAG
TCCCCATACCCGGACGACGCGACCCGCCTCCCGAAGCTATACCTGTGCGAGTTTTGTCTA
CGCTACCAAAAGTCGGAAGTGGGCATGAAGCGGCATGCGGCAAAGTGCGTCTGGCGCCAT
CCGCCTGGCGATGAGATCTATCGCAAGGGAAAGCTCGGCGTGTGGCAGGTCGATGGGAAA
CGGCACAAGCAATACTGTCAGCATTTGTGTTTGCTGGCAAAGTTCTTCCTCGATCACAAA
ACACTGTACTACGATGTGGAACCGTTCCTGTTCTACGTGATGACGCTAGCGGACAGCGAC
GGTTGCCACACGGTGGGATATTTCAGCAAGGTCTCTTTGTCTTTAAAATGTATTTCACAG
GAGAAGAACTCGTTCCTCAACTACAACGTGTCGTGCATTCTCACCTTACCACCGTACCAA
AGGAAAGGCTACGGTCGTTTGCTGATCGACTTC
>NC_crucians3-A0A1W5C977
TCGACAAGCACAACCGAGTCCAGTAGCGCCAGCTCATCGGACTCCAGCTCGAGTGGGTCG
GATTCGGGAAGCTCGGGAGGTTCAGATTCGGTAAGCTCCAGCAGCGAAAGTGATTCGTCC
AGCTCGCAGGAACCCACGCCGCGTCCTACCAACGGTGGTAACGGTGCAGCAACGACCGGT
GCTAGTGCCAACAATGGTTCCGGTGGTGCGACGGGCGTGAAGAAACCCGGTTCAAACGCA
ACTTCCGCGCAGTCCGGTACCGCGTCGAAAGCGAAAAAGAAGAGCATTTTTTCGCCCGTC
AACTCGTCCGAGTCGGACGACGAAAAGACGCCGGAGAAACCGGATCAGAAAGACAGGCGA
ACGTCAAGTTCTAGTTCGACCAGTGGAAACGCTACCTTGCCGGTGCCGGGTCCGGGCTCG
GATGTCTCCGATAAGAACGCATCCGGTTCGGGCAACTCGGGCGTCGTGTCGACGCAACAG
CGTGGCCGGGGCCGCCCACGCAAAGCGTCACAGGTGGGAGCGTCCAATGCCGCACCGCAA
AAACCGGTCGCCCAAATTAAGCCCCAGATGGCGGCGGGGAATGCGTTGGGTAAGGTTGCA
ACACCGACGGCTGCATCGGTCAAGGCGGTCAAATCTCCGGTCGACGCGCTTTCCTCGGCC
ACGTCCAGCACGAGCGATTCTTCCACCAGTGAATCGTCCGACTCCGAGACCGAGTCGTCG
GACGATTCGTCACCATCCACCGGGGCCGTGACGCAGCAGTCGAAAAAGGCAAACAGCACC
ATGAAGCGAATACTGGAACGGACGCCGCAGAAAACCGACACGAAGGACGGGCTCGGGGCG
GGGTCCGATTCGGAGACGGAAACGACGAAACAAACGCGCAAACTAACCCGCTCCGCCAGC
ACCCGCAAGTCCAAGCATCTGCTTGGGAAGAACGCCTCCGAGACCGACTCGGATGCGGAC
AGTGTGAAACGATCGTCGTCCAAGAGCCCGGTGAAGAAACCCCCGAACGTACCGTCGAAG
GGTAAGGCGAAGAACAACATTTCCAACTCGTTGTCGAGCAAGCGAATGACCGATAAGCCG
ATACCGAAGGAGTTGCTGGTCGAGGAGGCACCGGTCGAACGGCGATGTCCGCTGGACAAG
TGCGACTCGCTCGGGCACATGGGCGGGCAGTTCGAGAAGCACTTCACGCTCGAGGCGTGC
CCGATGTACCACAACATGGCCGTGGACCAAACGAAGCTCCTGCTGCTCGAAAGGAAGGAA
CGCGAAGCGGAACGCCGCCGGTCGGTGCCGGTGTACGAAAACTCGAAAAAGATTCAAACA
CCGGAGCAGAAGATCTACGCCCAGAAGATCAGGGACATACGGGCACGGTTTAAACCGTCG
CCGCCGCCACCCCCGGCCCCGGGAACGGAACGCCCGAAACCGCTGCTCGATCGGGACGGG
AACGAAATCGAACCCGAGCCCAGCCTGGACGGGATCGTTCCAGACTACGATCTCCAGCTG
TTCCGCGAAGCACAAGCGTTGGCCAGCGAAAGCATCGAGAAGGAGCTCGGCGACATGGTG
ACCGGCAAGGGCACGAAGTACATTTCGATGGGGCGGCACTGTATGCAGGTGTGGTACCAG
TCCCCGTACCCGGACGATGCGACCCGCCTCCCGAAGCTATACCTGTGCGAGTTTTGTCTA
CGCTACCAAAAGTCGGAAGTGGGCATGAAGCGGCATGCGGCAAAGTGCGTCTGGCGCCAT
CCGCCTGGCGATGAGATCTATCGCAAGGGAAAGCTCGGCGTGTGGCAGGTCGATGGGAAA
CGGCACAAGCAATACTGTCAGCATTTGTGTTTGCTGGCAAAGTTCTTCCTCGATCACAAA
ACACTGTACTACGATGTGGAACCGTTCCTGTTCTACGTGATGACGCTAGCGGACAGCGAC
GGTTGCCACACGGTGGGATATTTCAGCAAGGTA
>NC_crucians4-A0A1W5C977
TCGACAAGCACAACCGAGTCCAGTAGCGCCAGCTCATCGGACTCCAGCTCGAGTGGGTCG
GATTCGGGAAGCTCGGGAGGTTCAGATTCGGTAAGCTCCAGCAGCGAAAGTGATTCGTCC
AGCTCGCAGGAAGCCACGCCGCGTCCTACCAACGGTGGTAACGGTGCAGCAACGACCGGT
GCTAGTGGTAACGACAATGGTTCCGGTGGTGCATCGGGCGTGAAGAAACCCGGTTCAAAC
GCAACTTCCGCGCAGTCCGGTACCGCGTCGAAAGCGAAAAAGAAGAGCATTTTTTCACCC
GTCAACTCGTCCGAGTCGGACGATGAAAAGACGCCGGAGAAACCGGACCAGAAAGACAGG
CGAACGTCAAGTTCTAGTTCGACCAGTGGAAACGCTACCTTGCCGGTGCCGGGTCCGGGC
TCGGATGTCTCCGATAAGAACGCATCGGGTTCGGGCAACTCGGGCGTCGTGTCGACGCAA
CAGCGTGGTCGGGGCCGCCCACGCAAAGCGTCACAGGTGGGAGCGTCCAATGCCGCACCG
CAAAAACCGGTCGCCCAAATTAAGCCCCAGATGGCGGCGGGGAATGCGTTAGGTAAGGTT
GCAACACCGACGGCTGCATCGGTCAAGGCGGTCAAATCTCCGGTCGACGCGCTCTCCTCG
GCCACGTCCAGTACGAGCGATTCTTCCACCAGTGAATCGTCCGACTCCGAGACCGAGTCG
TCGGACGATTCGTCACCATCCACCGGGGCCGTGACGCAGCAGTCGAAAAAGGCAAACAGC
ACCATGAAGCGAATACTGGAACGGACGCCGCAGAAAACCGACACGAAGGACGGGCTCGGG
GCGGGGTCCGATTCGGAGACGGAAACGACGAAACAAACGCGCAAACTAACCCGCTCCGCC
AGCACCCGCAAGTCCAAGCATCTGCTCGGGAAGAACGCCTCCGAGACCGACTCGGATGCG
GACAGTGTGAAACGATCGTCATCCAAGAGCCCGGTGAAGAAACCCCCGAACGTACCGTCG
AAGGGGAAGGCGAAGAACAACATTTCCAACTCGTTGTCGAGCAAGCGAATGACCGATAAG
CCGATACCGAAGGAGTTGCTGGTCGAGGAGGCACCGGTCGAGCGGCGATGTCCGCTGGAC
AAGTGCGACTCGCTCGGGCACATGGGCGGGCAGTTCGAGAAGCACTTCACGCTCGAGGCG
TGCCCGATGTACCACAACATGGCCGTGGACCAAACGAAGCTCCTGCTGCTCGAAAGGAAG
GAACGTGAAGCGGAACGCCGCCGGTCGGTGCCGGTGTACGAAAACTCGAAAAAGATTCAA
ACACCGGAGCAGAAGATCTACGCCCAGAAGATCAGGGACATACGGGCACGGTTTAAANNN
NNNNNNNNNNNNNNNNNNNNNNNNGGAACGGAACGCCCGAAGCCGCTGCTCGATCGGGAC
GGGAACGAAATCGAACCCGAGCCCAGCCTGGACGGGATCGTTCCAGACTACGATCTCCAG
CTGTTCCGCGAAGCACAAGCGTTGGCCAGCGAAAGCATCGAGAAGGAGCTCGGCGACATG
GTGACCGGCAAGGGCACGAAGTACATTTCGATGGGGCGGCACTGCATGCAGGTCTGGTAC
CAGTCCCCGTACCCGGACGACGCGACCCGCCTCCCGAAGCTATACCTGTGCGAGTTCTGT
CTACGCTACCAAAAGTCGGAAGTGGGCATGAAGCGGCATGCGGCAAAGTGCGTCTGGCGC
CATCCGCCTGGCGATGAGATCTATCGCAAGGGAAAGCTCGGCGTGTGGCAGGTCGATGGG
AAACGGCACAAGCAATACTGTCAGCATTTGTGTTTGCTGGCAAAGTTCTTCCTCGATCAC
AAAACACTGTACTACGATGTGGAACCGTTCCTGTTCTACGTGATGACGCTAGCGGACAGC
GACGGTTGCCACACGGTGGGATATTTCAGCAAGGTCTCTTTGTCTTTAAAATGTATTTCA
CAGGAGAAGAACTCGTTCCTCAACTACAACGTGTCGTGCATTCTCACCTTACCACCGTAC
CAAAGGAAAGGCTACGGTCGTTTGCTGATCGACTTC
>NC_crucians5-A0A1W5C977
TCGACAAGCACAACCGAGTCCAGTAGCGCCAGCTCATCGGACTCCAGCTCGAGCGGGTCG
GATTCGGGAAGCTCGGGAGGTTCAGATTCGGTAAGCTCCAGCAGCGAAAGGGCCGCCAAG
GCCAGCACGGTGGTCAAGAGCTTGCACAAAGCCAACAATGGTTCCGGTGGTGCATCGGGC
GTGAAGAAACCCGGTTCAAACGCAACTTCCGCGCAGTCCGGTACCGCGTCGAAAGCGAAA
AAGAAGAGCATTTTTTCACCCGTCAACTCGTCCGAGTCGGACGATGAAAAGACGCCGGAG
AAACCGGACCAGAAAGATAGGCGAACGTCAAGTTCTAGTTCGACCAGTGGAAACGCTACC
TTGCCGGTGCCGGGTCCGGGCTCGGATGTCTCCGATAAGAACGCATCCGGTTCGGGCAAC
TCGGGCGTCGTGTCGACGCAACAGCGTGGCCGGGGCCGCCCACGCAAAGCGTCACAGATC
GTCCGACTCCGAGACCGAGNNNNNNNNNNAGCGTCCAATGCCGCACCGCAAAAACCGGTC
GCCCAAATTAAGCCCCAGATGGCGGCGGGGAATGCGTTGGGTAAGGTTGCAACGCCCACG
GCTGCATCGGTCAAGGCGGTAAAATCTCCGGTCGACGCGCTCTCCTCGGCCACGTCCAGC
ACGAGCGATTCTTCCACCAGTGAATCGTCCGACTCCGAGACCGAGTCGTCGGACGATTCG
TCACCATCCACCGGGGCCGTGACGCAGCAGTCGAAAAAGGCAAACAGCACCATGAAGCGA
ATACTGGAACGGACGCCGCAGAAAACCGACACGAAGGACGGGCTCGGGGCGGGGTCCGAT
TCGGAGACGGAAACGACGAAACAAACGCGCAAACTAACCCGCTCCGCCAGCACCCGCAAG
TCCAAGCATCTGCTCGGGAAGAACGCCTCCGAGACCGACTCGGATGCGGACAGTGTGAAA
CGATCGTCGTCCAAGAGCCCGGTGAAGAAACCCCCGAACGTACCATCGAAGGGAAAGGCG
AAGAACAACATTTCCAACTCGTTGTCGAGCAAGCGAACGACCGATAAGCCGATACCGAAG
GAGTTGCTGGTCGAGGAGGCACCGGTTGAACGGCGATGTCCGCTGGACAAGTGCGACTCG
CTCGGGCACATGGGCGGGCAGTTCGAGAAGCATTTCACGCTCGAGGCGTGCCCGATGTAC
CACAACATGGCCGTGGACCAAACGAAGCTCCTGCTGCTCGAAAGGAAGGAACGCGAAGCG
GAACGCCGCCGGTCGGTGCCGGTGTACGAAAACTCGAAAAAGATTCAAACACCGGAGCAG
AAGATCTACGCCCAGAAGATCAGGGACATACGGGCACGGTTTAAANNNNNNNNNNNNNNN
NNNNNNNNNNNNGGAACGGAACGCCCGAAGCCGCTGCTCGATCGGGACGGGAACGAAATC
GAACCCGAGCCCAGCCTGGACGGGATCGTCCCAGACTACGATCTCCAGCTGTTCCGCGAA
GCACAAGCGTTGGCCAGCGAAAGCATCGAGAAGGAGCTCGGCGACATGGTGACCGGCAAG
GGCACGAAGTACATTTCGATGGGGCGGCACTGCATGCAGGTCTGGTACCAGTCCCCGTAC
CCGGACGACGCGACCCGCCTCCCGAAGCTATACCTGTGCGAGTTCTGTCTACGCTACCAA
AAGTCGGAAGTGGGCATGAAGCGGCATGCGGCAAAGTGCGTCTGGCGCCATCCGCCTGGC
GATGAGATCTATCGCAAGGGAAAGCTCGGCGTGTGGCAGGTCGATGGGAAACGGCACAAG
CAATACTGTCAGCATTTGTGTTTGCTGGCAAAGTTCTTCCTCGATCACAAAACACTGTAC
TACGATGTGGAACCGTTCCTGTTCTACGTGATGACGCTAGCGGACAGCGACGGTTGCCAC
ACGGTGGGATATTTCAGCAAGGTA
>NC_crucians6-A0A1W5C977
TCGACAAGCACAACCGAGTCCAGTAGCGCCAGCTCATCGGACTCCAGCTCGAGTGGGTCG
GATTCGGGAAGCTCGGGAGGTTCAGATTCGGTAAGCTCCAGCAGCGAAAGGGCCGCCAAG
GCCAGCACGGTGGTCAAGAGCTTGCACAAAGCCAACAATGGTTCCGGTGGTGCATCGGGC
GTGAAGAAACCCGGTTCAAACGCTACTTCCGCGCAGTCCGGTACCGCGTCGAAAGCGAAA
AAGAAGAGCATTTTTTCACCCGTCAACTCGTCCGAGTCGGACGATGAAAAGACGCCGGAG
AAACCGGACCAGAAAGACAGGCGAACGTCAAGTTCTAGTTCGACCAGTGGAAACGCTACC
TTGCCGGTGCCGGGTCCGGGCTCGGATGTCTCCGATAAAAACGCATCCGGTTCGGGCAAC
TCGGGCGTCGTGTCGACGCAACACAACTCGGGCGTCGTGTCGACGCAACAGCGTGGTCGG
GGCCGCCCACGCAAAGCGTCACAGGTGGGAGCGTCCAATGCCGCACCGCAAAAACCGGTC
GCCCAAATTAAGCCCCAGATGGCGGCAGGGAATGCGTTGGGTAAGGTTGCAACACCGACG
GCTGCATCGGTCAAGGCGGTCAAATCTCCGGTCGACGCGCTCTCCTCGGCCACGTCCAGC
ACGAGCGATTCTTCCACCAGTGAATCGTCCGACTCCGAGACCGAGTCGTCGGACGATTCG
TCACCATCCACCGGGGCCGTGACGCAGCAGTCGAAAAAGGCAAACAGCACCATGAAGCGA
ATACTGGAACGGACGCCGCAGAAAACCGACACGAAGGACGGGCTCGGGGCGGGGTCCGAT
TCGGAGACGGAAACGACGAAACAAACGCGCAAACTAACCCGCTCCGCCAGCACCCGCAAG
TCCAAGCATCTGCTCGGGAAGAACGCCTCCGAGACCGACTCGGATGCGGACAGTGTGAAA
CGATCGTCGTCCAAGAGCCCGGTGAAGAAACCCCCGAACGTACCGTCGAAGGGTAAGGCG
AAGAACAACATTTCCAACTCGTTGTCGAGCAAGCGAATGACCGATAAGCCGATACCGAAG
GAGTTGCTGGTCGAGGAGGCACCGGTCGAACGGCGATGTCCGCTGGACAAGTGCGACTCG
CTCGGGCACATGGGCGGGCAGTTCGAGAAGCACTTCACGCTCGAGGCGTGCCCGATGTAC
CACAACATGGCCGTGGACCAAACGAAGCTCCTGCTGCTCGAAAGGAAGGAACGCGAAGCG
GAACGCCGCCGGTCGGTGCCGGTGTACGAAAACTCGAAAAAGATCCAAACACCGGAGCAG
AAGATCTACGCCCAGAAGATCAGGGACATACGGGCACGGTTTAAANNNNNNNNNNNNNNN
NNNNNNNNNNNNGGAACGGAACGCCCGAAGCCGCTGCTCGATCGGGACGGGAACGAAATC
GAACCCGAGCCCAGCCTGGACGGGATCGTTCCAGACTACGATCTCCAGCTGTTCCGCGAA
GCACAAGCGTTGGCCAGCGAAAGCATCGAGAAGGAGCTCGGCGACATGGTGACCGGCAAG
GGCACGAAGTACATTTCGATGGGGCGGCACTGCATGCAGGTCTGGTACCAGTCCCCGTAC
CCGGACGACGCGACCCGCCTCCCCAAGCTATACCTGTGCGAGTTTTGTCTACGCTATCAA
AAGTCGGAAGTGGGCATGAAGCGGCATGCGGCAAAGTGCGTCTGGCGCCATCCGCCTGGC
GATGAGATCTATCGCAAGGGAAAGCTCGGCGTGTGGCAGGTCGATGGGAAACGGCACAAG
CAATACTGTCAGCATTTGTGTTTGCTGGCAAAGTTCTTCCTCGATCACAAAACACTGTAC
TACGATGTGGAACCGTTCCTGTTCTACGTGATGACGCTAGCGGACAGCGACGGTTGCCAC
ACGGTGGGATATTTCAGCAAGGTATCTTTGTCTTCAAAATGTATTTCACAGGAGAAGAAC
TCGTTCCTCAACTACAACGTGTCGTGCATTCTCACCTTACCACCGTACCAAAGGAAAGGC
TACGGTCGTTTGCTGATCGACTTC
>NC_crucians8-A0A1W5C977
TCGACAAGCACAACCGAGTCCAGTAGCGCCAGCTCATCGGACTCCAGCTCGAGTGGGTCG
GACTCGGGAAGCTCGGGAGGTTCAGATTCGGTAAGCTCCAGCAGCGAAAGGGCCGCCAAG
GCCAGCACGGTGGTCAAGAGCTTGCACAAAGCCAACAATGGTTCCGGTGGTGCATCGGGC
GTGAAGAAGCCCGGTTCAAACGCAACTTCCGCGCAGTCCGGTACCGCGTCGAAAGCGAAA
AAGAAGAGCATTTTTTCACCCGTCAACTCGTCCGAGTCGGACGATGAAAAGACGCCGGAG
AAACCGGACCAGAAAGATAGGCGAACGTCAAGTTCTAGTTCGACCAGTGGAAACGCTACC
TTGCCGGTGCCGGGTCCGGGCTCGGATGTCTCCGATAAGAACGCATCCGGTTCGGGCAAC
TCGGGCAACGCATCGGGTTCGGGCAACTCGGGGGTCGTGTCGACGCAACAGCGTGGCCGG
GGCCGCCCACGCAAAGCGTCACAGGTGGGAGCGTCCAATGCCGCACCGCAAAAACCGGTC
GCCCAAATTAAGCCCCAGATGGCGGCGGGGAATGCGTTGGGTAAGGTTGCAACACCGACG
GCTGCATCGGTCAAGGCGGTCAAATCTCCGGTCGACGCGCTCTCCTCGGCCACGTCGNNN
NNNNNAGCGTCCAATGCCGCACCGCAAAAACCGGTCGCCCAAATTAAGCCCCAGATGGCG
GCGGGGAATGCGTTGGGTAAGGTTGCAACGCCCACGGCTGCATCGGTCAAGGCGGTAAAA
TCTCCCGTCGACGCGCTCTCCTCGGCCACGTCCAGCACGAGCGATTCTTCCACCAGTGAA
TCGTCCGACTCCGAGACCGAGTCGTCGGACGATTCGTCACCATCCACCGGGGCCGTGACG
CAGCAGTCGAAAAAGGCAAACAGCACCATGAAGCGAATACTGGAACGGACGCCGCAGAAA
ACCGACACGAAGGACGGGCTCGGGGCGGGGTCCGATTCGGAGACGGAAACNNNNNNNNNN
AAGGCGAAGAACAACATTTCCAACTCGTTGTCGAGCAAGCGAATGACCGATAAGCCGATA
CCGAAGGAGTTGCTGGTCGAGGAGGCACCGGTCGAACGGCGATGTCCGCTGGACAAGTGC
GACTCGCTCGGGCACATGGGCGGGCAGTTCGAGAAGCACTTCACGCTCGAGGCGTGCCCG
ATGTACCACAACATGGCCGTGGACCAAACGAAGCTCCTGCTGCTCGAAAGGAAGGAACGT
GAAGCGGAACGCCGCCGGTCGGTGCCGGTGTACGAAAACTCGAAAAAGATTCAAACACCG
GAGCAGAAGATCTACGCCCAGAAGATCAGGGACATACGGGCACGGTTTAAANNNNNNNNN
NNNNNNNNNNNNNNNNNNGGAACGGAACGCCCGAAGCCGCTGCTCGATCGGGACGGGAAC
GAAATCGAACCCGAGCCCAGCCTGGACGGGATCGTTCCAGACTACGATCTCCAGCTGTTC
CGCGAAGCACAAGCGTTGGCCAGCGAAAGCATCGAGAAGGAGCTCGGCGACATGGTGACC
GGCAAGGGCACGAAGTACATTTCGATGGGGCGGCACTGTATGCAGGTGTGGTACCAGTCC
CCATACCCGGACGACGCGACCCGCCTCCCGAAGCTATACCTGTGCGAGTTTTGTCTACGC
TACCAAAAGTCGGAAGTGGGCATGAAGCGGCATGCGGCAAAGTGCGTCTGGCGCCATCCG
CCTGGCGATGAGATCTATCGCAAGGGAAAGCTCGGCGTGTGGCAGGTCGATGGGAAACGG
CACAAGCAATACTGTCAGCATTTGTGTTTGCTGGCAAAGTTCTTCCTCGATCACAAAACA
CTGTACTACGATGTGGAACCGTTCCTGTTCTACGTGATGACGCTAGCGGACAGCGACGGT
TGCCACACGGTGGGATATTTCAGCAAGGTCTCTTTGTCTTTAAAATGTATTTCACAGGAG
AAGAACTCGTTCCTCAACTACAACGTGTCGTGCATTCTCACCTTACCACCGTACCAAAGG
AAAGGCTACGGTCGTTTGCTGATCGACTTC
>WA_freeborni1-A0A1W5C977
TCGACAAGCACAACCGAATCCAGTAGCGCCAGCTCATCGGATTCGAGTTCGAGTGGGTCG
GATTCGGGAAGTTCGGGAGGATCCGATTCGGTCAGCTCCAGCAGTGAAAGGGCCGCCAAG
GCAAGCACGGTGGTAAAGAGTTTGCACAAGTCCAACAATGGCTCCGGTGGTGGTGCATCG
GGGGTGAAGAAACCAGGTTCAAATGCAACGGTAGCGCAGTCCGGTACCGCGACGAAAGGG
AAAAAGAAAAGCATATTTTCACCCGTCAACTCGTCCGAGTCGGACGATGAAAAGACTCCG
GAGAAACCGGACCTGAAAGACAGGCGGACGTCAAGCTCTAGTTCGACCAGTGGAAACGCT
ACTCTACCTGTTCCGGGACCTAGCTCGGATGCCACCGACAAGAACGCATCTGGTTCGGGC
GTCAACTCCGCAGTCGTGACGACGCAACAGCGTGGCCGTGGTCGCCCACGCAAAGCGTCA
CAGGTGGGGCAGTCCAATGCCGTGCAGCAAAAACCGGTCGCCCAAGTTAAGCCCCAGATG
GCTACGTCGAATGCATTGGGCAAAGCTGCTCCGCCCACGGCTGCATCGGTCAAAGCGGTA
AAATCACCCGTTGACGCCCTCTCCTCGGCCACGTCCAGCTCGAGTGATTCTACCAGCAGT
GAATCTTCCGATTCCGAGACGGAGTCGTCGGACGATTCGTCACCATCGGCCGGGGCCGTG
ACGCAGCAGTTGAAAAAATCAAACAGCACCATGAAGCGAATACTGGAAAGGACGCCCCAG
AAAAACCCCGAAACCAAGGATGGCATGGGGGCGGGATCCGATTCGGAGACGGAAACGACT
AAACAAACGCGCAAACTCACCCGCTCCGCCAGTACCCGCAAGTCCAAGCATCTGCTCGGC
AAGAACGCCTCCGAGACCGATTCGGATGCGGACAGTGTGAAACGATCTTCGTCCAAGAGT
CCGGTGAAGAAACCACCCAACGTTCCGTCGAAGGGTAAGGCGAAAAACAACATCTCCAAC
TCGTTGTCGAGCAAGCGAATGAACGATAAACCGACACCGAAGGAGCTGCTCGTCGAGGAG
GCACCGGTCGAACGACGCTGCCCGCTGGACAAGTGCGACTCGCTCGGGCACATGGGAGGG
CAGGCCGAGAAGCATTTTACGCTCGAAGCCTGCCCGATGTACCACAACATGGCCGTGGAG
CAGACGAAGCAGCTGCTGCTCGAAAGGAAACAGCGCGAAGAGGACCGCCGTCGGTCGGTG
CCGGTGTACGAAAACTCGAAAAAGATTCAAACACCCGAGCAGAAGATCTATGCCCAGAAG
ATAAAGGACATACGGGCACGATTTAAACCGTCACCACCGCCCCCGGGAACGGAACGTCCG
AAGCCGTTGATCGATCGAGAAGGGAACGAAATCGAACCCGAGCCCAAGCTGGACGGGATC
GTGCCAGACTACGATCTTCAGCTGTTCCGTGAAGCGCAAGCATTGGCCAGCGAAAGCATC
GAGAAGGAGCTCGGCGACATGGTGACCGGAAAGGGCACGAAGTACATCTCGATGGGGCGG
CACTGTATGCAGGTCTGGTACCAGTCTCCATACCCGGACGACGCAACGCGCCTACCAAAG
TTGTATCTGTGCGAGTTTTGCCTACGCTACCAAAAGTCTGAAGTGGGCATGAAGCGACAT
GCGGCAAAGTGCGTCTGGCGCCATCCGCCGGGTGATGAGATCTATCGCAAGGGAAAGCTC
GGCGTGTGGCAAGTAGATGGAAAGCGGCACAAGCAATACTGTCAACATCTGTGCTTGCTG
GCAAAGTTCTTCCTCGATCACAAAACACTGTACTACGATGTGGAACCGTTCCTGTTTTAT
GTGATGACGCTAGCGGACAGCGATGGTTGCCACACGGTGGGGTATTTCAGCAAGGTA
>WA_freeborni2-A0A1W5C977
TCGACAAGCACAACCGAATCCAGTAGCGCCAGCTCATCGGATTCGAGTTCGAGTGGGTCG
GATTCGGGAAGTTCGGGAGGATCCGATTCGGTCAGCTCCAGCAGTGAAAGGGCCGCCAAG
GCAAGCACGGTGGTAAAGAGTTTGCACAAGTCCAACAATGGCTCCGGTGGTGGTGCATCG
GGGGTGAAGAAACCAGGTTCAAATGCAACGGTAGCGCAGTCCGGTACCGCGACGAAAGGG
AAAAAGAAAAGCATATTTTCACCCGTCAACTCGTCCGAGTCGGACGATGAAAAGACTCCG
GAGAAACCGGACCTGAAAGACAGGCGGACGTCAAGCTCTAGTTCGACCAGTGGAAACGCT
ACTCTACCTGTTCCGGGACCTAGCTCGGATGCCACCGACAAGAACGCATCTGGTTCGGGC
GTCAACTCCGCAGTCGTGACGACGCAACAGCGTGGCCTCGTGACGACGCAACAGCGTGGC
CGTGGTCGCCCACGCAAAGCGTCACAGGTGGGACAGTCCAATGCCGTGCAGCAAAAACCG
GTCGCCCAAGTTAAGCCCCAGATGGCTACGTCGAATGCATTGGGTAAAGCTGCTCCGCCC
ACGGCGGTCAAAGCGGTAAAATCACCCGTTGACGCCCTCTCCTCGGCCACGTCCAGCTCG
AGTGATTCTACCAGCAGTGAATCTTCCGATTCCGAGACGGAGTCGTCGGACGATTCGTCA
CCATCGGCCGGGGCCGTGACGCAGCAGTTGAAAAAATCAAACAGCACCATGAAGCGAATA
CTGGAAAGGACGCCCCAGAAAAACCCCGAAACCAAGGATGGCATGGGGGCGGGATCCGAT
TCGGAGACGGAAACGACTAAACAAACGCGCAAACTCACCCGTTCCGCCAGTACCCGCAAG
TCCAAGCATCTGCTCGGCAAGAACGCCTCCGAGACCGATTCGGATGCGGACAGTGTGAAA
CGATCTTCGTCCAAGAGTCCGGTGAAGAAACCACCCAACGTTCCGTCGAAGGGTAAGGCG
AAAAACAACATCTCCAACTCGTTGTCGAGCAAGCGAATGAACGATAAACCGACACCGAAG
GAGCTGCTCGTCGAGGAGGCACCGGTCGAACGACGCTGCCCGCTGGACAAGTGCGACTCG
CTCGGGCACATGGGAGGGCAGGCCGAGAAGCATTTTACGCTCGAAGCCTGCCCGATGTAC
CACAACATGGCCGTGGAGCAGACGAAGCAGCTGCTGCTCGAAAGGAAACAGCGCGAAGAG
GACCGCCGTCGGTCGGTGCCGGTGTACGAAAACTCGAAAAAGATTCAAACACCCGAGCAG
AAGATCTATGCCCAGAAGATAAAGGACATACGGGCACGATTTAAACCGTCACCACCGCCT
CCGCCGGCCCCGGGAACGGAACGTCCGAAGCCGTTGATCGATCGAGAAGGGAACGAAATC
GAACCCGAGCCCAAGCTGGACGGGATCGTGCCAGACTACGATCTCCAGCTGTTCCGTGAA
GCGCAAGCATTGGCCAGCGAAAGCATCGAGAAGGAGCTCGGCGACATGGTGACCGGAAAG
GGCACGAAGTACATCTCGATGGGGCGGCACTGTATGCAGGTCTGGTACCAGTCTCCTTAC
CCGGACGACGCAACGCGCCTACCAAAGCTGTATCTGTGCGAGTTTTGCCTTCGCTACCAA
AAGTCTGAAGTGGGCATGAAGCGACATGCGGCAAAGTGCGTCTGGCGCCATCCGCCGGGT
GATGAGATCTATCGCAAGGGAAAGCTCGGCGTGTGGCAAGTAGATGGAAAGCGGCACAAG
CAATACTGTCAACATCTGTGCTTGCTGGCAAAGTTCTTCCTCGATCACAAAACACTGTAC
TACGATGTGGAACCGTTCCTGTTTTATGTGATGACGCTAGCGGACAGCGATGGTTGCCAC
ACGGTGGGGTATTTCAGCAAGCTCTCCTTATCTAAAAAAATTATTCCGCAGGAGAAGAAC
TCATTCCTCAACTACAACGTGTCGTGCATCCTCACCTTGCCACCGTACCAAAGGAAAGGC
TACGGTCGTTTGCTGATCGACTTC
>COL_albi1-A0A1W5C9E6
ATGGTGTCACTGAAGATTGACCCTGCGGCGTTCGTGGAGAAGGTGAACCGCATCGAGGTG
CTAAACAAGACGGCCAAATCGGTGACGCTGCGGTGGCAGCCAGTGAATAACGCCGACGGA
TACGTCGTGATGTCTTTCTTGCCACAAACGTACCCCGTGCTACCGACGGTCACGGTGCGG
AATGCAACGAACGTTACGCTCGACAATATGGTGCCCGGTACGCAGTACGTCATTAAGGTA
GCTGCTTTCGTGAAGGATTTCTTCGGCCAGCACGAAACAACGATCATTTCGTTCGGTGGC
AGTCCGTTGCCGGCGCTGAACGTGGAGCTCGGAGAGGTTAGCGGGCAACACGCGATAGTG
AAGTGGTCCGAACCGACCGGTGTTACTTTGGGACCGTTGGTTTATGGTGTTTATTACGGT
ACCAGCATGGATGCTCTGTATGAAGCTGCACGCTTTAACACCACATCAAGGACTGCTAAT
CTAACGCAGCTACAGTCGTGCCAGTCATATTTGGTGAGCGTGGGCATCGTCGGTCCGATA
GGGCCCGGTCCGCTCGGTCGCAATCCGCTGAAGCTAGAGACGGCATACGATCTTCTGCAA
CCACCAAAGGAACTTAACGTTACAATCAACGATGCTAGTCAAGAAATGATTATTAGGTGG
CAGCGTAGCTGTGCCTTGGAAGCTTCTCGGTATCCAACGTACATTATAACCGTACGTGAG
CTCACGCTGAACAAAACATCCGTCGTGACGGTGCAACCGTCGGCCAATCATACTATGGTG
CACGTGTTCCGCAAGATACCGAAGGGTGCCGCATACGAGGTGTCCGTCGCAACCGATGTG
CCCAACGCGCAGCGGATCGTGGCGTACGCCAACTCCACTAAGCTTCCCACACCGGTCAAG
CTACAGGTATGGGAAGAGGCCAACGGAACGTATGTCGTGTATTGGAGGAGCGTGACCGGC
TTCCAGGATGACGGCTACACGTATGAGGCAGTCGTGAAGGAGGGCCTTGCCCTTAACAGT
AGCGCACCATCGGTCGTTACGCTACATTCCAAAGAACCACCGATCTTGATTAATCCGGAT
CAACTGCAATCGATCAGCGAGAACGGTTTCTTCACCGTTGGTGTGCGGCTGAAAACGGAT
CAGGGTCTCTACTCGGACTTTGCCGAAGTTGAATCGTTCACGAGGCACAACCTACTGAGC
TTGCATCAAGCCTCGACCTCGTCGGTAGCGATGGCTTGGATGTGGATAGTGCCGACCATT
ATCATCGTGGCGCTGATCGTGGTAGTGCTGTACATGGTCCAGCGGCACCAGCGGCTACGG
AATTCGTTCAGTCGCTTTGCCAACTCGCACTACGACACGCGAACCGGTGCTACGCGTATC
GGCTGCACGCTCGATGATGACGAGCACGAGCATCAGGAGGTGCCGCGCAGCTTCTCCGAC
GATGAGCCGCTAGTGATTGCA
>COL_albi2-A0A1W5C9E6
ATGGTGTCACTGAAGATTGACCCTGCGGCGTTCGTGGAGAAGGTGAACCGCATCGAGGTG
CTAAACAAGACGGCCAAATCGGTGACGCTGCGGTGGCAGCCAGTGAATAACGCCGACGGA
TACGTCGTGATGTCTTTCTTGCCACAAACGTACCCCGTGCTACCGACGGTCACGGTGCGG
AATGCAACGAACGTTACGCTCGACAATATGGTGCCCGGTACGCAGTACGTCATTAAGGTA
GCTGCTTTCGTGAAGGATTTCTTCGGCCAGCACGAAACAACGATCATTTCGTTCGGTGGC
AGTCCGTTGCCGGCGCTGAACGTGGAGCTCGGAGAGGTTAGCGGGCAACACGCGATAGTG
AAGTGGTCCGAACCGACCGGTGTTACTTTGGGACCGTTGGTTTATGGTGTTTATTACGGT
ACCAGCATGGATGCTCTGTATGAAGCTGCACGCTTTAACACCACATCAAGGACTGCTAAT
CTAACGCAGCTACAGTCGTGCCAGTCATATTTGGTGAGCGTGGGCATCGTCGGTCCGATA
GGGCCCGGTCCGCTCGGTCGCAATCCGCTGAAGCTAGAGACGGCATACGATCTTCTGCAA
CCACCAAAGGAACTTAACGTTACAATCAACGATGCTAGTCAAGAAATGATTATTAGGTGG
CAGCGTAGCTGTGCCTTGGAAGCTTCTCGGTATCCAACGTACATTATAACCGTACGTGAG
CTCACGCTGAACAAAACATCCGTCGTGACGGTGCAACCGTCGGCCAATCATACTATGGTG
CACGTGTTCCGCAAGATACCGAAGGGTGCCGCATACGAGGTGTCCGTCGCAACCGATGTG
CCCAACGCGCAGCGGATCGTGGCGTACGCCAACTCCACTAAGCTTCCCACACCGGTCAAG
CTACAGGTATGGGAAGAGGCCAACGGAACGTATGTCGTGTATTGGAGGAGCGTGACCGGC
TTCCAGGATGACGGCTACACGTATGAGGCAGTCGTGAAGGAGGGCCTTGCCCTTAACAGT
AGCGCACCATCGGTCGTTACGCTACATTCCAAAGAACCACCGATCTTGATTAATCCGGAT
CAACTGCAATCGATCAGCGAGAACGGTTTCTTCACCGTTGGTGTGCGGCTGAAAACGGAT
CAGGGTCTCTACTCGGACTTTGCCGAAGTTGAATCGTTCACGAGGCACAACCTACTGAGC
TTGCATCAAGCCTCGACCTCGTCGGTAGCGATGGCTTGGATGTGGATAGTGCCGACCATT
ATCATCGTGGCGCTGATCGTGGTAGTGCTGTACATGGTCCAGCGGCACCAGCGGCTACGG
AATTCGTTCAGTCGCTTTGCCAACTCGCACTACGACACGCGAACCGGTGCTACGCGTATC
GGCTGCACGCTCGATGATGACGAGCACGAGCATCAGGAGGTGCCGCGCAGCTTCTCCGAC
GATGAGCCGCTAGTGATTGCA
>COL_quad3-A0A1W5C9E6
ATGGTGCCGCTAAAGTTCGATGGAACGTCTTTCGTGGAGAAGGTGACCCGCATCGAGGTG
CTCAACAAAACGGCCAAGTCGCTGACCCTGCAGTGGAAGCCGGTTGCCAATGCAGAAGGC
TACATGGTGGTACCGATCCTGCCACAAACGTACCCTGTACTGCCGACAATCAAGGTGCAA
AACGCGACCCTCGTCACCCTCGACAACATGGTTCCCGGCACGCAGTACGTCATCAAGGTG
GCGGCGTATGTGAAGAACTTCTTCGGCCAGCACGAAACGACGATCGTGTCCTTCGACGGT
ACTCCACTCCCGGCACTTGACGTTGTGCTGAAGGAGAAAACCGACGAGTACGCATTGTTG
GAGTGGAACGAACCGAAAGGGATTGATGTGACGAAGGTGATTTATGGCGTGTATTATGGT
ACCAGCATGGATGCGCTATTTGAAGCCGCACGAATTAACACAACATCTCGTAGCATCAAG
TTGACTGGTTTAATGCCTTGCCAGTCCTACCTGGTAAGTGTTGGTATCGTCGGTCCCGTC
GGCCCTGGTCCGCTGGGACGTAATCCGCTGAAGATAGAGACCGCTTACAACCGCACGCTA
CCGCCAAAGGAACTAACAGTGGAGATTATCGAAGCTAGTCAAGAAATGACCATCGAATGG
CAGCATAGCTGTGCATTGGACCTGAGCGTTTATCCTTCGTACATTATCAAGGTACGCGAG
CTGATGCTGAACAAAACGTCCATTGTGACGATACAACCATCGTCGAACAAAACGTTGACG
CACGTGTTTCGCAAAATTCCAAAGGGTGCCGCGTACGAGGTGTCCGTATCGACGGATCTT
CCGAACGCGCAGGCCGTCAGTATGGTTGTCTACTCGGCTCCGCTTCCATCGCCCGATCAG
CTACAAGTATGGCCGGAAATCAACGGTACACACGTGGTATACTGGAAGGCCGTTTCCGAC
TTTAAAGATGACGGCTACGTGTATGAAGTAATCGTGAATGAGGGCCACGGTATTAACGTT
TCAGTACGACCAGTACTCATCGTGGAGGCCAAAGAACCTCCCGTATTTATTGAACCATAT
CAGCTGGATGCGATTGGTGAGAATGGCATCTTTACGATTGGTGTACGCTTGAAAACAGAT
CACGGTCTGTATTCGGAAATCGTTGAGACAGAATCGTTCACAAAGCACGACATGCAAAGC
TTGCTGCAGGCCTCGTCTCCGGCTGGAGTGAGCGCGTGGATGTGGATTGTTCCGACGGTC
GTTGCCTTGACGCTCCTTGTTGTCGTTGTGTACGGGTTCCAGCGACACCGTCGGCTGCAA
ACTTCCTTCAGCCGCTTCGCCAACTCCCACTACGACACGCGAACCGGCGCGACCCGCATC
GGCTGCACGCTGGACGATGATGAACACGAGCATCAGGTGCCTCGCAGTTTCTCCGACGAT
GAGCCACTGGTCATTGCT
>COL_quad4-A0A1W5C9E6
ATGGTGCCGCTAAAGTTCGATGGAACGTCTTTCGTGGAGAAGGTGACCCGCATCGAGGTG
CTCAACAAAACGGCCAAGTCGCTGACCCTGCAGTGGAAGCCGGTTGCCAATGCAGAAGGC
TACATGGTGGTACCGATCCTGCCACAAACGTACCCTGTACTGCCGACAATCAAGGTGCAA
AACGCGACCCTCGTCACCCTCGACAACATGGTTCCCGGCACGCAGTACGTCATCAAGGTG
GCGGCGTATGTGAAGAACTTCTTCGGCCAGCACGAAACGACGATCGTGTCCTTCGACGGT
ACTCCACTCCCGGCACTTGACGTTGTGCTGAAGGAGAAAACCGACGAGTACGCATTGTTG
GAGTGGAACGAACCGAAAGGGATTGATGTGACGAAGGTGATTTATGGCGTGTATTATGGC
ACCAGCATGGATGCGCTATTTGAAGCCGCACGAATTAACACAACATCTCGTAGCATCAAG
TTGACTGGTTTAATGCCTTGCCAGTCCTACCTGGTAAGTGTTGGTATCGTCGGTCCCGTC
GGCCCTGGTCCGCTGGGACGTAATCCGCTGAAGATAGAGACCGCTTACAACCGCACGCTA
CCGCCAAAGGAACTAACAGTGGAGATTATCGAAGCTAGTCAAGAAATGACCATCGAATGG
CAGCATAGCTGTGCATTGGACCTGAGCGTTTATCCTTCGTACATTATCAAGGTACGCGAG
CTGATGCTGAACAAAACGTCCATTGTGACGATACAACCATCGTCGAACAAAACGTTGACG
CACGTGTTTCGCAAAATTCCAAAGGGTGCCGCGTACGAGGTGTCCGTATCGACGGATCTT
CCGAACGCGCAGGCCGTCAGTATGGTTGTCTACTCGGCTCCGCTTCCATCGCCCGATCAG
CTACAAGTATGGCCGGAAATCAACGGTACACACGTGGTATACTGGAAGGCCGTTTCCGAC
TTCAAAGATGACGGCTACGTGTATGAAGTAATCGTGAATGAGGGCCACGGTATTAACGTT
TCAGTACGACCAGTACTCATCGTGGAGGCCAAAGAACCTCCCGTATTTATTGAACCATAT
CAGCTGGATGCGATTGGTGAGAATGGCATCTTTACGATTGGTGTACGCTTGAAAACAGAT
CACGGTCTGTATTCGGAAATCGTTGAGACAGAATCGTTCACAAAGCACGACATGCAAAGC
TTGCTGCAGGCCTCGTCTCCGGCTGGAGTGAGCGCGTGGATGTGGATTGTTCCGACGGTC
GTTGCCTTGACGCTCCTTGTTGTCGTTGTGTACGGGTTCCAGCGACACCGTCGGCTGCAA
ACTTCCTTCAGCCGCTTCGCTAACTCCCACTACGACACGCGAACCGGCGCGACCCGCATC
GGCTGCACGCTGGACGATGATGAACACGAGCATCAAGTTCCTCGCAGTTTCTCCGACGAT
GAGCCACTGGTCATTGCT
>gambiae-A0A1W5C9E6
ATGGTACCGCTCACGTTCGATGGCACATCGTTCGTGGAGAAGGTAACCCGCATCGAGGTG
CTAAACAAAACGGCCAAATCGGTAACGCTGCGCTGGAAGCCGGTGACGAATGCGGACGGC
TACATGGTAGTGCCGATCCTGCCCCAAACGTATCCGGTGCTGCCGACGATCAAGGTACAA
AACGCCACGGTCATTACGCTGGACAACATGGTGCCGGGGACGCAGTACGTCATCAAGGTG
GCCGCCTACGTGAAGAACTTCTTCGGCCAGCACGAAACGACGATCGTTTCGTTCGGCGGT
GTGCCACTGCCCGCGCTGAACGTGGAGCTGAAGGAAAAGACGGACCAGTACGCGCTGCTG
CAGTGGGACGAACCGAAGGGACTGGACACGAGCAAGCTGGTGTACGGGGTGTACTACGGC
ACCAGCATGGATGCGCTGTTTGAGGCCGCACGCATCAACACAACCGCTCGGAGCATTAAG
CTGGCCGGCCTGATGCCGTGCCAATCGTACCTGGTCAGCGTCGGTATCGTCGGTCCGATC
GGGCCCGGCCCGCTCGGTCGCAATCCGCTGAAGCTGGAGACGGCATACAATCGTACGCTT
CCACCAAAGGAACTAACAGTTGATATTAACGAAACTAGTCAAGAAATGACCATCGAATGG
CAGCATAGCTGTGCTTTGGATTTGACCGCATACCCAGCATACATTATTACGGTACGCGAG
CTGACGCTGAACAAAACGTCCGTCGTGACGGTGCAACCGTCCAGCAACAAAACCATGGTG
CACGTGTTCCGACAAATCCCGAAGGGTGCGGCGTACGAGATTTCCGTCTCGACCGACATC
CCGAACGCGCAGGCCGTCCGGATGGTTGCGTACTCGGCTCCGCTACCCGCACCCGATCAG
CTGCAGGTGTGGCCGGAGCGTAACGGCACGTACGTCGTGTTTTGGAAGGCGGTGAAAGAT
TTCAAGGACGATGACTTTACGTACGAAATTATTGTGCACGAGGGCCACGGCATTAACAGC
TCCGTGCCGCCGTTCCTGACGATACCGGCCAAAGAGCCGCCGGCGTTCATTCAACCGGAT
CAGCTGAAATCGATCGCTGATCATGGCGTCTTTACGGTTGGCGTTCGACTAAAAACGGAC
CAGGGTCTGTACTCCGACATCGTAGAGACGGAATCGTTCACCAAGTACAGTGCGTGGATC
ATGATGGAACCGTCCACCGCCACCGTCAGCTCGGCGTGGAAGTGGATCGTGCCGACGGTC
GTGGCGGTCGTGCTGGTCGCAGTGCTGGTGTACTTCGTGCAGCGGCATCGCCGGCTGCAA
AGCTCGTTCAGCCGGTTCGCCAACTCGCACTACGACACGCGAACCGGTGCCACGCGCATC
GGCTGCACGCTGGACGATGACGAGCACGAGCATCAGGAGGTACCGCGCAGCTTCTCCGAC
GACGAGCCGCTGGTGATTGCT
>NC_crucians2-A0A1W5C9E6
ATGGTGCCGCTGAAGTTCGATGGAACGTCTTTCGTGGAGAAAGTAACGCGCATCGAGGTA
CTGAACAAAACGGCAAAGTCGCTGACGCTGCAATGGAAACCGGTCGCACATGCGGAAGGC
TACATGGTAGTGCCGATCCTTCCACAAACGTACCCCGTACTACCGACAATCAAGGTGCAA
AACACGACCTCCGTCACGCTGGACAACATGGTGCCAGGCACGCAGTACGTCATCAAGGTG
GCGGCGTACGTGAAGAACTTCTTCGGCCAGCACGAAACGACGATCGTGTCCTTCGACGGT
ACTCCGCTCCCGGCGCTGAACGTTGTGCTGAAAGAGAAAACCGACGAGTACGCGCTGTTG
GAGTGGAACGAACCGAAGGGGGTCGATATGACGAAGCTGATATATGGCGTGTATTATGGT
ACCAGCATGGATGCTTTATTTGAAGCCGCAAGAATCAACACAACATCTCGTAGCATCAAG
TTGACTGGTCTGATGCCTTGCCAGTCCTACCTGGTAAGCGTTGGCATCGTCGGTCCCGTC
GGCCCTGGTCCGCTGGGACGTAACCCGCTGAAGATAGAGACTGCTTACAATCGCACGCTA
CCACCAAAGGAACTAACAGTCGAGATTATCGAAGCTAGTCAAGAAATGATCATCGAATGG
CAGCATAGCTGTGCATTGGACCTGAGCGTTTATCCTTCGTACATCATCAAGGTGCGCGAG
CTGATGCTGAACAAAACATCTATTGTGACGGTTCAACCATCGCCGAACAAAACGTTGACG
CATGTGTTTCGCAAAATTCCGAAGGGTGCCGCCTACGAGGTGTCCATATCGACTGACCTA
CCGAACGCACAGGCTGTCAGTATGGTTGTGTACTCGGCCCCGCTTCCATCGCCCGACCAG
CTACAAGTGTGGCCAGAAATCAACGGCACACACGTGGTCTACTGGAAGGCCGTTTCTGAC
TTCAAAGAAGACGGTTACGTTTATGAAGTAATCGTGAATGAGGGTCACGGTATAAACGTG
TCAGTACCACCGGTGCTGACCATGACGGCCAAAGAACCTCCCGTATTCATTGAACCATAT
CAACTGAACGCGATTGGTGAGAATGGCATCTTTACGATTGGTGTACGCTTGAAAACAGAT
CACGGTCTGTATTCGGAAATCGTTGAGACAGAATCGTTCACTAAGCACGACATGCAAAGC
CTATTGCAAGCCTCGTCTCCGACTGGAGTGAGCGCGTGGATGTGGATTGTGCCGACGGTC
GTTGCCGTGACGCTCCTCGTCGTCGTCGTGTACGGGTTCCAGCGACACCGCCGGCTGCAA
ACATCCTTCAGCCGCTTCGCCAACTCCCACTACGACACGCGAACCGGCGCGACCCGCATC
GGCTGCACGCTGGACGACGACGAACACGAGCATCAGGTGCCTCGCAGTTTCTCCGACGAC
GAGCCACTCGTCATCGCC
>NC_crucians3-A0A1W5C9E6
ATGGTGCCGCTGAAGTTCGATGGAACGTCTTTCGTGGAGAAAGTAACGCGCATCGAGGTA
CTGAACAAAACGGCAAAGTCGCTGACGCTGCAATGGAAACCGGTCGCACATGCGGAAGGC
TACATGGTAGTGCCGATCCTTCCACAAACGTACCCCGTACTACCGACAATCAAGGTGCAA
AACACGACCTCCGTCACGCTGGACAACATGGTGCCCGGCACGCAGTACGTCATCAAGGTG
GCGGCGTACGTGAAGAACTTCTTCGGCCAGCACGAAACGACGATCGTGTCCTTCGACGGT
ACTCCGCTCCCGGCGCTGAACGTTGTGCTGAAAGAGAAAACCGACGAGTACGCGCTGTTG
GAGTGGAACGAACCGAAGGGGGTCGATATGACGAAGCTGATATATGGCGTGTACTATGGT
ACCAGCATGGATGCTTTATTTGAAGCCGCAAGAATCAACACAACATCTCGTAGCATCAAG
TTGACTGGTCTGATGCCTTGCCAGTCCTACTTGGTAAGCGTTGGCATCGTCGGTCCCGTC
GGCCCTGGTCCGCTGGGACGTAACCCGCTGAAGATAGAGACTGCTTACAATCGCACGCTA
CCACCAAAGGAACTAACAGTCGAGATTATCGAAGCTAGTCAAGAAATGATCATCGAATGG
CAGCATAGCTGTGCATTGGACCTGAGCGTTTATCCTTCTTACATCATCAAGGTGCGCGAG
CTGATGCTGAACAAAACATCTATTGTGACGGTTCAACCATCGCCGAACAAAACGTTGACG
CATGTGTTTCGCAAAATTCCGAAGGGTGCCGCCTACGAGGTGTCCATATCGACTGACCTA
CCGAACGCACAGGCTGTCAGTATGGTTGTGTACTCGGCCCCGCTTCCATCGCCCGACCAG
CTACAAGTGTGGCCAGAAATCAACGGCACACACGTGGTCTACTGGAAGGCCGTTTCTGAC
TTCAAAGAAGACGGTTACGTTTATGAAGTAATCGTGAATGAGGGTCACGGTATAAACGTG
TCAGTACCACCGGTGCTGACCATGACGGCCAAAGAACCTCCCGTATTCATTGAACCATAT
CAACTGAACGCGATTGGTGAGAATGGCATCTTTACGATTGGTGTACGCTTGAAAACAGAT
CACGGTCTGTATTCGGAAATCGTTGAGACAGAATCGTTCACTAAGCACGACATGCAAAGC
CTATTGCAAGCCTCGTCTCCGACTGGAGTGAGCGCGTGGATGTGGATTGTTCCGACCGTC
GTTGCCGTGACGCTCCTCGTTGTCGTCGTGTACGGGTTCCAGCGACACCGCCGGCTGCAA
ACATCCTTCAGCCGCTTCGCCAACTCCCACTACGACACGCGAACCGGCGCGACCCGCATC
GGCTGCACGCTGGACGACGACGAACACGAGCATCAGGTGCCTCGCAGTTTCTCCGACGAC
GAGCCACTCGTCATCGCC
>NC_crucians4-A0A1W5C9E6
ATGGTGCCGCTGAAGTTCGATGGAACGTCTTTCGTGGAGAAAGTAACCCGCATCGAGGTA
CTGAACAAAACGGCAAAGTCGCTGACGCTGCAATGGAAACCGGTCGCACATGCGGAAGGC
TACATGGTAGTGCCGATCCTTCCACAAACGTACCCCGTACTACCGACAATCAAGGTGCAA
AACACGACCTCCGTCACGCTGGACAACATGGTGCCCGGCACGCAGTACGTCATCAAGGTG
GCGGCGTACGTGAAGAACTTCTTCGGCCAGCACGAAACGACGATCGTGTCCTTCGACGGT
ACTCCGCTCCCGGCGCTGAACGTTGTGCTGAAAGAGAAAACCGACGAGTACGCGCTATTG
GAGTGGAACGAACCGAAGGGGGTCGATATGACGAAGCTGATATATGGCGTGTATTATGGT
ACCAGCATGGATGCTTTATTTGAAGCCGCAAGAATCAACACAACATCTCGTAGCATCAAG
TTGACTGGTCTGATGCCTTGCCAGTCCTATCTGGTAAGCGTTGGCATCGTCGGTCCCGTC
GGCCCTGGTCCGCTGGGACGTAACCCGCTGAAAATAGAGACTGCTTACAATCGCACGCTA
CCACCAAAGGAACTAACAGTCGAGATTATCGAAGCTAGTCAAGAAATGATCATCGAATGG
CAGCATAGCTGTGCATTGGACCTGAGCGTTTATCCTTCTTACATCATCAAGGTGCGCGAG
CTGATGCTGAACAAAACATCTATTGTGACGGTTCAACCATCGCCGAACAAAACGTTGACG
CATGTGTTTCGCAAAATTCCGAAGGGTGCCGCCTACGAGGTGTCCATAGCGACTGACCTA
CCGAACGCACAGGCTGTCAGTATGGTTGTGTACTCGGCCCCGCTTCCATCGCCCGACCAG
CTACAAGTGTGGCCAGAAATCAACGGCACACACGTGGTCTACTGGAAGGCCGTTTCTGAC
TTCAAAGAAGACGGTTACGTTTATGAAGTAATCGTGAATGAGGGTCACGGTATAAACGTG
TCAGTACCACCGGTGCTGACCATGACGGCCAAAGAACCTCCCGTATTCATTGAACCATAT
CAACTGAACGCGATTGGTGAGAATGGCATCTTTACGATTGGTGTACGCTTGAAAACAGAT
CACGGTCTGTATTCGGAAATCGTTGAGACAGAATCGTTCACTAAGCACGACATGCAAAGC
CTATTGCAAGCCTCGTCTCCGACTGGAGTGAGCGCGTGGATGTGGATTGTGCCGACGGTC
GTTGCCGTGACGCTCCTCGTCGTCGTCGTGTACGGGTTCCAGCGACACCGCCGGCTGCAA
ACATCCTTCAGCCGCTTCGCCAACTCCCACTACGACACGCGAACCGGCGCGACCCGCATC
GGCTGCACGCTGGACGACGACGAACACGAGCATCAGGTGCCTCGCAGTTTCTCCGATGAC
GAGCCACTCGTCATCGCC
>NC_crucians5-A0A1W5C9E6
ATGGTACCGCTGAAGTTCGATGGAACGTCTTTCGTGGAGAAAGTAACGCGCATCGAGGTA
CTGAACAAAACGGCAAAGTCGCTGACGTTGCAATGGAAACCGGTCGCACATGCGGAAGGC
TACATGGTAGTGCCGATCCTTCCACAAACGTACCCCGTACTACCGACAATCAAGGTGCAA
AACACGACCTCCGTCACGCTGGACAACATGGTGCCCGGCACGCAGTACGTCATCAAGGTG
GCGGCGTACGTGAAGAACTTCTTCGGCCAGCACGAAACGACGATCGTGTCCTTCGACGGT
ACTCCGCTCCCGGCGCTGAACGTTGTGCTNAAAGAGAAAACCGACGAGTACGCGCTGTTG
GAGTGGAACGAACCGAAGGGGGTCGATATGACGAAGCTGATATATGGCGTGTACTATGGT
ACCAGCATGGATGCTTTATTTGAAGCCGCAAGAATCAACACAACATCTCGTAGCATCAAG
TTGACTGGTCTGATGCCTTGCCAGTCCTATCTGGTAAGCGTTGGCATCGTCGGTCCCGTC
GGCCCTGGTCCGCTGGGACGTAACCCGCTGAAGATAGAGACTGCTTACAACCGCACGCTA
CCACCAAAGGAACTAACAGTCGAGATTATCGAAGCTAGTCAAGAAATGATCATCGAATGG
CAGCATAGCTGTGCATTGGACCTGAGCGTTTATCCTTCGTACATCATCAAGGTGCGCGAG
CTGATGCTGAACAAAACATCTATTGTGACGGTTCAACCATCGCCGAACAAAACGTTGACG
CATGTGTTTCGCAAAATTCCGAAGGGTGCCGCCTACGAGGTGTCCATATCGACTGACCTA
CCGAACGCACAGGCTGTCAGTATGGTTGTCTACTCGGCCCCGCTTCCATCGCCCGACCAG
CTACAAGTGTGGCCAGAAATCAACGGCACACACGTGGTCTACTGGAAGGCCGTTTCTGAC
TTCAAAGAAGACGGTTACGTTTATGAAGTAATCGTGAATGAGGGTCACGGTATAAACGTG
TCAGTACCACCGGTGCTGACCATGACGGCCAAAGAACCTCCCGTATTCATTGAACCATAT
CAACTGAACGCGATTGGCGAGAATGGCATCTTTACGATTGGTGTACGCTTGAAAACAGAT
CACGGTCTGTATTCGGAAATCGTTGAGACAGAATCGTTCACTAAGCACGACATGCAAAGC
CTATTGCAAGCCTCGTCTCCGACTGGAGTGAGCGCGTGGATGTGGATTGTGCCGACNNNN
NNNNNNNNNNNNNNNNNNNNNNNNNNNNNGTACGGGTTCCAGCGACACCGCCGGCTGCAA
ACATCCTTCAGCCGCTTCGCCAACTCCCACTACGACACGCGAACCGGCGCGACCCGCATC
GGCTGCACGCTGGACGACGACGAACACGAGCATCAGGTGCCTCGCAGTTTCTCCGACGAC
GAGCCACTCGTCATCGCC
>NC_crucians6-A0A1W5C9E6
ATGGTGCCGCTGAAGTTCGATGGAACGTCTTTCGTGGAGAAAGTAACGCGCATCGAGGTA
CTGAACAAAACGGCAAAGTCGCTGACGCTGCAATGGAAACCGGTCGCACATGCGGAAGGC
TACATGGTAGTGCCGATCCTTCCACAAACGTACCCCGTACTACCGACAATCAAGGTGCAA
AACACGACCTCCGTCACGCTGGACAACATGGTGCCCGGCACGCAGTACGTCATCAAGGTG
GCGGCGTACGTGAAGAACTTCTTCGGCCAGCACGAAACGACGATCGTGTCCTTCGACGGT
ACTCCGCTCCCGGCGCTGAACGTTGTGCTGAAAGAGAAAACCGACGAGTACGCGCTGTTG
GAGTGGAACGAACCGAAGGGGGTCGATATGACGAAGCTGATATATGGCGTGTATTATGGT
ACCAGCATGGATGCTTTATTTGAAGCCGCAAGAATCAACACAACATCTCGTAGCATCAAG
TTGACTGGTCTGATGCCTTGCCAGTCCTATCTGGTAAGCGTTGGCATCGTTGGTCCCGTC
GGCCCTGGTCCGCTGGGACGTAACCCGCTGAAGATAGAGACTGCTTACAATCGCACGCTA
CCACCAAAGGAACTAACAGTCGAGATTATCGAAGCTAGTCAAGAAATGATCATCGAATGG
CAGCATAGCTGTGCATTGGACCTGAGCGTTTATCCTTCGTACATCATCAAGGTGCGCGAG
CTGATGCTGAACAAAACATCTATTGTGACGGTTCAACCATCGCCGAACAAAACATTGACG
CATGTGTTTCGCAAAATTCCGAAGGGTGCCGCCTACGAGGTGTCCATATCGACTGACCTA
CCGAACGCACAGGCTGTCAGTATGGTTGTGTACTCGGCCCCGCTTCCATCGCCCGACCAG
CTACAAGTGTGGCCAGAAATCAACGGCACACACGTGGTCTACTGGAAGGCCGTTTCTGAC
TTCAAAGAAGACGGTTACGTTTATGAAGTAATCGTGAATGAGGGTCACGGTATAAACGTG
TCAGTACCACCGGTGCTGACCATGACGGCCAAAGAACCTCCCGTATTCATTGAACCATAT
CAACTGAACGCGATTGGTGAGAATGGCATCTTTACGATTGGTGTACGCTTGAAAACAGAT
CACGGTCTGTATTCGGAAATCGTTGAGACAGAATCGTTCACTAAGCACGACATGCAAAGC
CTATTGCAAGCCTCGTCTCCGACTGGAGTGAGCGCGTGGATGTGGATTGTGCCGACGGTC
GTTGCCGTGACGCTCCTCGTCGTCGTCGTGTACGGGTTCCAGCGACACCGCCGGCTGCAA
ACATCCTTCAGCCGCTTCGCCAACTCCCACTACGACACGCGAACCGGCGCGACCCGCATC
GGCTGCACGCTGGACGACGACGAACACGAGCATCAGGTGCCTCGCAGTTTCTCCGACGAC
GAGCCACTCGTCATCGCC
>NC_crucians8-A0A1W5C9E6
ATGGTGCCGCTGAAGTTCGATGGAACGTCTTTCGTGGAGAAAGTAACCCGCATCGAGGTA
CTGAACAAAACGGCAAAGTCGCTGACGCTGCAATGGAAACCGGTCGCACATGCGGAAGGC
TACATGGTAGTGCCGATCCTTCCACAAACGTACCCCGTACTACCGACAATCAAGGTGCAA
AACACGACCTCCGTCACCCTGGACAACATGGTGCCCGGCACGCAGTACGTCATCAAGGTG
GCGGCGTACGTGAAGAACTTCTTCGGCCAGCACGAAACGACGATCGTGTCCTTCGACGGT
ACTCCGCTCCCGGCGCTGAACGTTGTGCTGAAAGAGAAAACCGACGAGTACGCGCTGTTG
GAGTGGAACGAACCGAAGGGGGTCGATATGACGAAGCTGATATATGGCGTGTACTATGGT
ACCAGCATGGATGCTTTATTTGAAGCCGCAAGAATCAACACAACATCTCGTAGCATCAAG
TTGACTGGTCTGATGCCTTGCCAGTCCTATCTGGTAAGCGTTGGCATCGTCGGTCCCGTC
GGCCCTGGTCCGCTGGGACGTAACCCGCTGAAGATAGAGACTGCTTACAATCGCACGCTA
CCACCAAAGGAACTAACAGTCGAGATTATCGAAGCTAGTCAAGAAATGATCATCGAATGG
CAGCATAGCTGTGCATTGGACCTGAGCGTTTATCCTTCGTACATCATCAAGGTGCGCGAG
CTGATGCTGAACAAAACATCTATTGTGACGGTTCAACCATCGCCGAACAAAACGTTGACG
CATGTGTTTCGCAAAATTCCGAAGGGTGCCGCCTACGAGGTGTCCATATCGACTGACCTA
CCGAACGCACAGGCTGTCAGTATGGTTGTGTACTCGGCCCCGCTTCCATCGCCCGACCAG
CTACAAGTGTGGCCAGAAATCAACGGCACACACGTGGTCTACTGGAAGGCCGTTTCTGAC
TTCAAAGAAGACGGTTACGTTTATGAAGTAATCGTGAATGAGGGTCACGGTATAAACGTG
TCAGTACCACCGGTGCTGACCATGACGGCCAAAGAACCTCCCGTATTCATTGAACCATAT
CAACTGAACGCGATTGGTGAGAATGGCATCTTTACGATTGGTGTACGCTTGAAAACAGAT
CACGGTCTGTATTCGGAAATCGTTGAGACAGAATCGTTCACTAAGCACGACATGCAAAGC
CTATTGCAAGCCTCGTCTCCGACTGGAGTGAGCGCGTGGATGTGGATTGTGCCGACGGTC
GTTGCCGTGACGCTCCTCGTCGTCGTCGTGTACGGGTTCCAGCGACACCGCCGGCTGCAA
ACATCCTTCAGCCGCTTCGCCAACTCCCACTACGACACGCGAACCGGCGCGACCCGCATC
GGCTGCACGCTGGACGACGACGAACACGAGCATCAGGTGCCTCGCAGTTTCTCCGACGAC
GAGCCACTCGTCATCGCC
>WA_freeborni1-A0A1W5C9E6
ATGATTCCGCTAAAGTTCGATGGAACGTCTTTCGTGGAGAAAGTGACCCGCATCGAGGTG
CTAAACAAAACGGCAAAATCGCTGACTCTGCAGTGGAAACCGGTCGCCAATGCGGAAGGC
TACATGGTGGTACCGATCCTCCCACAAACGTACCCCGTACTGCCGACAATCAAGGTGCAA
AACGTGACCTCGGTCACCCTCGACAACATGGTGCCCGGCACGCAGTACGTCATCAAGGTG
GCGGCGTATGTGAAGAACTTCTTCGGGCAGCACGAAACAACGATCGTGTCCTTCGACGGT
ACTCCACTCCCGGCACTGAACGTTGTGCTGAAGGAGAAAACCGACGACTACGCACTGTTG
GAGTGGAACGAACCGAAGGGAATCGATGTGACGAAGGTGATATACGGCGTGTATTATGGC
ACCAGCATGGATGCGTTATTTGAAGCCGCACGAATCAACACAACATCTCGCAGCATCAAA
TTGACAGGTCTGATGCCTTGCCAGTCCTATCTGGTAAGTGTTGGCATCGTCGGCCCCGTT
GGACCTGGTCCACTGGGACGTAATCCACTGAAGATAGAGACCGCTTACAATCGCACGCTA
CCACCAAAGGAACTAACAGTCGACATTATTGAAGCTAGTCAAGAAATGACCATCGAATGG
CAGCATAGCTGTGCATTGGACTTGAGCGTTTATCCTTCGTACATCATTAAGGTACGGGAA
CTGATGTTAAACAAAACATCCATTGTGACGGTACAACCATCGTCGAACAAAACGTTGACG
CACGTGTTTCGTAAAATTCCAAAGGGTGCCGCGTACGAGGTGTCCGTAGCGACTGACCTA
CCGAACGCGCAGGCCGTTAGTATGGTTGTCTACTCGGCCCCACTTCCATCACCCGATCAG
CTACAAGTGTGGCCGGAAGTCAACGGTACACACGTGGTGTACTGGAAGGCTGTTTCCGAC
TTCAAGGATGATGGCTACGTTTATGAAGTAATCGTGAATGAGGGCCACGGTATAAACGTT
TCAGTACCACCAGTGCTCACACTGACGGCCAAAGAACCGCCCGTATTCATTGAACCGTAT
CAGCTGAAAGCGATTGGTGAGAATGGCATCTTTACGATTGGTGTACGCTTGAAAACGGAT
CACGGCCTGTATTCGGACATCGTCGAGACAGAATCGTTTACTAAGCACGACATGCAAAGC
TTGCTGCAGGCCTCGTCCCCGACTGGAGTTAGCGCGTGGATGTGGATTGTTCCAACGGTC
GTTGCTGTGACGCTCCTTGTCGTCGTCTTGTACGGGTTCCAACGACACCGCCGGCTGCAA
ACTTCCTTCAGCCGCTTCGCCAACTCCCACTACGACACGCGTACCGGTGCGACCCGCATC
GGCTGTACGCTGGACGACGATGAACACGAGCATCAGGTGCCTCGCAGTTTCTCCGACGAC
GAGCCATTGGTCATTGCT
>WA_freeborni2-A0A1W5C9E6
ATGATTCCGCTAAAGTTCGATGGAACGTCTTTCGTGGAGAAAGTGACCCGCATCGAGGTG
CTAAACAAAACGGCAAAATCGCTGACTCTGCAGTGGAAACCGGTCGCCAATGCGGAAGGC
TACATGGTGGTACCGATCCTCCCACAAACGTACCCCGTACTGCCGACAATCAAGGTGCAA
AACGTGACCTCGGTCACCCTCGACAACATGGTGCCCGGCACGCAGTACGTCATCAAGGTG
GCGGCGTATGTGAAGAACTTCTTCGGGCAGCACGAAACAACGATCGTGTCCTTCGACGGT
ACTCCACTCCCGGCACTGAACGTTGTGCTGAAGGAGAAAACCGACGACTACGCACTGTTG
GAGTGGAACGAACCGAAGGGAATCGATGTGACGAAGGTGATATACGGCGTGTATTATGGC
ACCAGCATGGATGCGTTATTTGAAGCCGCACGAATCAACACAACATCTCGCAGCATCAAA
TTGACAGGTCTGATGCCTTGCCAGTCCTATCTGGTAAGTGTTGGCATCGTCGGCCCCGTT
GGACCTGGTCCACTGGGACGTAATCCACTGAAGATAGAGACCGCTTACAATCGCACGCTA
CCACCAAAGGAACTAACAGTCGACATTATTGAAGCTAGTCAAGAAATGACCATCGAATGG
CAGCATAGCTGTGCATTGGACTTGAGCGTTTATCCTTCGTACATCATCAAGGTACGGGAA
CTGATGTTAAACAAAACATCCATTGTGACGGTACAACCATCGTCGAACAAAACGTTGACG
CACGTGTTTCGTAAAATTCCAAAGGGTGCCGCGTACGAGGTGTCCGTAGCGACTGACCTA
CCGAACGCGCAGGCCGTTAGTATGGTTGTCTACTCGGCCCCACTTCCATCACCCGATCAG
CTACAAGTGTGGCCGGAAGTCAACGGTACACACGTGGTGTACTGGAAGGCTGTTTCCGAC
TTCAAGGATGATGGCTACGTTTATGAAGTAATCGTGAATGAGGGCCACGGTATAAACGTT
TCAGTACCACCAGTGCTCACACTGACGGCCAAAGAACCGCCCGTATTCATTGAACCGTAT
CAGCTGAAAGCGATTGGTGAGAATGGCATCTTTACGATTGGTGTACGCTTGAAAACGGAT
CACGGCCTGTATTCGGACATCGTCGAGACAGAATCGTTTACTAAGCACGACATGCAAAGC
TTGCTGCAGGCCTCGTCCCCGACTGGAGTTAGCGCGTGGATGTGGATTGTTCCAACGGTC
GTTGCTGTGACGCTCCTTGTCGTCGTCTTGTACGGGTTCCAACGACACCGCCGGCTGCAA
ACTTCCTTCAGCCGCTTCGCCAACTCCCACTACGACACGCGTACCGGTGCGACCCGCATC
GGCTGTACGCTGGACGACGATGAACACGAGCATCAGGTGCCTCGCAGTTTCTCCGACGAC
GAGCCATTGGTCATTGCT
>COL_albi1-A0NB77
CGAACGGTACAGCAAAACGACGAACTACACAAGGTCCGTGAGATACGGCTACCACTGCCC
TTCGGAGACCTCTGCTGCAAATGGTGGGGTCCTAGTAATGTGCGACCGATCGTTTGCCTT
CACGGATGGCTCGATAATGCCGGCTCATTCGATCGCTTGATACCGCTGCTCCCTCGCGAG
ATCAGCTTTCTCGCGATCGATCTGCCTGGTCATGGCCGATCGGCGCACCTACCGGCCGGC
GTTGCCTACAATGCACTGGACGTGCTTCGGTTGCTCCTCCACGTGATGCAGCTGTACGGT
TGGCAACGGATCTCGCTCATGTGCCACTCGATCAGTGCCGTCATGGCGTACGTGTTTGCC
GGTATCTTCCCGGAGCGTGTGGAGCTGCTGATCTCGTTCGATCTGCTGAAACCCTTCATC
CTCGATCCCGATATGTCGCTGTTCCTGTTTGCTGATTCCATTCCCAAATCCCTGGACTTC
GATGCACCGTCCGATCGTCAGGTTAAGCCTGCCAGGGAGTACCAGTACGATCGACTCGTC
GAGCACATGCACGCCGGTTTCCAGGAATCGATTAGCCGCGAAGCGTGCCACTATCTGCTG
TATCGTGCCTTTCAACCGGTACCCGATCGACCCGGTTACTTTTGGCGCGTATCCGATCAA
CGGGTGCGGCATAACCATGGGCTGGTTTGGTCCCACGAGCTCAACCTGTACATCGCACGC
CGGATAAAGGTGCCCTTTCTCTTCCTCAAAACCACCGAGACGCCCATCTTCGAGGATCCC
CGGTACCACCAGGAAACGATCGATGCGCTCGTGGCGTGCAACGAACGGTTCGTGGTCGGT
ACGGTGGAAGGCAAACATCATGCCCATCTTTCAAACCCCGAACGTGTTGCGCCATTTGTG
AGCGATTTTTTGGCCAAATATTGGACGAAAGACAAT
>COL_albi2-A0NB77
CGAACGGTACAGCAAAACGACGAACTACACAAGGTCCGTGAGATACGGCTACCACTGCCC
TTCGGAGACCTCTGCTGCAAATGGTGGGGTCCTAGTAATGTGCGACCGATCGTTTGCCTT
CACGGATGGCTCGATAATGCCGGCTCATTCGATCGCTTGATACCGCTGCTCCCTCGCGAG
ATCAGCTTTCTCGCGATCGATCTGCCTGGTCATGGCCGATCGGCGCACCTACCGGCCGGC
GTTGCCTACAATGCACTGGACGTGCTTCGGTTGCTCCTCCACGTGATGCAGCTGTACGGT
TGGCAACGGATCTCGCTCATGTGCCACTCGATCAGTGCCGTCATGGCGTACGTGTTTGCC
GGTATCTTCCCGGAGCGTGTGGAGCTGCTGATCTCGTTCGATCTGCTGAAACCCTTCATC
CTCGATCCCGATATGTCGCTGTTCCTGTTTGCTGATTCCATTCCCAAATCCCTGGACTTC
GATGCACCGTCCGATCGTCAGGTTAAGCCTGCCAGGGAGTACCAGTACGATCGACTCGTC
GAGCACATGCACGCCGGTTTCCAGGAATCGATTAGCCGCGAAGCGTGCCACTATCTGCTG
TATCGTGCCTTTCAACCGGTACCCGATCGACCCGGTTACTTTTGGCGCGTATCCGATCAA
CGGGTGCGGCATAACCATGGGCTGGTTTGGTCCCACGAGCTCAACCTGTACATCGCACGC
CGGATAAAGGTGCCCTTTCTCTTCCTCAAAACCACCGAGACGCCCATCTTCGAGGATCCC
CGGTACCACCAGGAAACGATCGATGCGCTCGTGGCGTGCAACGAACGGTTCGTGGTCGGT
ACGGTGGAAGGCAAACATCATGCCCATCTTTCAAACCCCGAACGTGTTGCGCCATTTGTG
AGCGATTTTTTGGCCAAATATTGGACGAAAGACAAT
>COL_quad3-A0NB77
GTAAGCGAAGAACGAATACGCCTTCCGTTTGGCGATCTAGTTTGCAAATGGTGGGGTCCA
CGCGAACAGCGGCCGATCGTTTGCCTGCACGGGTGGTTGGATAACGCCGGAACGTTCGAT
CGACTGCTGCCGCTGCTCCCTAGGCACATCAGCTTCCTAGCCATCGACATTCCCGGACAC
GGTCGGTCGGCGCACCTTCCGCCAGGCGTTGCCTACAACGCGCTCGACACGCTGCGCCTT
CTGCTCCACGTGATGCAGTACTACGGCTGGCCCAAGATATCCCTCATGAGTCACTCGATC
GGTGCGGTGATGGGTTACGTGTTTGCTGGGGTTTTTCCGGAGCGTGTCGATTTGCTGATA
TCATTCGATCTCCTGAAACCCTTCATTCTTGATCCGGACATGTTGCTGTTTCTGCTGGCC
GACTCCATCCCCAAGACGCTTGATTTTAGCACCGAGAGCCACACAGAGCCCGCTCCGGAC
GGGAAGCTATTCGAGTACGACCAGCTGGTAGAGCACATGCACGTTGGCTTCCATGAGTCG
ATCAGTCGCGAAGCGTGCCACTTCCTGCTGTACCGCGCTGCCGAGCCGGCCCCCGACCGT
CCCGGGCTCTTTCGCCGTCGGACAGATCCCCGGGTGCGCCATAATCATGGGCTGGTGTGG
TCGCACGATTTGAACCTCGAAATAGCGCGCCGAATAAAGGCACCGTTTCTGTACCTCAAA
ACCACAGAAACGCCACTGTTCGAAGACCCGCAGTACCATCAGGAAACGCTCGAAATGCTC
GCGGCGAACAACGAGCACTTTGTGCATGCGAGTGTGGAAGGGAAGCATCACGTGCATTTG
TCCGACCCGGATCGTGTGGCTCCGTTGGTGCATACGTTTTTGGCAAAACACTGGAGCAAA
GAAAAC
>COL_quad4-A0NB77
GTAAGCGAAGAACGAATACGCCTTCCGTTTGGCGATCTAGTTTGCAAATGGTGGGGTCCA
CGCGAACAGCGGCCGATCGTTTGCCTGCACGGGTGGTTGGATAACGCCGGAACGTTCGAT
CGACTGCTGCCGCTGCTCCCTAGGCACATCAGCTTCCTAGCCATCGACATTCCCGGACAC
GGTCGGTCGGCGCACCTTCCGCCAGGCGTTGCCTACAACGCGCTCGACACGCTGCGCCTT
CTGCTCCACGTGATGCAGTACTACGGCTGGCCCAAGATATCCCTCATGAGTCACTCGATC
GGTGCGGTGATGGGTTACGTGTTTGCTGGGGTTTTTCCGGAGCGTGTCGATTTGCTGATA
TCATTCGATCTCCTGAAACCCTTCATTCTTGATCCGGACATGTTGCTGTTTCTGCTGGCC
GACTCCATCCCCAAGACGCTTGATTTTAGCACCGAGAGCCACACAGAGCCCGCTCCGGAC
GGGAAGCTATTCGAGTACGACCAGCTGGTAGAGCACATGCACGTTGGCTTCCATGAGTCG
ATCAGTCGCGAAGCGTGCCACTTCCTGCTGTACCGCGCTGCCGAGCCGGCCCCCGACCGT
CCCGGGCTCTTTCGCCGTCGGACAGATCCCCGGGTGCGCCATAATCATGGGCTGGTGTGG
TCGCACGATTTGAACCTCGAAATAGCGCGCCGAATAAAGGCACCGTTTCTGTACCTCAAA
ACCACAGAAACGCCACTGTTCGAAGACCCGCAGTACCATCAGGAAACGCTCGAAATGCTC
GCGGCGAACAACGAGCACTTTGTGCATGCGAGTGTGGAAGGGAAGCATCACGTGCATTTG
TCCGACCCGGATCGTGTGGCTCCGTTGGTGCATACGTTTTTGGCAAAACACTGGAGCAAA
GAAAAC
>gambiae-A0NB77
ATGGCCGAGGCGAAGCGACGCATGGTACAGCAGAACGATCAGCTGCACGGTGTGCAAGAG
GAACGCATTGACCTACCCTTCGGTGCGCTGGTCGGCAAGTGGTGGGGACCGCGTGATCTT
CGCCCGATCGTGTGCCTGCACGGCTGGATGGATAATGCCGGTTCGTTCGATCGCCTAATT
CCGCTGCTACCAAAGCACATCAGCTTCCTGGCGATCGATATCCCTGGGCACGGTCGTTCC
GCACACCTACCGCCCGGTGTCGCCTACAACGCACTGGACACACTGCGCCTGCTGCTCCAT
CTGATGCAACACTACGGCTGGGGGCGCATTTCGCTCATGAGCCACTCGATCGGTGCCGTG
ATGAGTTACGTGTTTGCGGGCGTATTTCCCGACCGGGTCGATCTGCTCGTGTCGTTCGAT
CTACTCAAACCCTTCATACTCGATCCGGATATGGTGCTGTTTCTGCTGGCCGATTCGCTG
CCCAAAACGCTCGACTTGGGTGCAGCCGAAGCAGGGCGCAGTGCGGAAGAGAAGCAGTTC
CGCTACGACCAATACGTGGAGCATATGCATGCCGGGTTTCATGAGTCGATCAGTCGCGAA
GCGTGCCATTTTCTGCTGTACCGTGCACTGGAACCGTCCGGCCAGCAGCCGGGGGGTTAT
CGCCGGCTAACGGATCGGCGCATTCGGCACAACCACGGGCTGGTGTGGTCGCACGATGTG
AATTTGGAGATGGCGCGAAGAATTAAGGTGCCGTTCCTGTACCTGAAGACGACGGAGACG
CCACTGTTTGAGGATGCACGGTATCATCAGGAAACGATCGACGCGCTGGTGGCGCACAAT
GGACTGTTCGAGCAGGCGCTGGTGGAGGGTAAGCATCATGTGCATCTGTCCCATCCAGAG
CGGGTGGCGCCGCGGGTGGCCGAGTTTCTGCTGAAACACTGGAACAGAGAGAGCGACGCG
ACACAA
>NC_crucians2-A0NB77
CGGCATTTTAATCGAAATAATTATTCGATGGGTTAGGTAAGCGAAGAGCGAATACGCCTC
CCCTTTGGCGATCTCGCCTGCAAATGGTGGGGTCCACGCGAACAGCGACCGATCGTTTGC
CTGCACGGATGGTTGGACAACGCCGGAACGTTCGATCGACTACTGCCGCTGCTTCCTCGG
CATATCAGCTTCCTGGCCATCGACATTCCCGGGCATGGCCGGTCAGCGCACCTTCCGGCA
GGGGTGGCGTACAACGCGCTCGACACGCTGCGACTTCTCCTGCACGTGATGCAGTACTAC
GGCTGGCCTCGGATTTCCCTCATGAGTCACTCGATCGGTGCAATAATGAGCTACGTATTT
GCTGGTGTTTTCCCCGAGCGTGTTGATTTGCTGATATCGTTCGATCTCCTGAAGCCCTTC
ATCCTCGATCCGGACATGCTGCTGTTTCTGCTCGCCGACTCCATTCCGAAGACGCTGGAT
TTCAGCACCGAAAGGCCCACAGATTCCAAAGCCCCAAACGGGAAACTGTTCACGTACGAC
CAGATGGTGGAGCACATGCACGTCGGCTTCCACGAGTCGATCAGTCGGGAAGCGTGCCAC
TTCCTGCTATACCGTGCCGCCGAACCGGCCCCCGACCAGCCCGGCTTCTTTCACCGACGA
ACGGATCCCCGGGTGCGCCACAACCACGGGCTCGTGTGGTCGCACGATCTGAATCTCGAA
ATAGCGCGCCGAATAAAGGCACCGTTTCTGTACCTGAAAACCACCGAAACGCCACTGTTC
GAAGACCCACAGTACCACCAGGAAACGATCGACATGCTGACGGTCTACAATACAAACTTT
GTACAAACCAGCGTGGAAGGCAAGCATCACGTGCATCTGTCCGACCCGGAACGTGTAGCT
CAGTTGGTGCAGGATTTTTTGGCAAAACACTGGACCAAAGAAAAC
>NC_crucians3-A0NB77
CGGCATTTTAATCGAAATAATTATTCGATGGGTTAGGTAAGGGAAGAGCGAATACGCCTC
CCCTTTGGCGACCTCGCCTGCAAATGGTGGGGTCCACGCGAACAGCGACCGATCGTTTGC
CTGCACGGATGGTTGGATAACGCCGGAACGTTCGATCGACTACTGCCGCTGCTTCCTCGG
CATATCAGCTTCCTGGCCATCGACATTCCCGGGCATGGCCGGTCAGCGCACCTTCCGGCA
GGGGTGGCGTACAACGCGCTCGACACGCTGCGACTTCTCCTGCACGTGATGCAGTACTAC
GGCTGGCCTCGGATTTCCCTCATGAGTCACTCGATCGGTGCAATAATGAGCTACGTGTTT
GCTGGTGTTTTCCCCGAGCGTGTTGATTTGCTGATATCGTTCGATCTCCTGAAGCCCTTC
ATCCTCGATCCGGACATGCTGCTGTTTCTGCTCGCCGACTCCATTCCGAAGACGCTGGAT
TTCAGCACCGAAAGGCCCACAGATTCCAAAGCCCCAAACGGGAAACTGTTCACGTACGAC
CAGATGGTGGAGCACATGCACGTCGGCTTCCACGAGTCGATCAGTCGGGAAGCGTGCCAC
TTCCTGCTATACCGTGCCGCCGAACCGGCCCCCGACCAGCCCGGCTTCTTTCACCGACGA
ACGGATCCCCGGGTGCGCCACAACCACGGGCTCGTGTGGTCGCACGATCTGAATCTCGAA
ATAGCGCGCCGAATAAAGGCACCGTTTCTGTACCTGAAAACCACCGAAACGCCACTGTTC
GAAGACCCACAGTACCACCAGGAAACGATCGACATGCTGACGGTCTACAATACAAACTTT
GTACAAACCAGCGTGGAAGGCAAGCATCACGTGCATCTGTCCGACCCGGAACGTGTAGCT
CAGTTGGTGCAGGATTTTTTGGCAAAACACTGGACCAAAGAAAAC
>NC_crucians4-A0NB77
CGGCATTTTAATCGAAATAATTATTCGATGGGTTAGGTAAGCGAAGAGCGAATACGCCTC
CCCTTTGGCGATCTCGCCTGCAAATGGTGGGGTCCACGCGAACAGCGACCGATCGTTTGC
CTGCACGGATGGTTGGATAACGCCGGAACGTTCGATAGACTACTGCCGCTGCTTCCTCGG
CATATCAGCTTCCTGGCCATCGACATTCCCGGGCATGGCCGGTCAGCGCACCTTCCGGCA
GGGGTGGCGTACAACGCGCTCGACACGCTGCGACTTCTCCTGCACGTGATGCAGTACTAC
GGCTGGCCTCGGATTTCCCTCATGAGTCACTCGATCGGTGCAATAATGAGCTACGTATTT
GCTGGTGTTTTCCCCGAGCGTGTTGATTTGCTGATATCGTTCGATCTCCTGAAGCCCTTC
ATCCTCGATCCGGACATGCTGCTGTTTCTGCTCGCCGACTCCATTCCGAAGACGCTGGAT
TTCAGCACCGAAAGGCCCACAGATTCCAAAGCCCCAAACGGGAAACTGTTCACGTACGAC
CAGATGGTGGAGCACATGCACGTCGGCTTCCACGAGTCGATCAGTCGGGAAGCGTGCCAC
TTCCTGCTATACCGTGCCGCCGAACCGGCCCCCGACCAGCCCGGCTTCTTTCACCGACGA
ACGGATCCCCGGGTGCGCCACAACCACGGGCTCGTGTGGTCGCACGATCTGAATCTCGAA
ATAGCGCGCCGAATAAAGGCACCGTTTCTGTACCTGAAAACCACCGAAACGCCACTGTTC
GAAGACCCACAGTACCACCAGGAAACGATCGACATGCTGACGGTCTACAATACAAACTTT
GTACAAACCAGCGTGGAAGGCAAGCATCACGTGCATCTGTCCGACCCGGAACGTGTAGCT
CAGTTGGTGCAGGATTTTTTGGCAAAACACTGGACCAAAGAAAAC
>NC_crucians5-A0NB77
CGGCATTTTAATCGAAATAATTATTCGATGGGTTAGGTAAGCGAAGAGCGAATACGCCTC
CCCTTTGGCGATCTCGCCTGCAAATGGTGGGGTCCACGCGAACAGCGACCGATCGTTTGC
CTGCACGGATGGTTGGACAACGCCGGAACGTTCGATCGACTACTGCCGCTGCTTCCTCGG
CATATCAGCTTCCTGGCCATCGACATTCCCGGGCATGGCCGGTCAGCGCACCTTCCGGCA
GGGGTGGCGTACAACGCGCTCGACACGCTGCGACTTCTCCTGCACGTGATGCAGTACTAC
GGCTGGCCTCGGATTTCCCTCATGAGTCACTCGATCGGTGCAATAATGAGCTACGTGTTT
GCTGGTGTTTTCCCCGAGCGTGTTGATTTGCTGATATCGTTCGATCTCCTGAAGCCCTTC
ATCCTCGATCCGGACATGCTGCTGTTTCTGCTCGCCGACTCCATTCCGAAGACGCTGGAT
TTCAGCACCGAAAGGCCCACAGATTCCAAAGCCCCAAACGGGAAACTGTTCACGTACGAC
CAGATGGTGGAGCACATGCACGTCGGCTTCCACGAGTCGATCAGTCGGGAAGCGTGCCAC
TTCCTGCTATACCGTGCCGCCGAACCGGCCCCCGACCAGCCCGGCTTCTTTCACCGACGA
ACGGATCCCCGGGTGCGCCACAACCACGGGCTCGTGTGGTCGCACGATCTGAATCTCGAA
ATAGCGCGCCGAATAAAGGCACCGTTTCTGTACCTGAAAACCACCGAAACGCCACTGTTC
GAAGACCCACAGTACCACCAGGAAACGATCGACATGCTGACGGTCTACAATACAAACTTT
GTACAAACCAGCGTGGAAGGCAAGCATCACGTGCATCTGTCCGACCCGGAACGTGTAGCT
CAGTTGGTGCAGGATTTTTTGGCAAAACACTGGACCAAAGAAAAC
>NC_crucians6-A0NB77
CGGCATTTTAATCGAAATAATTATTCGATGGGTTAGGTAAGCGAAGAGCGAATACGCCTC
CCCTTTGGCGATCTCGCCTGCAAATGGTGGGGTCCACGCGAACAGCGACCGATCGTTTGC
CTGCACGGATGGTTGGACAACGCCGGAACGTTCGATCGACTACTGCCGCTGCTTCCTCGG
CATATCAGCTTCCTGGCCATCGACATTCCCGGGCATGGCCGGTCAGCGCACCTTCCGGCA
GGGGTGGCGTACAACGCGCTCGACACGCTGCGACTTCTCCTGCACGTGATGCAGTACTAC
GGCTGGCCTCGGATTTCCCTCATGAGTCACTCGATCGGTGCAATAATGAGCTACGTATTT
GCTGGTGTTTTCCCCGAGCGTGTTGATTTGCTGATATCGTTCGATCTCCTGAAGCCCTTC
ATCCTCGATCCGGACATGCTGCTGTTTCTGCTCGCCGACTCCATTCCGAAGACGCTGGAT
TTCAGCACCGAAAGGCCCACAGATTCCAAAGCCCCAAACGGGAAACTGTTCACGTACGAC
CAGATGGTGGAGCACATGCACGTCGGCTTCCACGAGTCGATCAGTCGGGAAGCGTGCCAC
TTCCTGCTATACCGTGCCGCCGAACCGGCCCCCGACCAGCCCGGCTTCTTTCACCGACGA
ACGGATCCCCGGGTGCGCCACAACCACGGGCTCGTGTGGTCGCACGATCTGAATCTCGAA
ATAGCGCGCCGAATAAAGGCACCGTTTCTGTACCTGAAAACCACCGAAACGCCACTGTTC
GAAGACCCACAGTACCACCAGGAAACGATCGACATGCTGACGGTCTACAATACAAACTTT
GTACAAACCAGCGTGGAAGGCAAGCATCACGTGCATCTGTCCGACCCGGAACGTGTAGCT
CAGTTGGTGCAGGATTTTTTGGCAAAACACTGGACCAAAGAAAAC
>NC_crucians8-A0NB77
ATACAGGAAGTGCGCATTCCGATTCCTTTCGGGGAGCTTGCCGGCAAGTGGTGGGGTCCG
CGGAACATCCGGCCGATCGTTTGCCTGCACGGATGGTTGGACAACGCCGGAACGTTCGAT
CGACTACTGCCGCTGCTTCCTCGGCATATCAGCTTCCTGGCCATCGACATTCCCGGGCAT
GGCCGGTCAGCGCACCTTCCGGCAGGGGTGGCGTACAACGCGCTCGACACGCTGCGACTT
CTCCTGCACGTGATGCAGTACTACGGCTGGCCTCGGATTTCCCTCATGAGTCACTCGATC
GGTGCAATAATGAGCTACGTGTTTGCTGGTGTTTTCCCCGAGCGTGTTGATTTGCTGATA
TCGTTCGATCTCCTGAAGCCCTTCATCCTCGATCCGGACATGCTGCTGTTTCTGCTCGCC
GACTCCATTCCGAAGACGCTGGATTTCAGCACCGAAAGGCCCACAGATTCCAAAGCCCCA
AACGGGAAACTGTTCACGTACGACCAGATGGTGGAGCACATGCACGTCGGCTTCCACGAG
TCGATCAGTCGGGAAGCGTGCCACTTCCTGCTATACCGTGCCGCCGAACCGGCCCCCGAC
CAGCCCGGCTTCTTTCACCGACGAACGGATCCCCGGGTGCGCCACAACCACGGGCTCGTG
TGGTCGCACGATCTGAATCTCGAAATAGCGCGCCGGATAAAGGCACCGTTTCTGTACCTG
AAAACCACCGAAACGCCACTGTTCGAAGACCCACAGTACCACCAGGAAACGATCGACATG
CTGACGGTCTACAATACAAACTTTGTACAAACCAGCGTGGAAGGCAAGCATCACGTGCAT
CTGTCCGACCCGGAACTCGTAGCTCAGTTGGTGCAGGATTTTTTGGCAAAACACTGGACC
AAAGAAAAC
>WA_freeborni1-A0NB77
GTCAGCGAAGAGCGAATACGCCTTCCGTTTGGCGATCTGGTCTGCAAATGGTGGGGTCCA
CGCGAACAGCGACCGATCGTTTGCCTGCACGGATGGTTGGATAACGCCGGGACGTTCGAT
CGACTGCTGCCGCTGCTTCCTCGGCACATCAGCTTCCTGGCCATCGACATCCCCGGGCAT
GGCCGTTCGGCGCACCTTCCGGCTGGGGTTGCCTACAATGCGCTCGACACGCTGCGACTT
CTGCTCCACGTGATGCAGTTCTACGGCTGGCCCCGGATATCCCTCATGAGTCACTCGATC
GGTGCGGTGATGAGCTTCGTGTTTGCCGGGGTTTTTCCCGACCGTGTGGATTTGCTGATA
TCGTTCGATCTCCTGAAACCCTTCATCCTCGATCCGGACATGCTGTTGTTTCTGCTCGCC
GACTCCATTCCCAAGACGCTTGATTTTAGCACCGAAAGCTCCACAGATTCCGCCCCGAAC
GGGAAGCACTTCGAGTACGACCAGTTGGTGGAGCACATGCACGTTGGCTTCCACGAGTCG
ATCAGTCGCGAAGCGTGCCACTTCCTGCTGCACCGTGCCGTCGAGCCTGCCGCCGATCGG
CCTGGTCACTTTCGCCGACGGACGGATCCCCGGGTGCGCCACAATCACGGGCTGGTGTGG
TCGCACGATTTGAATCTCGAAATGGCGCGCCGAATAAAGGCACCGTTTCTGTACCTCAAA
ACCACTGAAACGCCACTGTTCGAAGACCCGCAGTACCACCAGGAAACGCTCGACATGCTA
ACGGCTAACAATGAGATGTTTGTCCATGCGAGCGTAGAAGGGAAGCATCACGTGCATCTG
TCCAACCCGCAACGTGTGGCTCCGTTGGTGCAGACATTT
>WA_freeborni2-A0NB77
GTCAGCGAAGAGCGAATACGCCTTCCGTTTGGCGATCTGGTCTGCAAATGGTGGGGTCCA
CGCGAACAGCGACCGATCGTTTGCCTGCACGGATGGTTGGATAACGCCGGGACGTTCGAT
CGACTGCTGCCGCTGCTTCCTCGGCACATCAGCTTCCTGGCCATCGACATCCCCGGGCAT
GGCCGTTCGGCGCACCTTCCGGCTGGGGTTGCCTACAATGCGCTCGACACGCTGCGACTT
CTGCTCCACGTGATGCAGTTCTACGGCTGGCCCCGGATATCCCTCATGAGTCACTCGATC
GGTGCGGTGATGAGCTTCGTGTTTGCCGGGGTTTTTCCCGACCGTGTGGATTTGCTGATA
TCGTTCGATCTCCTGAAACCCTTCATCCTCGATCCGGACATGCTGTTGTTTCTGCTCGCC
GACTCCATTCCCAAGACGCTTGATTTTAGCACCGAAAGCTCCACAGATCCCGCCCTGAAC
GGGAAGCACTTCGAGTACGACCAGTTGGTGGAGCACATGCACGTTGGCTTCCACGAGTCG
ATCAGTCGCGAAGCGTGCCACTTCCTGCTGCACCGTGCCGTCGAGCCTGCCGCCGATCGG
CCTGGTCACTTTCGCCGACGGACGGATCCCCGGGTGCGCCACAATCACGGGCTGGTGTGG
TCGCACGATTTGAATCTCGAAATGGCGCGCCGAATAAAGGCACCGTTTTTGTACCTCAAA
ACCACTGAAACGCCACTGTTCGAAGACCCGCAGTACCACCAGGAAACGCTCGACATGCTA
ACGGCCAACAATGAGATGTTTGTCCATGCGAGCGTAGAAGGGAAGCATCACGTGCATCTG
TCCAACCCGCAACGTGTGGCTCCGTTGGTGCAGACATTTTTGGAAAAACACTGGACCAAA
GAAAAC
>COL_albi1-A0NBB2
GATGCACTTAGTATTCTGGTACTGGGCATTGAAAGTGCCGGAAAAACGGAAGTGGCTTTA
AAAATTTGCCACCGAAAGCGAGGAGACCATGGACCCACTAAAGGATGTCGCCTGTACGAG
ACTGTAATCGCCGATAGCGATATTAAGCTGATTGAAATCGGCGGTGGATCCGATCTGCGG
GATATTTGGAAGTATTATTTTCTAGATGCTCTAGCTGTAATCTTTGTAATCGATGCTTCC
TCTATAAACGCCATCTGTGAATCTTACAAAATATTCCAAAACCTGCTGGCGCACGAGTTC
CTGGTCGGTAAACCATTTCTGATCTTGGCCAACAAGCAGGATCTACCGGAGTCCGTGGAT
TGTATCGATATTTGCGAGTATTTGGATGTCGAGTATCTTGCCAATCGGTACCGCTGTCCT
TGCCTGGTGGAAGCCAGTGGTTGTTGGGGCGATTCCGCCGACGAATCGAACGAGTACGAC
GGATTGAACTACGGTGTCCAGTGGCTGGTGAAAACCGTGCTCGCCCATCGTCAGTTCATC
ATGAATCGTATCAATTTCCACAAGCATCTGATTGGACTGGAGCGCAACGACGAGTCGGAC
AGAGGACAGCACCTGAAACGACCGCGCACGGCCGGACGTTTGAGGCGCAGGAAATCGGAA
AAGGCCTGCCGCCCAAAAACGGCTCCCTCTAGTCAGCTGGCATGGTTGGAGCAGAACGAT
AATAACTATCTGATCAAACGTAACAGCGTTGTCTCCGTGAAAAGTATTCCCAGCAGTAGC
AGCACACAAACGAAGACATCGACCGAGCGAACGGTTAAATCGATCTCCAAACCTCCGACC
ACCGACGATGGGCTCTCCGTGGTGGACGAAGGAGTAGAAAATAGTCGTAGCAATAGCGTT
GTCGGTCGGTTC
>COL_albi2-A0NBB2
GATGCACTTAGTATTCTGGTACTGGGCATTGAAAGTGCCGGAAAAACGGAAGTGGCTTTA
AAAATTTGCCACCGAAAGCGAGGAGACCATGGACCCACTAAAGGATGTCGCCTGTACGAG
ACTGTAATCGCCGATAGCGATATTAAGCTGATTGAAATCGGCGGTGGATCCGATCTGCGG
GATATTTGGAAGTATTATTTTCTAGATGCTCTAGCTGTAATCTTTGTAATCGATGCTTCC
TCTATAAACGCCATCTGTGAATCTTACAAAATATTCCAAAACCTGCTGGCGCACGAGTTC
CTGGTCGGTAAACCATTTCTGATCTTGGCCAACAAGCAGGATCTACCGGAGTCCGTGGAT
TGTATCGATATTTGCGAGTATTTGGATGTCGAGTATCTTGCCAATCGGTACCGCTGTCCT
TGCCTGGTGGAAGCCAGTGGTTGTTGGGGCGATTCCGCCGACGAATCGAACGAGTACGAC
GGATTGAACTACGGTGTCCAGTGGCTGGTGAAAACCGTGCTCGCCCATCGTCAGTTCATC
ATGAATCGTATCAATTTCCACAAGCATCTGATTGGACTGGAGCGCAACGACGAGTCGGAC
AGAGGACAGCACCTGAAACGACCGCGCACGGCCGGACGTTTGAGGCGCAGGAAATCGGAA
AAGGCCTGCCGCCCAAAAACGGCTCCCTCTAGTCAGCTGGCATGGTTGGAGCAGAACGAT
AATAACTATCTGATCAAACGTAACAGCGTTGTCTCCGTGAAAAGTATTCCCAGCAGTAGC
AGCACACAAACGAAGACATCGACCGAGCGAACGGTTAAATCGATCTCCAAACCTCCGACC
ACCGACGATGGGCTCTCCGTGGTGGACGAAGGAGTAGAAAATAGTCGTAGCAATAGCGTT
GTCGGTCGGTTC
>COL_quad3-A0NBB2
GAGGCCCTGAGCATACTGGTGCTGGGCATCGAGAACTCCGGGAAGACGGAAATATCGTTC
AAAATATGCCACCGCAAGAGAAGTGATTTTGCAGCGACCAAAGGATGCCGTTTGTTCGAA
ACGGTAATCGCGGAAACGGATGTGAAGCTGATAGAGATCGGTGGTGCATCCGACCTGAGA
GACATATGGAAGTATTATTTTCTAGACGCCCTCGCTGTTATCTTCGTAATCGATGCTTCC
AACATACACAACATCTGTGAGTCCTACAACATTTTCCAAAACCTAATGGCGCACGAGTAT
CTGGTTGGCAAACCATTTCTCATACTAGCCAACAAGCAGGACCTTCCGGAGTCCGTGGAT
TGTATTGAAATCTGCGAGTACCTGGACGTGGAGTTCTTGGCCAACCGGTACCGGTGTCCG
TGCTTAGTAGAAGCTTGCGGCAACTGGGATGCCTCATCGAACGAATCCAACGAGTACGAC
GGACTAACGTATGGCATTCACTGGCTCGTTAACACCGTCATCGCCCATCGCCAGTTTATT
ATGAATCGCATCAACTTCCACAAACTGGTGATAGGCCGGGAAACCGCCGATGAACCGCAA
ACGTTCAAAAGACCTCGCACGGGTGTTAAGTCGGCTAGACGCCGGAAGCGAAATGACAGC
CGACCGCAAACTGCTCCCTCCGGTCAGCTGAGTTGGTTGAAGGAGAACGATAACAATTAT
CTGATCAAACGAAACAGTGTTATTTCCGTCAAAAGCATTCCTAGCAGCACAACAACTGAC
CGAACTTCCACCGACCAAACGAACAACTCTAGCTCTAAAGCAACCACCGACGGTGGGCTC
TCGGTGGTGGATGAAGCAGTAGAAATAAGCCACAGCAGCACT
>COL_quad4-A0NBB2
GAGGCCCTGAGCATACTGGTGCTGGGCATCGAGAACTCCGGGAAGACGGAAATATCGTTC
AAAATATGCCACCGCAAGAGAAGTGATTTTGCAGCGACCAAAGGATGCCGTTTGTTCGAA
ACGGTAATCGCGGAAACGGATGTGAAGCTGATAGAGATCGGTGGTGCATCCGACCTGAGA
GACATATGGAAGTATTATTTTCTAGACGCCCTCGCTGTTATCTTCGTAATCGATGCTTCC
AACATACACAACATCTGTGAGTCCTACAACATTTTCCAAAACCTAATGGCGCACGAGTAT
CTGGTTGGCAAACCATTTCTCATACTAGCCAACAAGCAGGACCTTCCGGAGTCCGTGGAT
TGTATTGAAATCTGCGAGTACCTGGACGTGGAGTTCTTGGCCAACCGGTACCGGTGTCCG
TGCTTAGTAGAAGCTTGCGGCAACTGGGATGCCTCATCGAACGAATCCAACGAGTACGAC
GGACTAACGTATGGCATTCACTGGCTCGTTAACACCGTCATCGCCCATCGCCAGTTTATT
ATGAATCGCATCAACTTCCACAAACTGGTGATAGGCCGGGAAACCGCCGATGAACCGCAA
ACGTTCAAAAGACCTCGCACGGGTGTTAAGTCGGCTAGACGCCGGAAGCGAAATGACAGC
CGACCGCAAACTGCTCCCTCCGGTCAGCTGAGTTGGTTGAAGGAGAACGATAACAATTAT
CTGATCAAACGAAACAGTGTTATTTCCGTCAAAAGCATTCCTAGCAGCACAACAACTGAC
CGAACTTCCACCGACCAAACGAACAACTCTAGCTCTAAAGCAACCACCGACGGTGGGCTC
TCGGTGGTGGATGAAGCAGTAGAAATAAGCCACAGCAGCACT
>gambiae-A0NBB2
GATGCACTAAACATTCTCGTGCTGGGAATTGAGAATTCGGGCAAGACTGAGATATCGTTC
AAAATTTGTCATCAAAAGCGGGGCGATTATGCTTCGACCAAAGGATGCCGATTGTTCGAA
ACTGTGATCGCGGATACTGAGATAAAACTTATCGAAATCGGCGGTGGATCCGACCTTCGA
GACATCTGGAAGTACTATTTCTTAGATGCTCTGGCTGTTATTTTCGTAATCGATGCTTCC
AACATACACAACATCTGTGAGTCTTATAAAATATTCCAAAACCTCATGGCGCACGAGTTC
CTGGCCGGCAAACCATTCCTTATACTCGCCAACAAGCAGGACCTGCCGGAATCGGTCGAT
TGTATCGAAATCTGCGAGTATCTGGACGTCGAGTATCTAGCGAACCGGTATCGTTGTCCG
TGTCTCGTAGAGGCATGCGGCAATTGGGGCACCACCGCCTACGAACCGAACGAATACGAT
GGATTAACCTACGGCATCCAGTGGCTGGTAGGAACGGTGCTTGCCCATCGGCAGTTCATT
ATGAACCGAATCAACTTCCACAAACTGATGCTGGGACGCGATGGTGCGGATGCATCGAGA
ACTATTAAAAGGCCACGCACGGGCATCAAATCTGGAGGCAGCAGAAGACGCAAACGCAAA
GACAGCCGTCCGAAAACGGCACCTTCAAGCCAGCAGGCCTGGCTGAAAGAAAATGACAAC
AATTATCTGATTAAACGAAACAGCATTATCTCCGTGAAGAGTATACCCACCAGCACTACC
ACGGAACGGACGAACAACTCGAGCACCAAGGCAACTACTACCTCCGGCAGCGGACTTTCG
GTCGTAGATGAAGCTGTGGAAGTCAGCCAGACCAGCAGCAGCACGGGTGCGTTTGTA
>NC_crucians2-A0NBB2
GAGGCCCTGAGCATACTGGTGCTGGGCATCGAGAACTCCGGGAAGACGGAAATAGCATTC
AAAATATGCCACCGGAAGCGAAGTGATTTTGTGGCAACAAAAGGATGCCGTTTGTTCGAA
ACGGTAATCGGGGAAACGGATGTGAAGCTGATAGAGATCGGTGGTGGATCCGACCTGAGA
GACATATGGAAGTATTATTTTCTAGACGCCCTCGCCGTTATCTTCGTAATCGATGCTTCC
AACATACACAACATCTGTGAATCCTACAACATTTTCCAAAACCTAATAGCGCACGAGTAT
CTGGTTGGCAAACCATTTCTTATCCTAGCCAACAAGCAGGACCTTCCGGAATCTGTGGAT
TGTATTGAAATCTGCGAGTACCTGGACGTGGAGTTCCTGGCTAACCGGTACCGGTGTCCG
TGCTTAGTAGAAGCTTGCGGCAACTGGGACTCTGCCACTCGATCGAACGAATCCAACGAG
TACGACGGGTTAGCCTATGGCGTTCAGTGGCTAGTCAACACCGTCATCGCCCATCGCCAG
TTTATTATGAATCGCATCAACTTCCACAAACTGATGATGGGCCGGGAAGCTGCCGATGGA
CCGCAAACGTTCAAACGACCTAGGACAGGTGTAAAGTCGGCAAGTCGCCGTCGCCGAAAA
CGAAAGGACAGTCGACCGAAAACTGCTCCGTCCAGTCAGCTCAGTTGGTTGAAGGAGAAC
GATAACAATTATCTCATCAAACGAAACAGTGTTATTTCCGTGAAAAGCATTCCTAGTAGC
ACAACCACGGACCGAACTTCCACCGACCAAACTCACAATTCGAGCTCGAAGGTAACCACC
GATGGTGGGCTCTCTGTAGTAGATGAGGCGGTAGAAGTAAGCCATAGTAGCAGCACT
>NC_crucians3-A0NBB2
GAGGCCCTGAGCATACTGGTGCTGGGCATCGAGAATTCCGGGAAGACGGAAATAGCATTC
AAAATATGCCACCGGAAGCGAAGTGATTTTGTGGCAACAAAAGGATGCCGTTTGTTCGAA
ACGGTAATCGGGGAAACGGATGTGAAGCTGATAGAGATCGGTGGTGGATCCGACCTGAGA
GACATATGGAAGTATTATTTTCTAGACGCCCTCGCCGTTATCTTCGTAATCGATGCTTCC
AACATACACAACATCTGTGAATCCTACAACATTTTCCAAAACCTAATAGCGCACGAGTAT
CTAGTTGGCAAACCATTTCTTATCCTAGCCAACAAGCAGGACCTTCCGGAATCTGTGGAT
TGTATTGAAATCTGCGAGTACCTGGACGTGGAGTTCCTGGCTAACCGGTACCGGTGTCCG
TGCTTAGTAGAAGCTTGCGGCAACTGGGACTCTGCCACTCGATCGAACGAATCCAACGAG
TACGACGGGTTAGCCTATGGCGTTCAGTGGCTAGTCAACACCGTCATCGCCCATCGCCAG
TTTATTATGAATCGCATCAACTTCCACAAACTGATGATGGGCCGGGAAGCTGCCGATGGA
CCGCAAACGTTCAAACGACCTAGGACAGGTGTAAAGTCGGCAAGTCGCCGAAAACGAAAG
GACAGTCGACCGAAAACTGCTCCGTCCAGTCAGCTCAGTTGGTTGAAGGAGAACGATAAC
AATTATCTCATCAAACGAAACAGTGTTATTTCCGTGAAAAGCATTCCTAGTAGCACAACC
ACGGACCGAACTTCCACCGACCAAACTCACAATTCGAGCTCGAAGGTAACCACCGATGGT
GGGCTCTCTGTAGTAGATGAGGCGGTAGAAGTAAGCCATAGTAGCAGCACT
>NC_crucians4-A0NBB2
GAGGCCCTGAGCATACTGGTGCTGGGCATCGAGAACTCCGGGAAGACGGAAATAGCATTC
AAAATATGCCACCGGAAGCGAAGTGATTTTGTGGCAACAAAAGGATGCCGTTTGTTCGAA
ACGGTAATCGGGGAAACGGATGTGAAGCTGATAGAGATCGGTGGTGGATCCGACCTGAGA
GACATATGGAAGTATTATTTTCTAGACGCCCTCGCCGTTATCTTCGTAATCGATGCTTCC
AACATACACAACATCTGTGAATCCTACAACATTTTCCAAAACCTAATAGCGCACGAGTAT
CTGGTTGGCAAACCATTTCTTATCCTAGCCAACAAGCAGGACCTTCCGGAATCTGTGGAT
TGTATTGAAATCTGCGAATACCTGGACGTGGAGTTCTTGGCTAACCGGTACCGGTGTCCG
TGCTTAGTAGAAGCTTGCGGCAACTGGGACTGTGCCACTCGATCGAACGAATCCAACGAG
TACGACGGATTAGCCTATGGCGTTCAGTGGCTAGTCAACACCGTCATCGCCCATCGCCAG
TTTATTATGAATCGCATCAACTTCCACAAACTGATGATGGGCCGGGAAGCTGCCGATGGA
CCGCAAACGTTCAAACGACCTAGGACAGGTGTAAAGTCGGCAAGTCGCCGAAAACGAAAG
GACAGTCGACCGAAAACTGCTCCGTCCAGTCAGCTCAGTTGGTTGAAGGAGAACGATAAC
AATTATCTCATCAAACGAAACAGTGTTATTTCCGTGAAAAGCATTCCTAGTAGCACAACC
ACGGACCGAACTTCCACCGACCAAACTCACAATTCGAGCTCGAAGGTAACCACCGATGGT
GGGCTCTCTGTAGTAGATGAGGCGGTAGAAGTAAGCCATAGTAGCAGCACT
>NC_crucians5-A0NBB2
GAGGCCCTGAGCATACTGGTGCTGGGCATCGAGAACTCCGGGAAGACGGAAATAGCATTC
AAAATATGCCACCGGAAGCGAAGTGATTTTGTGGCAACAAAAGGATGCCGTTTGTTCGAA
ACGGTAATCGGGGAAACGGATGTGAAGCTGATAGAGATCGGTGGTGGATCCGACCTGAGA
GACATATGGAAGTATTATTTTCTAGACGCCCTCGCCGTTATCTTCGTAATCGATGCTTCC
AACATACACAACATCTGTGAATCCTACAACATTTTCCAAAACCTAATAGCGCACGAGTAT
CTAGTTGGCAAACCATTTCTTATCCTAGCCAACAAGCAGGACCTTCCGGAATCTGTGGAT
TGTATTGAAATCTGCGAGTACCTGGACGTGGAGTTTCTGGCTAACCGGTACCGGTGTCCG
TGCTTAGTAGAAGCTTGCGGCAACTGGGACTCTGCCACTCGATCGAACGAATCCAACGAG
TACGACGGGTTAGCCTATGGCGTTCAGTGGCTAGTCAACACCGTCATCGCCCATCGCCAG
TTTATTATGAATCGCATCAACTTCCACAAACTGATGATGGGCCGGGATGCTGCCGATGGA
CCGCAAACGTTCAAACGACCTAGGACAGGTGTAAAGTCGGCAAGTCGCCGAAAACGAAAG
GACAGTCGACCGAAAACTGCTCCGTCCAGTCAGCTCAGTTGGTTGAAGGAGAACGATAAC
AATTATCTCATCAAACGAAACAGTGTTATTTCCGTGAAAAGCATTCCTAGTAGCACAACC
ACGGACCGAACTTCCACCGACCAAACTCACAATTCGAGCTCGAAGGTAACCACCGATGGT
GGGCTCTCTGTAGTAGATGAGGCGGTAGAAGTAAGCCATAGTAGCAGCACT
>NC_crucians6-A0NBB2
GAGGCCCTGAGCATACTGGTGCTGGGCATCGAGAACTCCGGGAAGACGGAAATAGCATTC
AAAATATGCCACCGGAAGCGAAGTGATTTTGTGGCAACAAAAGGATGCCGTTTGTTCGAA
ACGGTAATCGGGGAAACGGATGTGAAGCTGATAGAGATCGGTGGTGGATCCGACCTGAGA
GACATATGGAAGTATTATTTTCTAGACGCCCTCGCCGTTATCTTCGTAATCGATGCTTCC
AACATACACAACATCTGTGAATCCTACAACATTTTCCAAAACCTAATAGCGCACGAGTAT
CTGGTTGGCAAACCATTTCTTATCCTAGCCAACAAGCAGGACCTTCCGGAATCTGTGGAT
TGTATTGAAATCTGCGAGTACCTGGACGTGGAGTTCCTGGCTAACCGGTACCGGTGTCCG
TGCTTAGTAGAAGCTTGCGGCAACTGGGACTCTGCCACTCGATCGAACGAATCCAACGAG
TACGACGGGTTAGCCTATGGCGTTCAGTGGCTAGTCAACACCGTCATCGCCCATCGCCAG
TTTATTATGAATCGCATCAACTTCCACAAACTGATGATGGGCCGGGATGCTGCCGATGGA
CCGCAAACGTTCAAACGACCAAGGACAGGTGTAAAGTCGGCAAGTCGCCGAAAACGAAAG
GACAGTCGACCGAAAACTGCTCCGTCCAGTCAGCTCAGTTGGTTGAAGGAGAACGATAAC
AATTATCTCATCAAACGAAACAGTGTTATTTCCGTGAAAAGCATTCCTAGTAGCACAACC
ACGGACCGAACTTCCACCGACCAAACTCACAATTCGAGCTCGAAGGTAACCACCGATGGT
GGGCTCTCTGTAGTAGATGAGGCGGTAGAAGTAAGCCATAGTAGCAGCACT
>NC_crucians8-A0NBB2
GAGGCCCTGAGCATACTGGTGCTGGGCATCGAGAATTCCGGGAAGACGGAAATAGCATTC
AAAATATGCCACCGGAAGCGAAGTGATTTTGTGGCAACAAAAGGATGCCGTTTGTTCGAA
ACGGTAATCGGGGAAACGGATGTGAAGCTGATAGAGATCGGTGGTGGATCCGACCTGAGA
GACATATGGAAGTATTATTTTCTAGACGCCCTCGCCGTTATCTTCGTAATCGATGCTTCC
AACATACACAACATCTGTGAATCCTACAACATTTTCCAAAACCTAATAGCGCACGAGTAT
CTGGTTGGCAAACCATTTCTTATCCTAGCCAACAAGCAGGACCTTCCGGAATCTGTGGAT
TGTATTGAAATCTGCGAGTACCTGGACGTGGAGTTCTTGGCTAACCGGTACCGGTGTCCG
TGCTTAGTAGAAGCTTGCGGCAACTGGGACTCTGCCACTCGATCGAACGAATCCAACGAG
TACGACGGGTTAGCCTATGGCGTTCAGTGGCTAGTCAACACCGTAATCGCCCATCGCCAG
TTTATTATGAATCGCATCAACTTCCACAAACTGATGATGGGCCGGGATGCTGCCGATGGA
CCGCAAACGTTCAAACGACCTAGGACAGGTGTAAAGTCGGCAAGTCGCCGAAAACGAAAG
GACAGTCGACCGAAAACTGCTCCGTCCAGTCAGCTCAGTTGGTTGAAGGAGAACGATAAC
AATTATCTCATCAAACGAAACAGTGTTATTTCCGTGAAAAGCATTCCTAGTAGCACAACC
ACGGACCGAACTTCCACCGACCAAACTCACAATTCGAGCTCGAAGGTAACCACCGATGGT
GGGCTCTCTGTAGTAGATGAGGCGGTAGAAGTAAGCCATAGTAGCAGCACT
>WA_freeborni1-A0NBB2
GAGACCCTGAGCATTCTCGTGCTGGGCATTGAAGGCTCCGGCAAGACGGAAATAGCGTTC
AAAATATGCCACCGTAAGCGAAGTGATTTTGCGGCGACAAAAGGATGCCGTTTGTTCGAA
ACGGTAATCGCGGAAACGGATGTGAAGCTAATAGAGATCGGTGGTGGATCTGACCTGAGA
GACATATGGAAGTATTATTTTCTTGATGCCCTCGCCGTTATCTTCGTAATCGATGCTTCC
AACATACACAACATCTGTGAGTCCTACAACATTTTCCAAAACCTAATGGCACACGAGTAC
CTGGTTGGCAAACCCTTTCTTATACTAGCCAACAAGCAGGACCTTCCGGAATCTGTGGAT
TGTATTGAGATCTGCGAGTACCTCGACGTGGAGTTCTTGGCCAATCGGTACCGGTGTCCG
TGCTTAGTAGAAGCTTGTGGCAACTGGGATGCCACATCGAACGAAGCAAACGAGTACGAC
GGTTTAACCTATGGCATTCAGTGGCTGGTCAACACCGTCATCGGCCATCGCCAGTTTATA
ATGAACCGTATCAACTTCCACAAACTGATGATAGGCCGGGAAGCTGCTGATGGACCGCAA
ACGTTCAAACGACCTCGGACCGGTGTAAAATCGGCAAGTCGCCGAAAGCGAAAGGACAGT
CGACCGAAAACTGCTCCTTCCAGTCAGCTGAGTTGGTTGAAGGAGAACGATAACAACTAT
CTGATTAAACGGAACAGTGTTATTTCCGTCAAAAGCATTCCTAGCAGCACAACAACGGAC
CGAACTTCCACCGACCAAACGAACAACTCCAGCTCAAAGCAGGCAACCACCGACGGTGGA
CTTTCTGTAGTGGATGAATCAGCAGAAGTTAGCAATAGTAGCAGCACT
>WA_freeborni2-A0NBB2
GAGACCCTGAGCATTCTCGTGCTGGGCATCGAAGGCTCCGGCAAGACGGAAATAGCGTTC
AAAATATGCCGCCGGAAGCGAAGTGATTTTGCGGCGACAAAAGGATGCCGTTTGTTCGAA
ACAGTAATCGCGGAAACGGATGTGAAGCTAATAGAGATCGGTGGTGGATCCGACCTGAGA
GACATATGGAAGTATTATTTTCTTGATGCCCTCGCCGTTATCTTCGTAATCGATGCTTCC
AACATACACAACATCTGTGAGTCCTACAACATTTTCCAAAACCTAATGGCACACGAGTAC
CTGGTTGGCAAACCCTTTCTTATACTAGCCAACAAGCAGGACCTTCCGGAATCTGTGGAT
TGTATTGAGATCTGCGAGTACCTCGACGTGGAGTTCTTGGCCAATCGGTACCGGTGTCCG
TGCTTAGTAGAAGCTTGTGGCAACTGGGATGCCACATCGAACGAAGCAAACGAGTACGAC
GGTTTAACCTATGGCATTCAGTGGCTGGTCAACACCGTCATCGGCCATCGCCAGTTTATA
ATGAACCGCATCAACTTCCACAAACTGATGATAGGCCGGGAAGCTGCTGATGGACCGCAA
ACGTTCAAACGACCTCGGACCGGTGTTAAGNNNNAATCGGCAAGTCGCCGAAAGCGAAAG
GACAGTCGACCGAAAACTGCTCCTTCCAGTCAGCTGAGTTGGTTGAAGGAGAACGATAAC
AACTATCTGATTAAACGGAACAGTGTTATTTCCGTCAAAAGCATTCCTAGCAGCACAACA
ACGGACCGAACTTCCACCGACCAAACGAACAACTCCAGCTCAAAGCAGGCAACCACCGAC
GGTGGACTTTCTGTAGTGGATGAATCAGCAGAAGTTAGCAATAGTAGCAGCACT
>COL_albi1-A0NBC2
ATGTCTACCGTCGACAAGGAAGAGCTAGTTCAGAAGGCAAAATTAGCCGAACAGTCTGAA
CGATATGATGATATGGCACAGGCTATGAAATCAGTAACAGAAACTGGTGTTGAGTTGTCA
AACGAAGAGAGGAATCTACTGTCCGTCGCTTACAAGAACGTTGTCGGTGCACGAAGATCA
TCGTGGCGAGTGATATCATCCATCGAACAGAAAACCGAATCCTCTGCCCGCAAACAACAA
CTAGCCCGCGAGTACCGAGAACGAGTTGAGAAGGAATTGAGGGAAATCTGTTATGAAGTA
TTGGGTCTTCTGGATAAATTCTTAATTCCCAAAGCTAGTAATCCAGAGAGTAAGGTGTTT
TATCTCAAAATGAAAGGAGATTACTACCGATACCTAGCTGAAGTAGCCACTGGCGAAACA
CGCCACACTGTAGTCGACGATTCCCAAGCTGCGTACCAGGATGCCTTTGAAATTAGTAAA
GGCAAAATGCAACCAACTCACCCGATTCGGTTGGGTCTTGCGCTCAATTTCTCAGTCTTC
TATTATGAGATCTTAAATTCCCCCGACAAAGCCTGCCAGCTGGCTAAACAGGCATTCGAC
GATGCGATTGCTGAGCTGGACACATTGAACGAGGATTCCTATAAAGATTCGACACTCATC
ATGCAGCTGCTGCGAGACAACCTTACGCTGTGGACGTCCGATACCCAAGGCGACGGGGAT
GAACCACAAGAAGGAGGCGATAAT
>COL_albi2-A0NBC2
ATGTCTACCGTCGACAAGGAAGAGCTAGTTCAGAAGGCAAAATTAGCCGAACAGTCTGAA
CGATATGATGATATGGCACAGGCTATGAAATCAGTAACAGAAACTGGTGTTGAGTTGTCA
AACGAAGAGAGGAATCTACTGTCCGTCGCTTACAAGAACGTTGTCGGTGCACGAAGATCA
TCGTGGCGAGTGATATCATCCATCGAACAGAAAACCGAATCCTCTGCCCGCAAACAACAA
CTAGCCCGCGAGTACCGAGAACGAGTTGAGAAGGAATTGAGGGAAATCTGTTATGAAGTA
TTGGGTCTTCTGGATAAATTCTTAATTCCCAAAGCTAGTAATCCAGAGAGTAAGGTGTTT
TATCTCAAAATGAAAGGAGATTACTACCGATACCTAGCTGAAGTAGCCACTGGCGAAACA
CGCCACACTGTAGTCGACGATTCCCAAGCTGCGTACCAGGATGCCTTTGAAATTAGTAAA
GGCAAAATGCAACCAACTCACCCGATTCGGTTGGGTCTTGCGCTCAATTTCTCAGTCTTC
TATTATGAGATCTTAAATTCCCCCGACAAAGCCTGCCAGCTGGCTAAACAGGCATTCGAC
GATGCGATTGCTGAGCTGGACACATTGAACGAGGATTCCTATAAAGATTCGACACTCATC
ATGCAGCTGCTGCGAGACAACCTTACGCTGTGGACGTCCGATACCCAAGGCGACGGGGAT
GAACCACAAGAAGGAGGCGATAAT
>COL_quad3-A0NBC2
ATGTCTACCGTCGACAAGGAAGAGCTAGTTCAGAAGGCAAAATTAGCCGAACAATCTGAA
CGATACGATGATATGGCACAGGCAATGAAATCAGTTACAGAAACCGGCGTCGAACTGTCA
AACGAAGAAAGGAACCTACTCTCTGTTGCTTACAAGAACGTCGTTGGCGCCCGAAGATCG
TCATGGCGAGTAATATCATCAATCGAACAGAAAACCGAATCCTCTGCCCGCAAACAACAA
CTGGCACGAGAGTACCGAGAACGAGTCGAGAAGGAACTGAGGGAAATCTGCTACGAAGTG
CTGGGTCTGCTGGACAAATTCTTAATTCCCAAAGCCAGTAATCCAGAGAGCAAGGTGTTT
TACCTCAAAATGAAGGGAGACTACTACAGATACCTAGCTGAAGTAGCCACCGGCGAGACC
CGCCACACCGTAGTCGACGATTCCCAAGCCGCTTACCAGGATGCCTTTGAAATTAGTAAA
GGCAAAATGCAGCCAACACATCCTATCCGGTTGGGACTTGCGCTCAATTTCTCAGTCTTC
TATTACGAGATCCTAAACTCGCCCGACAAAGCCTGCCAGCTGGCTAAACAGGCATTCGAT
GACGCGATTGCAGAGCTGGACACGCTGAACGAGGACTCCTACAAAGACTCGACACTCATC
ATGCAGCTGCTGCGAGACAACCTGACGCTGTGGACGTCCGATACCCAGGGCGACGGCGAC
GAACCACAGGAGGCTGGCGATAAT
>COL_quad4-A0NBC2
ATGTCTACCGTCGACAAGGAAGAGCTAGTTCAGAAGGCAAAATTAGCCGAACAATCTGAA
CGATACGATGATATGGCACAGGCAATGAAATCAGTTACAGAAACCGGCGTCGAACTGTCA
AACGAAGAAAGGAACCTACTCTCTGTTGCTTACAAGAACGTCGTTGGCGCCCGAAGATCG
TCATGGCGAGTAATATCATCAATCGAACAGAAAACCGAATCCTCTGCCCGCAAACAACAA
CTGGCACGAGAGTACCGAGAACGAGTCGAGAAGGAACTGAGGGAAATCTGCTACGAAGTG
CTGGGTCTGCTGGACAAATTCTTAATTCCCAAAGCCAGTAATCCAGAGAGCAAGGTGTTT
TACCTCAAAATGAAGGGAGACTACTACAGATACCTAGCTGAAGTAGCCACCGGCGAGACC
CGCCACACCGTAGTCGACGATTCCCAAGCCGCTTACCAGGATGCCTTTGAAATTAGTAAA
GGCAAAATGCAGCCAACACATCCTATCCGGTTGGGACTTGCGCTCAATTTCTCAGTCTTC
TATTACGAGATCCTAAACTCGCCCGACAAAGCCTGCCAGCTGGCTAAACAGGCATTCGAT
GACGCGATTGCAGAGCTGGACACGCTGAACGAGGACTCCTACAAAGACTCGACACTCATC
ATGCAGCTGCTGCGAGACAACCTGACGCTGTGGACGTCCGATACCCAGGGCGACGGCGAC
GAACCACAGGAGGCTGGCGATAAT
>gambiae-A0NBC2
ATGAGTCTCGAACAGGTGCCGACGGTGACGACGCTGCTGCGGGCATCGCGCGACGCTAAC
GAGTATCTGCTGAAGGAAGTGTTCCGAGACATACTGGAGAATGGTATCTCAAAGGAGAAT
CTCAACTCAACGGATCGCAGCGGAAGGACGGCCATCTCGTACATCTGCTCGACGAACTTA
ACCAACTTTTTGGAGCTGTTCCTGCAACTGCCCGGCATCGATGTCAACAAACCGGACAAC
GAGGGCAACACGCCGCTGCACTTTGCTGCCCAGGCCGGCCTTTCGGACGTGGTCAACATG
CTGATCACCAAGTGTCGCAGCCTGATCATCGATCCAAAGAACAACCTCGGCTTCACGCCG
CTGATGAAGGCCGCCCTCCAGGGCAGGACGCGCTGTGCCAAGCTGCTGCTCTTTGCTGGG
GCATCGCCAGTCGAAACCGATACCGGACGAGGATTTAGGGCGGAACAGTGGGCACGCTTT
TGCGGCAGGCACACCTGTGCCGAAACGATAGAACAGTGCGCCCGGGCCCGACTGTTGGAC
AAATCGACACCATGCGGTCGGTGGTCGCACGACATCAACCTACCGGTGGACAAGAATGCG
CTCAAGGCACGCAGCTGCAGCATTACGCCACAGCCAACGCAAAATGGCTTTCGCTCCAAG
TTCCGCAAAGTATTTCCGTTCAACTTTAACTCCTCCAAGGACACGAAGGCGGTGGTCAGC
AAGGAGGGCGAAGAGAACTACACC
>NC_crucians2-A0NBC2
ATGTCTACCGTCGACAAGGAAGAGCTAGTTCAGAAGGCAAAATTAGCCGAACAATCTGAA
CGGTACGATGATATGGCACAGGCAATGAAATCAGTTACAGAAACCGGCGTCGAACTGTCA
AACGAAGAAAGGAACCTACTCTCCGTTGCTTACAAGAACGTCGTTGGCGCCCGAAGATCG
TCATGGCGAGTAATATCATCAATTGAACAGAAAACCGAATCCTCTGCCCGCAAACAACAA
CTGGCACGAGACGAAGCCGGATGATGTAATATGGATCGTGTTTGCATCTCCTCTCGTTTG
CAGGGTCTGCTGGACAAATTCTTAATTCCCAAAGCCAGTAATCCAGAGAGCAAGGTGTTT
TACCTCAAAATGAAGGGAGACTACTACAGATACCTAGCTGAAGTAGCCACCGGCGAGACC
CGCCACACCGTAGTTGACGATTCCCAAGCCGCTTACCAGGATGCCTTTGAAATTAGTAAA
GGCAAAATGCAGCCAACACATCCTATCCGGTTGGGACTTGCGCTCAATTTCTCAGTCTTC
TATTACGAGATCCTAAACTCGCCCGACAAAGCCTGCCAGCTGGCTAAACAGGCATTCGAT
GACGCGATTGCAGAGCTGGACACGCTGAACGAGGACTCCTACAAAGACTCGACACTCATC
ATGCAGCTGCTGCGAGACAACCTGACGCTGTGGACGTCCGATACCCAGGGCGACGGCGAC
GAACCACAGGAGGGTGGCGATAAT
>NC_crucians3-A0NBC2
ATGTCTACCGTCGACAAGGAAGAGCTAGTTCAGAAGGCAAAATTAGCCGAACAATCTGAA
CGGTACGATGATATGGCACAGGCAATGAAATCAGTTACAGAAACCGGCGTCGAACTGTCA
AACGAAGAAAGGAACCTACTCTCCGTTGCTTACAAGAACGTCGTTGGCGCCCGAAGATCG
TCATGGCGAGTAATATCATCAATTGAACAGAAAACCGAATCCTCTGCCCGCAAACAACAA
CTGGCACGAGAGTACCGAGAACGAGTCGAGAAGGAACTGAGGGAAATCTGCTACGAAGTG
CTGGGTCTGCTGGACAAATTCTTAATTCCCAAAGCCAGTAATCCAGAGAGCAAGGTGTTT
TACCTCAAAATGAAGGGAGACTACTACAGATACCTAGCTGAAGTAGCCACCGGCGAGACC
CGCCACACCGTAGTTGACGATTCCCAAGCCGCTTACCAGGATGCCTTTGAAATTAGTAAA
GGCAAAATGCAGCCAACACATCCTATCCGGTTGGGACTTGCGCTCAATTTCTCAGTCTTC
TATTACGAGATCCTAAACTCGCCCGACAAAGCCTGCCAGCTGGCTAAACAGGCATTCGAT
GACGCGATTGCAGAGCTGGACACGCTGAACGAGGACTCCTACAAAGACTCGACACTCATC
ATGCAGCTGCTGCGAGACAACCTGACGCTGTGGACGTCCGATACCCAGGGCGACGGCGAC
GAACCACAGGAGGGTGGCGATAAT
>NC_crucians4-A0NBC2
NNNNNCGTCGACAAGGAAGAGCTAGTTCAGAAGGCAAAATTAGCCGAACAATCTGAACGG
TACGATGATATGGCACAGGCAATGAAATCAGTTACAGAAACCGGCGTCGAACTGTCAAAC
GAAGAAAGGAACCTACTCTCCGTTGCTTACAAGAACGTCGTTGGCGCCCGAAGATCGTCA
TGGCGAGTAATATCATCAATTGAACAGAAAACCGAATCCTCTGCCCGCAAACAACAACTG
GCACGAGAGTACCGAGAACGAGTCGAGAAGGAACTGAGGGAAATCTGCTACGAAGTGCTG
GGTCTGCTGGACAAATTCTTAATTCCCAAAGCCAGTAATCCAGAGAGCAAGGTGTTTTAC
CTCAAAATGAAGGGAGACTACTACAGATACCTAGCTGAAGTAGCCACCGGCGAGACCCGC
CACACTGTGGTTGAGGATTCGCAGAAATCGTATCAGGAAGCGTTCGACATTTCAAAGTCG
AAAATGCAACCAACGCACCCGATTCGGTTAGGCCTCGCGCTGAACTTTTCCGTCTTTTAC
TATGAAATCATAAACTCGCCGGCTCGGGCTTGCCATTTGGCGAAGCAGGCATTCGATGAC
GCGATTGCAGAGCTGGACACGCTGAACGAGGACTCCTACAAAGACTCGACACTCATCATG
CAGCTGCTGCGAGACAACCTGACGCTGTGGACGTCCGATACCCAGGGCGACGGCGACGAA
CCACAGGAGGGTGGCGATAAT
>NC_crucians5-A0NBC2
GAAGAGCTAGTTCAGAAGGCAAAATTAGCCGAACAATCTGAACGGTACGATGATATGGCA
CAGGCAATGAAATCAGTTACAGAAACCGGCGTCGAACTGTCAAACGAAGAAAGGAACCTA
CTCTCCGTTGCTTACAAGAACGTCGTTGGCGCCCGAAGATCGTCATGGCGAGTAATATCA
TCAATTGAACAGAAAACCGAATCCTCTGCCCGCAAACAACAACTGGCACGAGAGTACCGA
GAACGAGTCGAGAAGGAACTGAGGGAAATCTGCTACGAAGTGCTGGGTCTGCTGGACAAA
TTCTTAATTCCCAAAGCCAGTAATCCAGAGAGCAAGGTGTTTTACCTCAAAATGAAGGGA
GACTACTACAGATACCTAGCTGAAGTAGCCACCGGCGAGACCCGCCACACCGTAGTTGAC
GATTCCCAAGCCGCTTACCAGGATGCCTTTGAAATTAGTAAAGGCAAAATGCAGCCAACA
CATCCTATCCGGTTGGGACTTGCGCTCAATTTCTCAGTCTTCTATTACGAGATCCTAAAC
TCGCCCGACAAAGCCTGCCAGCTGGCTAAACAGGCATTCGATGACGCGATTGCAGAGCTG
GACACGCTGAACGAGGACTCCTACAAAGACTCGACACTCATCATGCAGCTGCTGCGAGAC
AACCTGACGCTGTGGACGTCCGATACCCAGGGCGACGGCGACGAACCACAGGAGGGTGGC
GATAAT
>NC_crucians6-A0NBC2
ATGTCTACCGTCGACAAGGAAGAGCTAGTTCAGAAGGCAAAATTAGCCGAACAATCTGAA
CGGTACGATGATATGGCACAGGCAATGAAATCAGTTACAGAAACCGGCGTCGAACTGTCA
AACGAAGAAAGGAACCTACTCTCCGTTGCTTACAAGAACGTCGTTGGCGCCCGAAGATCG
TCATGGCGAGTAATATCATCAATTGAACAGAAAACCGAATCCTCTGCCCGCAAACAACAA
CTGGCACGAGAGTACCGAGAACGAGTCGAGAAGGAACTGAGGGAAATCTGCTACGAAGTG
CTGGGTCTGCTGGACAAATTCTTAATTCCCAAAGCCAGTAATCCAGAGAGCAAGGTGTTT
TACCTCAAAATGAAGGGAGACTACTACAGATACCTAGCTGAAGTAGCCACCGGCGAGACC
CGCCACACCGTAGTTGACGATTCCCAAGCCGCTTACCAGGATGCCTTTGAAATTAGTAAA
GGCAAAATGCAGCCAACACATCCTATCCGGTTGGGACTTGCGCTCAATTTCTCAGTCTTC
TATTACGAGATCCTAAACTCGCCCGACAAAGCCTGCCAGCTGGCTAAACAGGCATTCGAT
GACGCGATTGCAGAGCTGGACACGCTGAACGAGGACTCCTACAAAGACTCGACACTCATC
ATGCAGCTGCTGCGAGACAACCTGACGCTGTGGACGTCCGATACCCAGGGCGACGGCGAC
GAACCACAGGAGGGTGGCGATAAT
>NC_crucians8-A0NBC2
ATGTCTACCGTCGACAAGGAAGAGCTAGTTCAGAAGGCAAAATTAGCCGAACAATCTGAA
CGGTACGATGATATGGCACAGGCAATGAAATCAGTTACAGAAACCGGCGTCGAACTGTCA
AACGAAGAAAGGAACCTACTCTCCGTTGCTTACAAGAACGTCGTTGGCGCCCGAAGATCG
TCATGGCGAGTAATATCATCAATTGAACAGAAAACCGAATCCTCTGCCCGCAAACAACAA
CTGGCACGAGAGTACCGAGAACGAGTCGAGAAGGAACTGAGGGAAATCTGCTACGAAGTG
CTGGGTCTGCTGGACAAATTCTTAATTCCCAAAGCCAGTAATCCAGAGAGCAAGGTGTTT
TACCTCAAAATGAAGGGAGACTACTACAGATACCTAGCTGAAGTAGCCACCGGCGAGACC
CGCCACACCGTAGTTGACGATTCCCAAGCCGCTTACCAGGATGCCTTTGAAATTAGTAAA
GGCAAAATGCAGCCAACACATCCTATCCGGTTGGGACTTGCGCTCAATTTCTCAGTCTTC
TATTACGAGATCCTAAACTCGCCCGACAAAGCCTGCCAGCTGGCTAAACAGGCATTCGAT
GACGCGATTGCAGAGCTGGACACGCTGAACGAGGACTCCTACAAAGACTCGACACTCATC
ATGCAGCTGCTGCGAGACAACCTGACGCTGTGGACGTCCGATACCCAGGGCGACGGCGAC
GAACCACAGGAGGGTGGCGATAAT
>WA_freeborni1-A0NBC2
ATGTCTACCGTCGACAAGGAAGAGCTAGTTCAGAAGGCAAAATTAGCCGAACAATCTGAA
CGATACGACGATATGGCACAGGCAATGAAATCAGTTACAGAAACCGGCGTCGAACTGTCA
AACGAAGAAAGGAACCTACTCTCCGTTGCTTACAAGAACGTCGTTGGCGCCCGAAGATCG
TCATGGCGAGTAATATCATCAATCGAACAGAAAACCGAATCCTCTGCCCGCAAACAACAA
CTGGCACGAGAGTACCGAGAACGAGTCGAGAAGGAACTGAGGGAAATCTGCTACGAAGTG
CTGGGTCTGCTGGACAAATTCTTAATTCCCAAAGCCAGTAATCCAGAGAGCAAGGTGTTT
TACCTCAAAATGAAGGGAGACTACTACAGATACCTAGCTGAAGTAGCCACCGGCGAGACC
CGCCACACCGTAGTCGACGATTCCCAAGCCGCTTACCAGGATGCCTTTGAAATTAGTAAA
GGCAAAATGCAGCCAACACATCCTATCCGGTTGGGACTTGCGCTCAATTTCTCAGTCTTC
TATTACGAGATCCTAAACTCGCCCGACAAAGCCTGCCAGCTGGCTAAACAGGCATTCGAT
GACGCGATTGCAGAACTGGACACGCTGAACGAGGACTCCTACAAAGACTCGACACTCATC
ATGCAGCTGCTGCGAGACAACCTGACGCTGTGGACGTCCGATACCCAGGGCGACGGCGAC
GAACCACAGGAGGCTGGCGATAAT
>WA_freeborni2-A0NBC2
ATGTCTACCGTCGACAAGGAAGAGCTAGTTCAGAAGGCAAAATTAGCCGAACAATCTGAA
CGATACGACGATATGGCACAGGCAATGAAATCAGTTACAGAAACCGGCGTCGAACTGTCA
AACGAAGAAAGGAACCTACTCTCCGTTGCTTACAAGAACGTCGTTGGCGCCCGAAGATCG
TCATGGCGAGTAATATCATCAATCGAACAGAAAACCGAATCCTCTGCCCGCAAACAACAA
CTGGCACGAGAGTACCGAGAACGAGTCGAGAAGGAACTGAGGGAAATCTGCTACGAAGTG
CTGGGTCTGCTGGACAAATTCTTAATTCCCAAAGCCAGTAATCCAGAGAGCAAGGTGTTT
TACCTCAAAATGAAGGGAGACTACTACAGATACCTAGCTGAAGTAGCCACCGGCGAGACC
CGCCACACCGTAGTCGACGATTCCCAAGCCGCTTACCAGGATGCCTTTGAAATTAGTAAA
GGCAAAATGCAGCCAACACATCCTATCCGGTTGGGACTTGCGCTCAATTTCTCAGTCTTC
TATTACGAGATCCTAAACTCGCCCGACAAAGCCTGCCAGCTGGCTAAACAGGCATTCGAT
GACGCGATTGCAGAACTGGACACGCTGAACGAGGACTCCTACAAAGACTCGACACTCATC
ATGCAGCTGCTGCGAGACAACCTGACGCTGTGGACGTCCGATACCCAGGGCGACGGCGAC
GAACCACAGGAGGCTGGCGATAAT
>COL_albi1-A0NC04
ATGTATGCGAAAGGAAAGGGGACGGCGGTGCCGTCAGATGCACAGGCTAGGGAAAAAATT
GCACTTTATGTATATGAATATTTATTACACGTAGGAGCATCGAAAGCAGCACAAACATTC
TTATCGGAGATTCGGTGGGAGAAAAATATCACATTAGGCGAACCTCCGGGCTTCCTGCAC
TCGTGGTGGTGTGTGTTTTGGGATCTCTACTGTGCGGCACCGGAGCGACGAGACACCTGC
GAGCATTCATCCGAGGCCAAAGCATTTCATGATTACGGTTTCGTGAGTTCAGGCTACGGA
GTGAACGGAATAGCACACAATGCTGGACCGGCCCCCAGTCCACTGGGACAGTTACCACCA
AACGAAGGCATGCCGGGCGGACCGATGGCACCTTCAGGCTTCTTCCCGAACTCCTCCATT
AGGCCATCACAACCTTCACACCCTAGTAGTCAGCAGTCCCCACATCCACAGCCTCCAAAC
TCGCATGGACAGTTGATGGGCGGTCAGCCTTTCATGGGTGGTCCTCGATATCCTCCTGGA
CCACGGCCAGGAGTGCGAATGCCGCAAGGAATTGGGAACGATTTCAATGGTCCACCTGGA
CAACCAATGATGCCAAATAGTATGGATCCGACGCGGCAAGGCCCTCCAGGTATGGGTCCG
ATGAATCCTAGAATGAATCCCCCTCGCGGTCCCGGCATGGGTCCGATGGGCGCTGGAACG
TACGGTCCGGGCATGCGAGGCCCACCGCCCAACAGCAGTCTCGGTCCGGGTGGCGGTATG
CCACCGATGGGTATGGCCGGAGGAAGGCCACAATGGCAACCGAACACGTCGTCGCCGATG
AACTACTCGTCGTCATCGCCCGGCAACTACGGAGGACCGCCTGGGCCTAGTGGTCCACCT
GGTCCTGGAACGCCTATCATGCCCTCACCTCAAGATTCTTCAAACTCCGGTGGCGAAAAC
ATGTACACACCAATGAAACCCGAATTCCCAATGGTCGGTGGTGCGGATGGTAGTGGTCCG
ATGGGTGGCCCAATGGGACCGAACGCGATGGGCGGTCCGGTACTTAATAACGACGGTCTA
GACGGCATGAAAAACAGCCCCGCGAACGGTCCCGGTACGCCTCGGGAAGACTCCGGTAGC
GGTATGGGCGACTACAATCTGGGCGGTTTCGGTGGACCGGGAGAGAACGTAAGTTTCGAC
AATTTC
>COL_albi2-A0NC04
CACAGAATTGCACTTTATGTATATGAATATTTATTACACGTAGGAGCATCGAAAGCAGCA
CAAACATTCTTATCGGAGATTCGGTGGGAGAAAAATATCACATTAGGCGAACCTCCGGGC
TTCCTGCACTCGTGGTGGTGTGTGTTTTGGGATCTCTACTGTGCGGCACCGGAGCGACGA
GACACCTGCGAGCATTCATCCGAGGCCAAAGCATTTCATGATTACGGTTTCGTGAGTTCA
GGCTACGGAGTGAACGGAATAGCACACAATGCTGGACCGGCCCCCAGTCCACTGGGACAG
TTACCACCAAACGAAGGCATGCCGGGCGGACCGATGGCACCTTCAGGCTTCTTCCCGAAC
TCCTCCATTAGGCCATCACAACCTTCACACCCTAGTAGTCAGCAGTCCCCACATCCACAG
CCTCCAAACTCGCATGGACAGTTGATGGGCGGTCAGCCTTTCATGGGTGGTCCTCGATAT
CCTCCTGGACCACGGCCAGGAGTGCGAATGCCGCAAGGAATTGGGAACGATTTCAATGGT
CCACCTGGACAACCAATGATGCCAAATAGTATGGATCCGACGCGGCAAGGCCCTCCAGGT
ATGGGTCCGATGAATCCTAGAATGAATCCCCCTCGCGGTCCCGGCATGGGTCCGATGGGC
GCTGGAACGTACGGTCCGGGCATGCGAGGCCCACCGCCCAACAGCAGTCTCGGTCCGGGT
GGCGGTATGCCACCGATGGGTATGGCCGGAGGAAGGCCACAATGGCAACCGAACACGTCG
TCGCCGATGAACTACTCGTCGTCATCGCCCGGCAACTACGGAGGACCGCCTGGGCCTAGT
GGTCCACCTGGTCCTGGAACGCCTATCATGCCCTCACCTCAAGATTCTTCAAACTCCGGT
GGCGAAAACATGTACACACCAATGAAACCCGAATTCCCAATGGTCGGTGGTGCGGATGGT
AGTGGTCCGATGGGTGGCCCAATGGGACCGAACGCGATGGGCGGTCCGGTACTTAATAAC
GACGGTCTAGACGGCATGAAAAACAGCCCCGCGAACGGTCCCGGTACGCCTCGGGAAGAC
TCCGGTAGCGGTATGGGCGACTACAATCTGGGCGGTTTCGGTGGACCGGGAGAGAACGTA
AGTTTCGACAATTTC
>COL_quad3-A0NC04
AGAATTGCACTATATGTATATGAATATTTATTACACGTAGGCGCGTCAAAAGCAGCACAA
ACATTCTTATCGGAGATACGGTGGGAGAAAAATATCACACTAGGCGAACCGCCCGGTTTC
CTGCATTCTTGGTGGTGCGTGTTTTGGGATCTCTACTGTGCGGCACCGGAGCGACGGGAC
ACCTGCGAGCATTCATCCGAGGCCAAAGCATTTCATGATTACGGTTTCGTGAGTTCAGGC
TATGGAGTGAACGGAATAGCACACAATGCAGGACCCGCTCCGAGTCCACTTGGACAGTTA
CCACCAAACGAAGGTATGCCGGGCGGTCCGATGGCACCTTCTGGCTTCTTTCCGAACTCC
TCCATTAGGCCATCACAACCTTCACACCCTAGTAGTCAGCAGTCCCCACATCCACAGCCT
CCAAACTCGCATGGACAGTTGATGAGCGGCCAGCCATTCATGGGCGGCCCTCGTTATCCA
CCTGGACCTAGGCCCGGAGTGCGAATGCCGCAAGGAATTGGAAACGATTTCAATGGTCCC
CCTGGACAACCAATGATGCCAAATAGTATGGATCCAACGCGGCAAGGCCCTCCAGGTATG
GGTCCGATGAATCCTCGAATGAATCCACCTCGCGGCCCCGGTATGGGCCCCATGGGAGCG
GGCACGTACGGTCCCGGCATGCGTGGTCCCCCACCGAACAGTAGTTTAGGACCCGGCGGA
ATGCCACCGATGGGCATGGCTGGCGGACGACCGCAGTGGCAACCGAACACGTCGTCGCCG
ATGAACTATTCGTCGTCTTCGCCTGGCAATTACGGAGGACCTCCTGGGCCGAGTGGACCA
CCCGGACCAGGAACGCCCATCATGCCATCACCTCAAGATTCGTCGAACTCCGGTGGCGAG
AACATGTACACACCAATGAAACCCGAATTCCCCATGGTTGGAGGTACGGACGGCAGTGGT
CCGATGGGCGGACCCATGGGCCCCAATGCGATGGGAGGCCCGGTACTTAATAACGACGGC
CTGGATGGCATGAAGAACAGTCCCGCGAACGGGCCCGGAACGCCCCGGGAGGACTCTGGT
AGTGGTATGGGTGACTACAACTTGGGTGGTTTCGGTGGACCGGGAGAGAACGTAAGTTTC
GACAATTTC
>COL_quad4-A0NC04
ATGTACGCGAAAGGCAAAGGGACAGCGGTGCCGTCCGATGCACAAGCTAGGGAAAANNNN
NNACTATATGTATATGAATATTTATTACACGTAGGCGCGTCAAAAGCAGCACAAACATTC
TTATCGGAGATACGGTGGGAGAAAAATATCACACTAGGCGAACCGCCCGGTTTCCTGCAT
TCTTGGTGGTGCGTGTTTTGGGATCTCTACTGTGCGGCACCGGAGCGACGGGACACCTGC
GAGCATTCATCCGAGGCCAAAGCATTTCATGATTACGGTTTCGTGAGTTCAGGCTATGGA
GTGAACGGAATAGCACACAATGCAGGACCCGCTCCGAGTCCACTTGGACAGTTACCACCA
AACGAAGGTATGCCTGGCGGTCCGATGGCACCTTCTGGCTTCTTTCCGAACTCCTCCATT
AGGCCATCACAACCTTCACACCCTAGTAGTCAGCAGTCCCCACATCCACAGCCTCCAAAC
TCGCATGGACAGTTGATGAGCGGCCAGCCATTCATGGGCGGCCCTCGTTATCCACCTGGA
CCTAGGCCCGGAGTGCGAATGCCGCAAGGAATTGGAAACGATTTCAATGGTCCCCCTGGA
CAACCAATGATGCCAAATAGTATGGATCCAACGCGGCAAGGCCCTCCAGGTATGGGTCCG
ATGAATCCTCGAATGAATCCACCTCGCGGCCCCGGTATGGGCCCCATGGGAGCGGGCACG
TACGGTCCCGGTATGCGTGGTCCCCCACCGAACAGTAGTTTAGGACCCGGCGGAATGCCA
CCGATGGGCATGGCTGGCGGACGACCGCAGTGGCAACCGAACACGTCGTCGCCGATGAAC
TATTCGTCGTCTTCGCCTGGCAATTACGGAGGACCTCCTGGGCCGAGTGGACCACCCGGA
CCAGGAACGCCCATCATGCCATCACCTCAAGATTCGTCGAACTCCGGTGGCGAGAACATG
TACACACCAATGAAACCCGAATTCCCCATGGTTGGAGGTACGGACGGCAGTGGTCCGATG
GGCGGACCCATGGGCCCCAATGCGATGGGAGGCCCGGTACTTAATAACGACGGCCTGGAT
GGCATGAAGAACAGTCCCGCGAACGGGCCCGGAACGCCCCGGGAGGACTCTGGTAGTGGT
ATGGGTGACTACAACTTGGGTGGTTTCGGTGGACCGGGAGAGAACGTAAGTTTCGACAAT
TTC
>gambiae-A0NC04
ATGTACGCGAAAGGCAAAGGGACGGCGGTGCCGTCAGATGCACAAGCTAGGGAAAAAATT
GCACTTTATGTATATGAATATTTATTACACGTAGGAGCATCGAAAGCAGCACAAACATTC
TTATCGGAGATACGATGGGAGAAAAACATCACACTAGGCGAACCACCGGGCTTCCTGCAT
TCGTGGTGGTGTGTCTTCTGGGATCTCTACTGTGCGGCACCGGAGCGACGGGACACCTGC
GAGCATTCATCCGAGGCCAAAGCATTTCATGACTACGGTTTCGTGAGTTCAGGGTACGGA
GTGAACGGAATAGCACACAATGCCGGCCCGGCACCGAGCCCACTGGGACAGTTACCACCA
AACGAAGGCATGCCCGGCGGCCCGATGGCACCTTCAGGCTTCTTTCCGAACTCCTCCATT
AGGCCATCACAACCTTCACACCCTAGTAGTCAGCAGTCCCCACATCCACAGCCTCCAAAC
TCGCATGGACAATTGATGAGCGGTCAGCCGTTCATGGGTGGCCCCCGATATCCACCAGGA
CCCAGGCCGGGAGTGAGAATGCCGCAAGGAATTGGAAACGATTTCAATGGTCCCCCCGGA
CAACCAATGATGCCAAATAGTATGGATCCGACGCGGCAAGGCCCTCCAGGTATGGGTCCC
ATGAATCCTAGAATGAATCCACCTCGCGGCCCGGGCATGGGCCCCATGGGAGCGGGCACG
TACGGTCCAGGAATGCGCGGCCCCCCACCAAACAGCAGTTTAGGACCGGGCGGTATGCCA
CCGATGGGTATGGCCGGCGGTCGGCCACAGTGGCAACCGAACACGTCATCGCCGATGAAC
TACTCGTCGTCCTCGCCCGGCAACTACGGCGGACCGCCGGGACCGAGCGGGCCCCCTGGA
CCGGGTACGCCCATCATGCCATCACCTCAAGATTCATCCAACTCCGGCGGCGAAAACATG
TACACACCAATGAAACCTGAATTCCCTATGGTCGGCGGCACGGACGGCAGCGGCCCGATG
GGTGGACCGATGGGCCCGAACACGATGGGCGGCCCGGTACTTAATAACGATGGTTTGGAC
GGCATGAAGAACAGCCCCGCGAACGGTCCGGGCACGCCACGGGAAGACTCCGGCAGCGGT
ATGGGCGATTACAACCTCGGCGGCTTCGGTGGTCCCGGCGAGAACGTAAGTTTCGACAAT
TTC
>NC_crucians2-A0NC04
AGAATTGCACTTTATGTATATGAATATTTATTACACGTAGGAGCATCAAAAGCAGCACAA
ACATTCTTATCGGAGATACGGTGGGAGAAAAATATCACACTAGGCGAACCGCCCGGTTTC
CTGCATTCTTGGTGGTGCGTGTTTTGGGATCTCTACTGTGCGGCACCGGAGCGACGGGAC
ACCTGCGAGCATTCATCCGAGGCCAAAGCATTTCATGATTACGGTTTCGTGAGTTCAGGC
TATGGAGTGAACGGAATAGCACACAATGCAGGACCCGCTCCGAGTCCACTGGGACAGTTA
CCACCAAACGAAGGCATGCCGGGCGGTCCGATGGCACCTTCGGGCTTCTTTCCGAACTCC
TCCATTAGGCCATCACAACCTTCACACCCTAGTAGTCAGCAGTCCCCACATCCACAGCCT
CCAAACTCGCATGGACAGTTGATGAGCGGTCAGCCATTCATGGGCGGCCCTCGTTATCCA
CCTGGACCCAGGCCCGGAGTGCGAATGCCGCAAGGAATTGGAAACGATTTCAATGGTCCC
CCTGGACAACCAATGATGCCAAATAGTATGGATCCAACGCGGCAAGGCCCTCCAGGTATG
GGTCCGATGAATCCTCGAATGAATCCACCTCGCGGCCCCGGAATGGGCCCCATGGGAGCG
GGCACGTACGGGCCCGGCATGCGTGGTCCCCCACCGAACAGTAGTTTAGGACCTGGCGGA
ATGCCACCGATGGGCATGGCTGGAGGACGACCGCAGTGGCAACCGAACACGTCGTCGCCG
ATGAACTATTCGTCGTCCTCGCCTGGTAACTACGGAGGACCTCCTGGGCCGAGTGGACCA
CCCGGACCAGGAACGCCCATCATGCCATCACCTCAAGATTCGTCGAACTCCGGTGGCGAG
AACATGTACACACCAATGAAACCCGAATTCCCCATGGTGGGTGGCGCGGACGGCAGTGGT
CCGATGGGTGGCCCCATGGGCCCCAATGCGATGGGAGGCCCGGTACTTAATAACGACGGC
CTGGATGGCATGAAGAACAGTCCCGCGAACGGTCCCGGCACGCCACGGGAGGACTCCGGT
AGTGGTATGGGCGATTACAACTTGGGTGGTTTCGGTGGACCGGGAGAGAACGTAAGTTTC
GACAATTTT
>NC_crucians3-A0NC04
ATGTACGCGAAAGGCAAAGGGACAGCGGTGCCGTCCGATGCACAAGCTAGGGAAAAAATT
GCACTTTATGTATATGAATATTTATTACACGTAGGAGCATCAAAAGCAGCACAAACATTC
TTATCGGAGATACGGTGGGAGAAAAATATCACACTAGGCGAACCGCCCGGTTTCCTGCAT
TCTTGGTGGTGCGTGTTTTGGGATCTCTACTGTGCGGCACCGGAGCGACGGGACACCTGC
GAGCATTCATCCGAGGCCAAAGCATTTCATGATTACGGTTTCGTGAGTTCAGGCTATGGA
GTGAACGGAATAGCACACAATGCAGGACCCGCTCCGAGTCCACTGGGACAGTTACCACCA
AACGAAGGCATGCCGGGCGGTCCGATGGCACCTTCGGGCTTCTTTCCGAACTCCTCCATT
AGGCCATCACAACCTTCACACCCTAGTAGTCAGCAGTCCCCACATCCACAGCCTCCAAAC
TCGCATGGACAGTTGATGAGCGGTCAGCCATTCATGGGCGGCCCTCGTTATCCACCTGGA
CCCAGGCCCGGAGTGCGAATGCCGCAAGGAATTGGAAACGATTTCAATGGTCCCCCTGGA
CAACCAATGATGCCAAATAGTATGGATCCAACGCGGCAAGGCCCTCCAGGTATGGGTCCG
ATGAATCCTCGAATGAATCCACCTCGCGGCCCCGGAATGGGCCCCATGGGAGCGGGCACG
TACGGGCCCGGCATGCGTGGTCCCCCACCGAACAGTAGTTTAGGACCTGGCGGAATGCCA
CCGATGGGCATGGCTGGAGGACGACCGCAGTGGCAACCGAACACGTCGTCGCCGATGAAC
TATTCGTCGTCCTCGCCTGGTAACTACGGAGGACCTCCTGGGCCGAGTGGACCACCCGGA
CCAGGAACGCCCATCATGCCATCACCTCAAGATTCGTCGAACTCCGGTGGCGAGAACATG
TACACACCAATGAAACCCGAATTCCCCATGGTGGGTGGCGCGGACGGCAGTGGTCCGATG
GGTGGCCCCATGGGCCCCAATGCGATGGGAGGCCCGGTACTTAATAACGACGGCCTGGAT
GGCATGAAGAACAGTCCCGCGAACGGTCCCGGCACGCCACGGGAGGACTCCGGTAGTGGT
ATGGGCGATTACAACTTGGGTGGTTTCGGTGGACCGGGAGAGAACGTAAGTTTCGACAAT
TTT
>NC_crucians4-A0NC04
AGAATTGCACTTTATGTATATGAATATTTATTACACGTAGGAGCATCAAAAGCAGCACAA
ACATTCTTATCGGAGATACGGTGGGAGAAAAATATCACACTAGGCGAACCGCCCGGTTTC
CTGCATTCTTGGTGGTGCGTGTTTTGGGATCTCTACTGTGCGGCACCGGAGCGACGGGAC
ACCTGCGAGCATTCATCCGAGGCCAAAGCATTTCATGATTACGGTTTCGTGAGTTCAGGC
TATGGAGTGAACGGAATAGCACACAATGCAGGACCCGCTCCGAGTCCACTGGGACAGTTA
CCACCAAACGAAGGCATGCCGGGCGGTCCGATGGCACCTTCGGGCTTCTTTCCGAACTCC
TCCATTAGGCCATCACAACCTTCACACCCTAGTAGTCAGCAGTCCCCACATCCACAGCCT
CCAAACTCGCATGGACAGTTGATGAGCGGTCAGCCATTCATGGGCGGCCCTCGTTATCCA
CCTGGACCCAGGCCCGGAGTGCGAATGCCGCAAGGAATTGGAAACGATTTCAATGGTCCC
CCTGGACAACCAATGATGCCAAATAGTATGGATCCAACGCGGCAAGGCCCTCCAGGTATG
GGTCCGATGAATCCTCGAATGAATCCACCTCGCGGCCCCGGAATGGGCCCCATGGGAGCG
GGCACGTACGGGCCCGGCATGCGTGGTCCCCCACCGAACAGTAGTTTAGGACCTGGCGGA
ATGCCACCGATGGGCATGGCTGGAGGACGACCGCAGTGGCAACCGAACACGTCGTCGCCG
ATGAACTATTCGTCGTCCTCGCCCGGTAACTACGGAGGACCTCCTGGGCCGAGTGGACCA
CCCGGACCAGGAACGCCCATCATGCCATCACCTCAAGATTCGTCGAACTCCGGTGGCGAG
AACATGTACACACCAATGAAACCCGAATTCCCCATGGTGGGTGGCGCGGACGGCAGTGGT
CCGATGGGTGGCCCCATGGGCCCCAATGCGATGGGAGGCCCGGTACTTAATAACGACGGC
CTGGATGGCATGAAGAACAGTCCCGCGAACGGTCCCGGCACGCCACGGGAGGACTCCGGT
AGTGGTATGGGCGATTACAACTTGGGTGGTTTCGGTGGACCGGGAGAGAACGTAAGTTTC
GACAATTTT
>NC_crucians5-A0NC04
CTCTACTGTGCGGCACCGGAGCGACGGGACACCTGCGAGCATTCATCCGAGGCCAAAGCA
TTTCATGATTACGGTTTCGTGAGTTCAGGCTATGGAGTGAACGGAATAGCACACAATGCA
GGACCCGCTCCGAGTCCACTGGGACAGTTACCACCAAACGAAGGCATGCCGGGCGGTCCN
NNNNNNNNNNNNNNNNNNNNNNNNAACTCCTCCATTAGGCCATCACAACCTTCACACCCT
AGTAGTCAGCAGTCCCCACATCCACAGCCTCCAAACTCGCATGGACAGTTGATGAGCGGT
CAGCCATTCATGGGCGGCCCTCGTTATCCACCTGGACCCAGGCCCGGAGTGCGAATGCCG
CAAGGAATTGGAAACGATTTCAATGGTCCCCCTGGACAACCAATGATGCCAAATAGTATG
GATCCAACGCGGCAAGGCCCTCCAGGTATGGGTCCGATGAATCCTCGAATGAATCCACCT
CGCGGCCCCGGAATGGGCCCCATGGGAGCGGGCACGTACGGGCCCGGCATGCGTGGTCCC
CCACCGAACAGTAGTTTAGGACCTGGCGGAATGCCACCGATGGGCATGGCTGGAGGACGA
CCGCAGTGGCAACCGAACACGTCGTCGCCGATGAACTATTCGTCGTCCTCGCCCGGTAAC
TACGGAGGACCTCCTGGGCCGAGTGGACCACCCGGACCAGGAACGCCCATCATGCCATCA
CCTCAAGATTCGTCGAACTCCGGTGGCGAGAACATGTACACACCAATGAAACCCGAATTC
CCCATGGTGGGTGGCGCGGACGGCAGTGGTCCGATGGGTGGCCCCATGGGCCCCAATGCG
ATGGGAGGCCCGGTACTTAATAACGACGGCCTGGATGGCATGAAGAACAGTCCCGCGAAC
GGTCCCGGCACGCCACGGGAGGACTCCGGTAGTGGTATGGGCGATTACAACTTGGGTGGT
TTCGGTGGACCGGGAGAGAACGTAAGTTTCGACAATTTT
>NC_crucians6-A0NC04
ATGTACGCGAAAGGCAAAGGGACAGCGGTGCCGTCCGATGCACAAGCTAGGGAAAAAATT
GCACTTTATGTATATGAATATTTATTACACGTAGGAGCATCAAAAGCAGCACAAACATTC
TTATCGGAGATACGGTGGGAGAAAAATATCACACTAGGCGAACCGCCCGGTTTCCTGCAT
TCTTGGTGGTGCGTGTTTTGGGATCTCTACTGTGCGGCACCGGAGCGACGGGACACCTGC
GAGCATTCATCCGAGGCCAAAGCATTTCATGATTACGGTTTCGTGAGTTCAGGCTATGGA
GTGAACGGAATAGCACACAATGCAGGACCCGCTCCGAGTCCACTGGGACAGTTACCACCA
AACGAAGGCATGCCGGGCGGTCCGATGGCACCTTCGGGCTTCTTTCCGAACTCCTCCATT
AGGCCATCACAACCTTCACACCCTAGTAGTCAGCAGTCCCCACATCCACAGCCTCCAAAC
TCGCATGGACAGTTGATGAGCGGTCAGCCATTCATGGGCGGCCCTCGTTATCCACCTGGA
CCCAGGCCCGGAGTGCGAATGCCGCAAGGAATTGGAAACGATTTCAATGGTCCCCCTGGA
CAACCAATGATGCCAAATAGTATGGATCCAACGCGGCAAGGCCCTCCAGGTATGGGTCCG
ATGAATCCTCGAATGAATCCACCTCGCGGCCCCGGAATGGGCCCCATGGGAGCGGGCACG
TACGGGCCCGGCATGCGTGGTCCCCCACCGAACAGTAGTTTAGGACCTGGCGGAATGCCA
CCGATGGGCATGGCTGGAGGACGACCGCAGTGGCAACCGAACACGTCGTCGCCGATGAAC
TATTCGTCGTCCTCGCCCGGTAACTACGGAGGACCTCCTGGGCCGAGCGGACCACCCGGA
CCAGGAACGCCCATCATGCCATCACCTCAAGATTCGTCGAACTCCGGTGGCGAGAACATG
TACACACCAATGAAACCCGAATTCCCCATGGTGGGTGGCGCGGACGGCAGTGGTCCGATG
GGTGGCCCCATGGGCCCCAATGCGATGGGAGGCCCGGTACTTAATAACGACGGCCTGGAT
GGCATGAAGAACAGTCCCGCGAACGGTCCCGGCACGCCACGGGAGGACTCCGGTAGTGGT
ATGGGCGATTACAACTTGGGTGGTTTCGGTGGACCGGGAGAGAACGTAAGTTTCGACAAT
TTT
>NC_crucians8-A0NC04
ATGTACGCGAAAGGCAAAGGGACAGCGGTGCCGTCCGATGCACAAGCTAGGGAAAAAATT
GCACTTTATGTATATGAATATTTATTACACGTAGGAGCATCAAAAGCAGCACAAACATTC
TTATCGGAGATACGGTGGGAGAAAAATATCACACTAGGCGAACCGCCCGGTTTCCTGCAT
TCTTGGTGGTGCGTGTTTTGGGATCTCTACTGTGCGGCACCGGAGCGACGGGACACCTGC
GAGCATTCATCCGAGGCCAAAGCATTTCATGATTACGGTTTCGTGAGTTCAGGCTATGGA
GTGAACGGAATAGCACACAATGCAGGACCCGCTCCGAGTCCACTGGGACAGTTACCACCA
AACGAAGGCATGCCGGGCGGTCCGATGGCACCTTCGGGCTTCTTTCCGAACTCCTCCATT
AGGCCATCACAACCTTCACACCCTAGTAGTCAGCAGTCCCCACATCCACAGCCTCCAAAC
TCGCATGGACAGTTGATGAGCGGTCAGCCATTCATGGGCGGCCCTCGTTATCCACCTGGA
CCCAGGCCCGGAGTGCGAATGCCGCAAGGAATTGGAAACGATTTCAATGGTCCCCCTGGA
CAACCAATGATGCCAAATAGTATGGATCCAACGCGGCAAGGCCCTCCAGGTATGGGTCCG
ATGAATCCTCGAATGAATCCACCTCGCGGCCCCGGAATGGGCCCCATGGGAGCGGGCACG
TACGGGCCCGGCATGCGTGGTCCCCCACCGAACAGTAGTTTAGGACCTGGCGGAATGCCA
CCGATGGGCATGGCTGGAGGACGACCGCAGTGGCAACCGAACACGTCGTCGCCGATGAAC
TATTCGTCGTCCTCGCCCGGTAACTACGGAGGACCTCCTGGGCCGAGTGGACCACCCGGA
CCAGGAACGCCCATCATGCCATCACCTCAAGATTCGTCGAACTCCGGTGGCGAGAACATG
TACACACCAATGAAACCCGAATTCCCCATGGTGGGTGGCGCNGACGGCAGTGGTCCGATG
GGTGGCCCCATGGGCCCCAATGCGATGGGAGGCCCGGTACTTAATAACGACGGCCTGGAT
GGCATGAAGAACAGTCCCGCGAACGGTCCCGGCACGCCACGGGAGGACTCCGGTAGTGGT
ATGGGCGATTACAACTTGGGTGGTTTCGGTGGACCGGGAGAGAACGTAAGTTTCGACAAT
TTT
>WA_freeborni1-A0NC04
ATGTACGCGAAGGGCAAAGGGACAGCGGTGCCGTCCGATGCACAAGCTAGGGAAAAAATT
GCACTTTATGTATATGAATATTTATTACACGTAGGAGCATCAAAAGCAGCACAGACATTC
TTATCGGAGATACGGTGGGAGAAAAATATCACACTAGGCGAACCGCCCGGTTTCCTGCAT
TCTTGGTGGTGCGTGTTTTGGGATCTCTACTGTGCGGCACCGGAGCGACGGGACACCTGC
GAGCATTCATCCGAGGCCAAAGCATTTCATGATTACGGTTTCGTGAGTTCAGGCTATGGA
GTGAACGGAATAGCACACAATGCAGGACCCGCTCCGAGTCCACTTGGACAGTTACCACCA
AACGAAGGTATGCCGGGCGGTCCGATGGCACCTTCTGGCTTCTTTCCGAACTCCTCCATT
AGGCCATCACAACCTTCACACCCTAGTAGTCAGCAGTCCCCACATCCACAGCCTCCAAAC
TCGCATGGACAGTTGATGAGCGGTCAGCCATTCATGGGCGGCCCTCGTTATCCACCTGGA
CCCAGGCCCGGAGTGCGAATGCCGCAAGGAATTGGAAACGATTTCAATGGTCCCCCTGGA
CAACCAATGATGCCAAATAGTATGGATCCAACGCGGCAAGGCCCTCCAGGTATGGGTCCG
ATGAATCCTCGAATGAATCCACCTCGCGGCCCCGGAATGGGCCCCATGGGAGCGGGCACG
TACGGTCCCGGCATGCGTGGTCCCCCACCGAACAGTAGTTTAGGACCCGGCGGAATGCCA
CCGATGGGCATGGCTGGCGGACGACCGCAGTGGCAACCGAACACGTCGTCGCCGATGAAC
TATTCGTCGTCTTCGCCTGGCAACTACGGAGGACCTCCTGGGCCGAGTGGACCACCCGGA
CCAGGAACGCCCATAATGCCATCACCTCAGGATTCGTCGAACTCCGGTGGCGAGAACATG
TACACACCAATGAAACCCGAATTCCCCATGGTCGGAGGCACGGACGGCAGTGGTCCGATG
GGCGGTCCCATGGGCCCCAACGCGATGGGAGGCCCGGTACTTAATAACGACGGCCTAGAT
GGCATGAAGAACAGTCCCGCGAACGGCCCCGGCACGCCACGGGAGGACTCCGGTAGTGGT
ATGGGTGACTACAACTTGGGTGGTTTCGGTGGACCGGGAGAGAACGTAAGTTTCGACAAT
TTC
>WA_freeborni2-A0NC04
CACAGAATTGCACTTTATGTATATGAATATTTATTACACGTAGGAGCATCAAAAGCAGCA
CAGACATTCTTATCGGAGATACGGTGGGAGAAAAATATCACACTAGGCGAACCGCCCGGT
TTCCTGCATTCTTGGTGGTGCGTGTTTTGGGATCTCTACTGTGCGGCACCGGAGCGACGG
GACACCTGCGAGCATTCATCCGAGGCCAAAGCATTTCATGATTACGGTTTCGTGAGTTCA
GGCTATGGAGTGAACGGAATAGCACACAATGCAGGACCCGCTCCGAGTCCACTTGGACAG
TTACCACCAAACGAAGGTATGCCGGGCGGTCCGATGGCACCTTCTGGCTTCTTTCCGAAC
TCCTCCATTAGGCCATCACAACCTTCACACCCTAGTAGTCAGCAGTCCCCACATCCACAG
CCTCCAAACTCGCATGGACAGTTGATGAGCGGTCAGCCATTCATGGGCGGCCCTCGTTAT
CCACCTGGACCCAGGCCCGGAGTGCGAATGCCGCAAGGAATTGGAAACGATTTCAATGGT
CCCCCTGGACAACCAATGATGCCAAATAGTATGGATCCAACGCGGCAAGGCCCTCCAGGT
ATGGGTCCGATGAATCCTCGAATGAATCCACCTCGCGGCCCCGGAATGGGCCCCATGGGA
GCGGGCACGTACGGTCCCGGCATGCGTGGTCCCCCACCGAACAGTAGTTTAGGACCCGGC
GGAATGCCACCGATGGGCATGGCTGGCGGACGACCGCAGTGGCAACCGAACACGTCGTCG
CCGATGAACTATTCGTCGTCTTCGCCTGGCAACTACGGAGGACCTCCTGGGCCGAGTGGA
CCACCCGGACCAGGAACGCCCATAATGCCATCACCTCAGGATTCGTCGAACTCCGGTGGC
GAGAACATGTACACACCAATGAAACCCGAATTCCCCATGGTCGGAGGCACGGACGGCAGT
GGTCCGATGGGCGGTCCCATGGGCCCCAACGCGATGGGAGGCCCGGTACTTAATAACGAC
GGCCTAGATGGCATGAAGAACAGTCCCGCGAACGGCCCCGGCACGCCACGGGAGGACTCC
GGTAGTGGTATGGGTGACTACAACTTGGGTGGTTTCGGTGGACCGGGAGAGAACGTAAGT
TTCGACAATTTC
>COL_albi1-A0NCM7
GTGCTGAGCAAGAACATCACGCTGATCCTGGAGAACCTGCTGAAGCGGTACGAGAACTCG
CAGATGCCGACGCACGGCCAGGGCGTGCCGACCGTCGTCCAGACGAACATCCTCATCCGC
AGCATGGGACCGGTGTCCGAGCTTGACATGGACTACTCCATGGACTGCTACTTCCGGCAG
TACTGGCGCGACAAGCGACTCAGTTTCCACGGCCCGATCAAGAGCCTGTCGCTGAGCATC
AAGATGCTGGAGCGAATCTGGCGCCCAGATACCTACTTCTACAACGGCAAGCACTCGCAT
GTGCACACGATCACCGTGCCGAACAAGCTGCTGCGGTTGAGCCAAGACGGCGAGATCCTG
TACTCGATGCGGCTGACCATCAAGGCGTCCTGCTTGATGCAGCTGCGCAGCTTCCCGATG
GATCGCCAGTCCTGCCCGCTGGTGCTGGGCAGCTACGCCTACTCGCGCCAGCAGCTGATC
TATCGGTGGAAGGACGAGGACTCGGTCAACTTCGTACCGGGCATGACGCTCAGCCAGTTC
GATCTGATCAGCTTCGGCCAGAAGAACTACACCTTCATCCGGCGCGAGGGTGAGTTCTCG
GTGCTGCACGTCTCCTTCAACCTGCAGCGCCACACCGGCTACTTCCTGATTCAGGTGTAC
GTGCCGTGCATACTGATCGTCGTGCTGTCGTGGGTTTCGTTCTGGATACACCGCGAGGCA
ACCAGTGATCGCGTCGGTCTCGGCATCACCACCGTGCTGACGCTCTCCACCATCAGTCTA
GATTCGCGCACGGATCTACCGAAGGTTCGGTACGCCACCGCACTCGATTGGTTTCTGCTG
ATGAGCTTCTTTTACTGCATAGCGACGCTGCTCGAGTTCGCCGGTGTGCACTACTTCACT
AAGGTTGGCAGCGGAGAGATCCCGCTCGACGAGGAAGAATGGGAAGATCTGGAGGGTGGG
GACGAACTGCGGGATATGCCTGCGCTGCAGCACCAGCACCAGCATCTAGCAGTCGGCTCT
GGCATTAACGTCAATGACTCACCGCGGCTAATCGCCGCCCGTCGCCGTAGCTCGCTCATC
TGTCCCATCTACAATGATCCAGCGCACATGTTCAAGCCGACCTCTTCGCATCTGTCGACG
ATGGAGCGCACGACGCAGACCGAGCCGCCGAAGGAACCGACCTGGAAGCAGATTTGGCTT
TGCTTTCTTGGCGACGATCAGTTCCGCCGGCGACGCCAGCGTGAAGCGTCCGCTCGCGGC
GGAGGCAATCGACACATCAACAGCGTATCGCTCATCGACCAAGCAGCCCGCATCCTCTTC
CCGACCTCTTTCACCTTCTTCAACATACTCTATTGGCTCGTCTACTACACATACCAGGCG
GACTTCACGTGGAGCCCGCTGAAGGAAGTA
>COL_albi2-A0NCM7
GTGCTGAGCAAGAACATCACGCTGATCCTGGAGAACCTGCTGAAGCGGTACGAGAACTCG
CAGATGCCGACGCACGGCCAGGGCGTGCCGACCGTCGTCCAGACGAACATCCTCATCCGC
AGCATGGGACCGGTGTCCGAGCTTGACATGGACTACTCCATGGACTGCTACTTCCGGCAG
TACTGGCGCGACAAGCGACTCAGTTTCCACGGCCCGATCAAGAGCCTGTCGCTGAGCATC
AAGATGCTGGAGCGAATCTGGCGCCCAGATACCTACTTCTACAACGGCAAGCACTCGCAT
GTGCACACGATCACCGTGCCGAACAAGCTGCTGCGGTTGAGCCAAGACGGCGAGATCCTG
TACTCGATGCGGCTGACCATCAAGGCGTCCTGCTTGATGCAGCTGCGCAGCTTCCCGATG
GATCGCCAGTCCTGCCCGCTGGTGCTGGGCAGCTACGCCTACTCGCGCCAGCAGCTGATC
TATCGGTGGAAGGACGAGGACTCGGTCAACTTCGTACCGGGCATGACGCTCAGCCAGTTC
GATCTGATCAGCTTCGGCCAGAAGAACTACACCTTCATCCGGCGCGAGGGTGAGTTCTCG
GTGCTGCACGTCTCCTTCAACCTGCAGCGCCACACCGGCTACTTCCTGATTCAGGTGTAC
GTGCCGTGCATACTGATCGTCGTGCTGTCGTGGGTTTCGTTCTGGATACACCGCGAGGCA
ACCAGTGATCGCGTCGGTCTCGGCATCACCACCGTGCTGACGCTCTCCACCATCAGTCTA
GATTCGCGCACGGATCTACCGAAGGTTCGGTACGCCACCGCACTCGATTGGTTTCTGCTG
ATGAGCTTCTTTTACTGCATAGCGACGCTGCTCGAGTTCGCCGGTGTGCACTACTTCACT
AAGGTTGGCAGCGGAGAGATCCCGCTCGACGAGGAAGAATGGGAAGATCTGGAGGGTGGG
GACGAACTGCGGGATATGCCTGCGCTGCAGCACCAGCACCAGCATCTAGCAGTCGGCTCT
GGCATTAACGTCAATGACTCACCGCGGCTAATCGCCGCCCGTCGCCGTAGCTCGCTCATC
TGTCCCATCTACAATGATCCAGCGCACATGTTCAAGCCGACCTCTTCGCATCTGTCGACG
ATGGAGCGCACGACGCAGACCGAGCCGCCGAAGGAACCGACCTGGAAGCAGATTTGGCTT
TGCTTTCTTGGCGACGATCAGTTCCGCCGGCGACGCCAGCGTGAAGCGTCCGCTCGCGGC
GGAGGCAATCGACACATCAACAGCGTATCGCTCATCGACCAAGCAGCCCGCATCCTCTTC
CCGACCTCTTTCACCTTCTTCAACATACTCTATTGGCTCGTCTACTACACATACCAGGCG
GACTTCACGTGGAGCCCGCTGAAGGAAGTA
>COL_quad3-A0NCM7
ATGCTGAGCAAGAACATCACCATCATACTGGAGAACTTGCTGAAGCGATACGAGAACTCA
CAGATACCGACGCACGGACAAGGAATCCCCACGGTGGTACAAACAAACATTCTTATACGC
AGCATGGGCCCAGTGTCGGAGTTGGATATGGACTACTCTATGGACTGCTACTTTCGCCAG
TACTGGCGTGACAAGCGGCTGAGTTTTCAGGGCCCAATCAAAAGCCTTTCGCTGAGCATC
AAGATGCTCGAGCGCATCTGGCGCCCTGACACCTACTTCTACAACGGCAAGCACTCGCAC
GTGCACACGATCACGGTGCCGAACAAGCTGCTCCGGCTGAGCCAGGATGGCGAGATCCTG
TACTCGATGCGCCTGACGATCAAGGCGTCCTGCCTCATGCAGCTGCGCAGCTTCCCGATG
GACCGGCAGTCGTGCCCGCTGGTCCTCGGCAGCTACGCCTACTCCCGCCAGCAGCTGGTC
TACCAGTGGAAGGACGAGGACTCGGTGAACTTCGTGCCGGGGATGACGCTCAGCCAGTTC
GATCTGATCAGCTTCGGGCAGAAGAACTACACGTTCATCCGGCGCGAGGGCGAGTTCACG
GTGCTGCACGTCTCGTTCAACCTGCAGCGCCACACCGGCTACTTCCTGATCCAGGTGTAC
GTGCCGTGCATCCTCATCGTGGTGCTGTCGTGGGTGTCCTTCTGGATCCACCGGGAGGCG
ACCAGCGATCGCGTCGGCCTCGGCATCACCACCGTGCTGACGCTCTCCACCATCAGCCTC
GACTCGCGCACGGACCTGCCGAAGGTGCGGTACGCCACCGCACTCGACTGGTTTCTGCTG
ATGAGCTTCTTCTACTGCATCGCTACGCTGCTGGAGTTTGCCGGCGTGCACTACTTCACG
AAGGTTGGAAGTGGCGAAATTCCGCTCGACGAGGACGAATGGGAGGACATGGAGGAGATT
CGGGATCTGCCGTCGCTGCAGCAGCATCTGGCGGTGGCGTCTGCAAACGACTCGCCACGC
CTGCTGGCCGCACGCCGCCGAAGTTCGTTGATCTGCCCGGTCTACAACGATCCGACGCGC
ATGTTCAAACCGTCCTCGTCGCACCTGTCGACGATGGAGCGCACCACGCAGACCGAGCCC
CCGAAGGAGCCTACCTGGAAACAGGTGTGGCTGTGCTTCCTCGGTGATGATCAGTTTCGT
CGTCGGAGGCAGCGTGAGGCATCCGCTAGAGCTGGGAGCAACCGGCACGTAAACAGCGTC
TCCCTCATCGACCAGGCGGCAAGAATTTTGTTCCCCACCTCGTTCACGTTTTTCAACATA
CTCTACTGGCTAGTGTACTACACCTACCAGGCCGACTTCACCTGGAGCCCGCTCAAGGAG
GTG
>COL_quad4-A0NCM7
ATGCTGAGCAAGAACATCACCATCATACTGGAGAACTTGCTGAAGCGATACGAGAACTCA
CAGATACCGACGCACGGACAAGGAATCCCCACGGTGGTACAAACAAACATTCTTATACGC
AGCATGGGCCCAGTGTCGGAGTTGGATATGGACTACTCTATGGACTGCTACTTTCGCCAG
TACTGGCGTGACAAGCGGCTGAGTTTTCAGGGCCCAATCAAAAGCCTTTCGCTGAGCATC
AAGATGCTCGAGCGCATCTGGCGCCCTGACACCTACTTCTACAACGGCAAGCACTCGCAC
GTGCACACGATCACGGTGCCGAACAAGCTGCTCCGGCTGAGCCAGGATGGCGAGATCCTG
TACTCGATGCGCCTGACGATCAAGGCGTCCTGCCTCATGCAGCTGCGCAGCTTCCCGATG
GACCGGCAGTCGTGCCCGCTGGTCCTCGGCAGCTACGCCTACTCCCGCCAGCAGCTGGTC
TACCAGTGGAAGGACGAGGACTCGGTGAACTTCGTGCCGGGGATGACGCTCAGCCAGTTC
GATCTGATCAGCTTCGGGCAGAAGAACTACACGTTCATCCGGCGCGAGGGCGAGTTCACG
GTGCTGCACGTCTCGTTCAACCTGCAGCGCCACACCGGCTACTTCCTGATCCAGGTGTAC
GTGCCGTGCATCCTCATCGTGGTGCTGTCGTGGGTGTCCTTCTGGATCCACCGGGAGGCG
ACCAGCGATCGCGTCGGCCTCGGCATCACCACCGTGCTGACGCTCTCCACCATCAGCCTC
GACTCGCGCACGGACCTGCCGAAGGTGCGGTACGCCACCGCACTCGACTGGTTTCTGCTG
ATGAGCTTCTTCTACTGCATCGCTACGCTGCTGGAGTTTGCCGGCGTGCACTACTTCACG
AAGGTTGGAAGTGGCGAAATTCCGCTCGACGAGGACGAATGGGAGGACATGGAGGAGATT
CGGGATCTGCCGTCGCTGCAGCAGCATCTGGCGGTGGCGTCTGCAAACGACTCGCCACGC
CTGCTGGCCGCACGCCGCCGAAGTTCGTTGATCTGCCCGGTCTACAACGATCCGACGCGC
ATGTTCAAACCGTCCTCGTCGCACCTGTCGACGATGGAGCGCACCACGCAGACCGAGCCC
CCGAAGGAGCCTACCTGGAAACAGGTGTGGCTGTGCTTCCTCGGTGATGATCAGTTTCGT
CGTCGGAGGCAGCGTGAGGCATCCGCTAGAGCTGGGAGCAACCGGCACGTAAACAGCGTC
TCCCTCATCGACCAGGCGGCAAGAATTTTGTTCCCCACCTCGTTCACGTTTTTCAACATA
CTCTACTGGCTAGTGTACTACACCTACCAGGCCGACTTCACCTGGAGCCCGCTCAAGGAG
GTG
>gambiae-A0NCM7
ATGTTAAGCAAGAACATTACAATCATACTGGAGAATCTGCTGAAGCGATACGAAAACTCA
CAAATGCCAACGCATGGACAAGGTGTACCTACCTTAGTGCAAACCAACATACTTATACGA
AGCATGGGCCCAGTGTCCGAACTCGATATGGATTACTCGATGGATTGCTACTTCCGACAG
TACTGGCGCGATAAGCGGCTCAGCTTTCGCGGCCCGATCAAGAGCCTGTCGCTCAGTATC
AAGATGCTGGAGCGCATCTGGCGCCCGGACACGTACTTCTACAACGGCAAGCATTCGCAC
GTGCACACGATCACCGTGCCGAACAAGCTGCTGCGCCTGAGCCAGGATGGTGAGATACTG
TACTCGATGCGGCTCACGATCAAGGCATCCTGCCTGATGGAGCTGCGCAGTTTTCCGATG
GACCGGCAGTCCTGCCCGCTGGTGCTGGGTAGCTATGCCTACTCCCGCCAGCAGCTGGTG
TACCAGTGGAAGGATGAGGACTCGGTCAACTTCGTGCCGGGCATGACGCTCAGCCAGTTC
GATCTGATGAGCTTCGGGCAGAAGAACTACACGTTCATTAGGCGCGAGGGCGAATTCTCC
GTCCTGCACGTGTCGTTCAATCTGCAGCGCCACACCGGCTACTTCCTGATACAGGTGTAC
GTGCCGTGCATTCTGATAGTGGTGCTGTCGTGGGTGTCGTTCTGGATTCACCGAGAGGCG
ACGAGCGATCGGGTCGGGCTGGGCATCACGACCGTGCTGACGCTGTCCACCATCAGTTTG
GACTCGCGCACCGATCTGCCGAAGGTGCGGTACGCCACCGCCCTCGACTGGTTTCTGCTG
ATGAGCTTCTTCTACTGCATCGCAACACTGCTCGAGTTTGCCGGCGTGCACTATTTCACG
AAGGTCGGCAGTGGTGAGATACCGCTGGACGAGGAGGAATGGGAAGACATGGAGGGTGTG
GAGGAGATACGGGACCTGCCGACGCTGCAGCAGCATCTCAGCACGGCCGCCGCGATCGAG
TCACCGCGGCTGCTCGCTGCCCGGCGCCGCAGCTCCCTGATCTGTCCCATTTACAACGAC
CCGACGCACATGTTCAAGCCGACCTCGTCCCACCTGTCCACGATGGAGCGCACCACGCAG
ACGGAACCGCCGAAGGAGCCAACCTGGAAGCAGGTCTGGCTGTGCTTCCTCGGGGATGAC
CAGTTCCGGCGCCGTCGCCAGCGGGAAGCTTCAGCCCGAGGTGGCGGCAATCGGCACATT
AACAGCGTATCGCTCATCGATCAGGCGGCTCGCGTTCTGTTCCCGGCGTCGTTCACGTTT
TTCAACATTCTCTACTGGCTCGTCTACTACACGTACCAGGCCGACTTCACCTGGACACCG
TTGAAGGAGGTT
>NC_crucians2-A0NCM7
ATGCTGAGCAAAAACATTACAATCATTCTGGAGAACTTGCTCAAGCGATACGAGAACTCG
CAGATACCAACGCATGGACAAGGAGTTCCCACGGTGGTTCAAACAAACATTCTTATACGC
AGCATGGGCCCAGTGTCAGAGTTGGATATGGACTACTCGATGGATTGCTACTTCCGACAG
TACTGGCGCGACAAACGATTGAGTTTTCAAGGCCCAATCAAAAGTCTTTCGCTGAGCATC
AAGATGCTGGAGCGAATCTGGCGTCCCGATACTTACTTTTATAACGGCAAGCACTCGCAC
GTGCACACGATTACGGTGCCAAACAAACTGCTCCGGTTGAGCCAGGATGGTGAGATCCTA
TACTCGATGCGCCTGACGATCAAGGCGTCCTGCTTGATGGAACTGCGAAGCTTCCCGATG
GACCGCCAGTCGTGCCCGCTGGTTCTCGGCAGCTACGCCTACTCCCGCCAACAGCTGGTC
TATCAGTGGAAGGATGAGGACTCAGTGAACTTTGTACCGGGTATGACCCTCAGCCAGTTC
GATCTGATAAGTTTCGGGCAGAAGAACTACACGTTCATCCGACGCGAAGGCGAGTTCACG
GTGCTGCACGTCTCGTTTAACTTGCAACGCCACACCGGCTATTTCCTCATTCAGGTGTAC
GTGCCTTGCATTCTAATCGTGGTGTTGTCGTGGGTATCTTTCTGGATCCATCGGGAGGCA
ACCAGCGATCGCGTCGGCCTCGGCATCACAACCGTGCTGACGCTCTCTACCATCAGTCTC
GACTCACGAACGGACCTGCCGAAAGTGCGCTATGCCACTGCGCTTGATTGGTTTCTGCTG
ATGAGCTTCTTCTACTGCATCGCTACGCTGCTGGAATTCGCTGGCGTACACTACTTCACG
AAGGTTGGAAGTGGTGAAATTCCCCTCGACGAGGACGAATGGGAAGACATGGATGGTGAG
GAGATTCGAGATCTTCCGTCTCTGCAGCAGCATCTGGTAGTGGCGTCCGCAAACGACTCG
CCTCGCCTGCTGGCCGCCCGGCGCCGAAGTTCACTGATCTGCCCCATCTATAATGATCCG
ACGCACATGTTTAAACCGACTTCGTCGCATCTATCGACGATGGAGCGTACCACTCAGACC
GAGCCTCCGAAGGAGCCAACCTGGAAGCAGGTGTGGCTGTGTTTCCTCGGCGATGATCAG
TTTCGTCGCCAGAGGCAGCGTGAGGCATCTGCCAAAGGTGGAGGTAACAGGCACGTGAAC
AGCGTTTCCCTCATTGACCAGGCCGCAAGAATTTTGTTTCCCACCTCGTTCACGTTTTTC
AACATACTCTACTGGCTAGTGTATTACACCTACCAAGCCGACTTCACCTGGAGCCCGCTT
AAGGAAGTG
>NC_crucians3-A0NCM7
ATGCTGAGCAAAAACATTACAATCATTCTGGAGAACTTGCTCAAGCGATACGAGAACTCG
CAGATACCAACGCATGGACAAGGAGTTCCCACGGTGGTTCAAACAAACATTCTTATACGC
AGCATGGGCCCAGTGTCAGAGTTGGATATGGACTACTCGATGGATTGCTACTTCCGACAG
TACTGGCGCGACAAACGATTGAGTTTTCAAGGCCCAATCAAAAGTCTTTCGCTGAGCATC
AAGATGCTGGAGCGAATCTGGCGTCCCGATACTTACTTTTATAACGGCAAGCACTCGCAC
GTGCACACGATTACGGTGCCAAACAAACTGCTCCGGTTGAGCCAGGATGGTGAGATCCTA
TACTCGATGCGCCTGACGATCAAGGCGTCCTGCTTGATGGAACTGCGAAGCTTCCCGATG
GACCGCCAGTCGTGCCCGCTGGTTCTCGGCAGCTACGCCTACTCCCGCCAACAGCTGGTC
TATCAGTGGAAGGATGAGGACTCAGTGAACTTTGTACCGGGTATGACCCTCAGCCAGTTC
GATCTGATAAGTTTCGGGCAGAAGAACTACACGTTCATCCGACGCGAAGGCGAGTTCACG
GTGCTGCACGTCTCGTTTAACTTGCAACGCCACACCGGCTATTTCCTCATTCAGGTGTAC
GTGCCTTGCATTCTAATCGTGGTGTTGTCGTGGGTATCTTTCTGGATCCATCGGGAGGCA
ACCAGCGATCGCGTCGGCCTCGGCATCACAACCGTGCTGACGCTCTCTACCATCAGTCTC
GACTCACGAACGGACCTGCCGAAAGTGCGCTATGCCACTGCGCTTGATTGGTTTCTGCTG
ATGAGCTTCTTCTACTGCATCGCTACGCTGCTGGAATTCGCTGGCGTACACTACTTCACG
AAGGTTGGAAGTGGTGAAATTCCCCTCGACGAGGACGAATGGGAAGACATGGATGGTGAG
GAGATTCGAGATCTTCCGTCTCTGCAGCAGCATCTGGTAGTGGCGTCCGCAAACGACTCG
CCTCGCCTGCTGGCCGCCCGGCGCCGAAGTTCACTGATCTGCCCCATCTATAATGATCCG
ACGCACATGTTTAAACCGACTTCGTCGCATCTATCGACGATGGAGCGTACCACTCAGACC
GAGCCTCCGAAGGAGCCAACCTGGAAGCAGGTGTGGCTGTGTTTCCTCGGCGATGATCAG
TTTCGTCGCCAGAGGCAGCGTGAGGCATCTGCCAAAGGTGGAGGTAACAGGCACGTGAAC
AGCGTTTCCCTCATTGACCAGGCCGCAAGAATTTTGTTTCCCACCTCGTTCACGTTTTTC
AACATACTCTACTGGCTAGTGTATTACACCTACCAAGCCGACTTCACCTGGAGCCCGCTT
AAGGAAGTG
>NC_crucians4-A0NCM7
ATGCTGAGCAAAAACATTACAATCATTCTGGAGAACTTGCTCAAGCGATACGAGAACTCG
CAGATACCAACGCATGGACAAGGAGTTCCCACGGTGGTTCAAACAAACATTCTTATACGC
AGCATGGGCCCAGTGTCAGAGTTGGATATGGACTACTCGATGGATTGCTACTTCCGACAG
TACTGGCGCGACAAACGATTGAGTTTTCAAGGCCCAATCAAAAGTCTTTCGCTGAGCATC
AAGATGCTGGAGCGAATCTGGCGTCCCGATACTTACTTTTATAACGGCAAGCACTCGCAC
GTGCACACGATTACGGTGCCAAACAAACTGCTCCGGTTGAGCCAGGATGGTGAGATCCTA
TACTCGATGCGCCTGACGATCAAGGCGTCCTGCTTGATGGAACTGCGAAGCTTCCCGATG
GACCGCCAGTCGTGCCCGCTGGTTCTCGGCAGCTACGCCTACTCCCGCCAACAGCTGGTC
TATCAGTGGAAGGATGAGGACTCAGTGAACTTTGTACCGGGTATGACCCTCAGCCAGTTC
GATCTGATAAGTTTCGGGCAGAAGAACTACACGTTCATCCGACGCGAAGGCGAGTTCACG
GTGCTGCACGTCTCGTTTAACTTGCAACGCCACACCGGCTATTTCCTCATTCAGGTGTAC
GTGCCTTGCATTCTAATCGTGGTGTTGTCGTGGGTATCTTTCTGGATCCATCGGGAGGCA
ACCAGCGATCGCGTCGGCCTCGGCATCACAACCGTGCTGACGCTCTCTACCATCAGTCTC
GACTCACGAACGGACCTGCCGAAAGTGCGCTATGCCACTGCGCTTGATTGGTTTCTGCTG
ATGAGCTTCTTCTACTGCATCGCTACGCTGCTGGAATTCGCTGGCGTACACTACTTCACG
AAGGTTGGAAGTGGTGAAATTCCCCTCGACGAGGACGAATGGGAAGACATGGATGGTGAG
GAGATTCGAGATCTTCCGTCTCTGCAGCAGCATCTGGTAGTGGCGTCCGCAAACGACTCG
CCTCGCCTGCTGGCCGCCCGGCGCCGAAGTTCACTGATCTGCCCCATCTATAATGATCCG
ACGCACATGTTTAAACCGACTTCGTCGCATCTATCGACGATGGAGCGTACCACTCAGACC
GAGCCTCCGAAGGAGCCAACCTGGAAGCAGGTGTGGCTGTGTTTCCTCGGCGATGATCAG
TTTCGTCGCCAGAGGCAGCGTGAGGCATCTGCCAAAGGTGGAGGTAACAGGCACGTGAAC
AGCGTTTCCCTCATTGACCAGGCCGCAAGAATTTTGTTTCCCACCTCGTTCACGTTTTTC
AACATACTCTACTGGCTAGTGTATTACACCTACCAAGCCGACTTCACCTGGAGCCCGCTT
AAGGAAGTG
>NC_crucians5-A0NCM7
ATGCTGAGCAAAAACATTACAATCATTCTGGAGAACTTGCTCAAGCGATACGAGAACTCG
CAGATACCAACGCATGGACAAGGAGTTCCCACGGTGGTTCAAACAAACATTCTTATACGC
AGCATGGGCCCAGTGTCAGAGTTGGATATGGACTACTCGATGGATTGCTACTTCCGACAG
TACTGGCGCGACAAACGATTGAGTTTTCAAGGCCCAATCAAAAGTCTTTCGCTGAGCATC
AAGATGCTGGAGCGAATCTGGCGTCCCGATACTTACTTTTATAACGGCAAGCACTCGCAC
GTGCACACGATTACGGTGCCAAACAAACTGCTCCGGTTGAGCCAGGATGGTGAGATCCTA
TACTCGATGCGCCTGACGATCAAGGCGTCCTGCTTGATGGAACTGCGAAGCTTCCCGATG
GACCGCCAGTCGTGCCCGCTGGTTCTCGGCAGCTACGCCTACTCCCGCCAACAGCTGGTC
TATCAGTGGAAGGATGAGGACTCAGTGAACTTTGTACCGGGTATGACCCTCAGCCAGTTC
GATCTGATAAGTTTCGGGCAGAAGAACTACACGTTCATCCGACGCGAAGGCGAGTTCACG
GTGCTGCACGTCTCGTTTAACTTGCAACGCCACACCGGCTATTTCCTCATTCAGGTGTAC
GTGCCTTGCATTCTAATCGTGGTGTTGTCGTGGGTATCTTTCTGGATCCATCGGGAGGCA
ACCAGCGATCGCGTCGGCCTCGGCATCACAACCGTGCTGACGCTCTCTACCATCAGTCTC
GACTCACGAACGGACCTGCCGAAAGTGCGCTATGCCACTGCGCTTGATTGGTTTCTGCTG
ATGAGCTTCTTCTACTGCATCGCTACGCTGCTGGAATTCGCTGGCGTACACTACTTCACG
AAGGTTGGAAGTGGTGAAATTCCCCTCGACGAGGACGAATGGGAAGACATGGATGGTGAG
GAGATTCGAGATCTTCCGTCTCTGCAGCAGCATCTGGTAGTGGCGTCCGCAAACGACTCG
CCTCGCCTGCTGGCCGCCCGGCGCCGAAGTTCACTGATCTGCCCCATCTATAATGATCCG
ACGCACATGTTTAAACCGACTTCGTCGCATCTATCGACGATGGAGCGTACCACTCAGACC
GAGCCTCCGAAGGAGCCAACCTGGAAGCAGGTGTGGCTGTGTTTCCTCGGCGATGATCAG
TTTCGTCGCCAGAGGCAGCGTGAGGCATCTGCCAAAGGTGGAGGTAACAGGCACGTGAAC
AGCGTTTCCCTCATTGACCAGGCCGCAAGAATTTTGTTTCCCACCTCGTTCACGTTTTTC
AACATACTCTACTGGCTAGTGTATTACACCTACCAAGCCGACTTCACCTGGAGCCCGCTT
AAGGAAGTG
>NC_crucians6-A0NCM7
ATGCTGAGCAAAAACATTACAATCATTCTGGAGAACTTGCTCAAGCGATACGAGAACTCG
CAGATACCAACGCATGGACAAGGAGTTCCCACGGTGGTTCAAACAAACATTCTTATACGC
AGCATGGGCCCAGTGTCAGAGTTGGATATGGACTACTCGATGGATTGCTACTTCCGACAG
TACTGGCGCGACAAACGATTGAGTTTTCAAGGCCCAATCAAAAGTCTTTCGCTGAGCATC
AAGATGCTGGAGCGAATCTGGCGTCCCGATACTTACTTTTATAACGGCAAGCACTCGCAC
GTGCACACGATTACGGTGCCAAACAAACTGCTCCGGTTGAGCCAGGATGGTGAGATCCTA
TACTCGATGCGCCTGACGATCAAGGCGTCCTGCTTGATGGAACTGCGAAGCTTCCCGATG
GACCGCCAGTCGTGCCCGCTGGTTCTCGGCAGCTACGCCTACTCCCGCCAACAGCTGGTC
TATCAGTGGAAGGATGAGGACTCAGTGAACTTTGTACCGGGTATGACCCTCAGCCAGTTC
GATCTGATAAGTTTCGGGCAGAAGAACTACACGTTCATCCGACGCGAAGGCGAGTTCACG
GTGCTGCACGTCTCGTTTAACTTGCAACGCCACACCGGCTATTTCCTCATTCAGGTGTAC
GTGCCTTGCATTCTAATCGTGGTGTTGTCGTGGGTATCTTTCTGGATCCATCGGGAGGCA
ACCAGCGATCGCGTCGGCCTCGGCATCACAACCGTGCTGACGCTCTCTACCATCAGTCTC
GACTCACGAACGGACCTGCCGAAAGTGCGCTATGCCACTGCGCTTGATTGGTTTCTGCTG
ATGAGCTTCTTCTACTGCATCGCTACGCTGCTGGAATTCGCTGGCGTACACTACTTCACG
AAGGTTGGAAGTGGTGAAATTCCCCTCGACGAGGACGAATGGGAAGACATGGATGGTGAG
GAGATTCGAGATCTTCCGTCTCTGCAGCAGCATCTGGTAGTGGCGTCCGCAAACGACTCG
CCTCGCCTGCTGGCCGCCCGGCGCCGAAGTTCACTGATCTGCCCCATCTATAATGATCCG
ACGCACATGTTTAAACCGACTTCGTCGCATCTATCGACGATGGAGCGTACCACTCAGACC
GAGCCTCCGAAGGAGCCAACCTGGAAGCAGGTGTGGCTGTGTTTCCTCGGCGATGATCAG
TTTCGTCGCCAGAGGCAGCGTGAGGCATCTGCCAAAGGTGGAGGTAACAGGCACGTGAAC
AGCGTTTCCCTCATTGACCAGGCCGCAAGAATTTTGTTTCCCACCTCGTTCACGTTTTTC
AACATACTCTACTGGCTAGTGTATTACACCTACCAAGCCGACTTCACCTGGAGCCCGCTT
AAGGAAGTG
>NC_crucians8-A0NCM7
ATGCTGAGCAAAAACATTACAATCATTCTGGAGAACTTGCTCAAGCGATACGAGAACTCG
CAGATACCAACGCATGGACAAGGAGTTCCCACGGTGGTTCAAACAAACATTCTTATACGC
AGCATGGGCCCAGTGTCAGAGTTGGATATGGACTACTCGATGGATTGCTACTTCCGACAG
TACTGGCGCGACAAACGATTGAGTTTTCAAGGCCCAATCAAAAGTCTTTCGCTGAGCATC
AAGATGCTGGAGCGAATCTGGCGTCCCGATACTTACTTTTATAACGGCAAGCACTCGCAC
GTGCACACGATTACGGTGCCAAACAAACTGCTCCGGTTGAGCCAGGATGGTGAGATCCTA
TACTCGATGCGCCTGACGATCAAGGCGTCCTGCTTGATGGAACTGCGAAGCTTCCCGATG
GACCGCCAGTCGTGCCCGCTGGTTCTCGGCAGCTACGCCTACTCCCGCCAACAGCTGGTC
TATCAGTGGAAGGATGAGGACTCAGTGAACTTTGTACCGGGTATGACCCTCAGCCAGTTC
GATCTGATAAGTTTCGGGCAGAAGAACTACACGTTCATCCGACGCGAAGGCGAGTTCACG
GTGCTGCACGTCTCGTTTAACTTGCAACGCCACACCGGCTATTTCCTCATTCAGGTGTAC
GTGCCTTGCATTCTAATCGTGGTGTTGTCGTGGGTATCTTTCTGGATCCATCGGGAGGCA
ACCAGCGATCGCGTCGGCCTCGGCATCACAACCGTGCTGACGCTCTCTACCATCAGTCTC
GACTCACGAACGGACCTGCCGAAAGTGCGCTATGCCACTGCGCTTGATTGGTTTCTGCTG
ATGAGCTTCTTCTACTGCATCGCTACGCTGCTGGAATTCGCTGGCGTACACTACTTCACG
AAGGTTGGAAGTGGTGAAATTCCCCTCGACGAGGACGAATGGGAAGACATGGATGGTGAG
GAGATTCGAGATCTTCCGTCTCTGCAGCAGCATCTGGTAGTGGCGTCCGCAAACGACTCG
CCTCGCCTGCTGGCCGCCCGGCGCCGAAGTTCACTGATCTGCCCCATCTATAATGATCCG
ACGCACATGTTTAAACCGACTTCGTCGCATCTATCGACGATGGAGCGTACCACTCAGACC
GAGCCTCCGAAGGAGCCAACCTGGAAGCAGGTGTGGCTGTGTTTCCTCGGCGATGATCAG
TTTCGTCGCCAAAGGCAGCGTGAGGCATCTGCCAAAGGTGGAGGTAACAGGCACGTGAAC
AGCGTTTCCCTCATTGACCAGGCCGCAAGAATTTTGTTTCCCACCTCGTTCACGTTTTTC
AACATACTCTACTGGCTAGTGTATTACACCTACCAAGCCGACTTCACCTGGAGCCCGCTT
AAGGAAGTG
>WA_freeborni1-A0NCM7
ATGCTGAGCAAGAACATAACCATCATCCTGGAGAACTTACTGAAGCGATACGAGAATTCG
CAGATACCGACGCATGGACAAGGAGTCCCCACGGTGGTCCAAACAAACATTCTTATACGC
AGTATGGGCCCAGTCTCGGAGTTGGATATGGACTACTCTATGGACTGCTACTTCCGGCAG
TACTGGCGTGACAAGCGATTGAGTTTCCAAGGCCCAATAAAAAGCCTCTCGCTGAGCATC
AAAATGCTGGAGCGCATCTGGCGTCCTGACACCTATTTTTACAACGGCAAGCACTCGCAC
GTGCATACGATCACTGTGCCAAACAAACTGCTTCGGCTGAGCCAGGATGGCGAGATCCTG
TACTCAATGCGCCTGACGATCAAGGCGTCCTGTCTGATGGAGCTGCGCAGCTTCCCGATG
GATCGGCAGTCATGCCCGCTGGTCCTAGGCAGTTACGCTTATTCCCGCCAGCAGCTGGTC
TATCAGTGGAAGGATGAGGACTCAGTGAACTTCGTACCGGGCATGACACTCAGTCAGTTC
GACCTGATCAGCTTCGGGCAGAAGAACTACACGTTCATTCGACGTGAGGGCGAGTTCACG
GTGCTTCACGTCTCGTTTAACCTGCAGCGCCACACTGGTTACTTCCTCATCCAGGTATAC
GTGCCGTGCATCCTGATCGTGGTACTGTCGTGGGTGTCTTTCTGGATCCACCGGGAGGCA
ACCAGCGATCGAGTCGGTCTTGGAATCACGACGGTACTGACGCTATCTACCATTAGTCTC
GATTCGCGGACGGATCTGCCAAAGGTGCGCTACGCCACTGCACTTGACTGGTTTCTGCTG
ATGAGCTTCTTCTACTGCATCGCTACACTGCTGGAGTTTGCCGGTGTACACTACTTCACG
AAGGTTGGAAGTGGTGAAATTCCACTTGACGAGGACGAATGGGAGGATATGGAGGGTGCG
GATGAGATTCGAGATCTGCCATCTCTACAGCAGCACCTAGTGGTGGCGTCTGCAAACGAC
TCGCCCCGCCTGCTAGCCGCCCGTCGCCGAAGCTCACTGATCTGCCCCATCTATAATGAT
CCTACACACATGTTCAAACCGACCTCGTCGCATCTATCAACAATGGAGCGCACCACGCAA
ACTGAGCCCCCGAAGGAGCCTACCTGGAAGCAGGTGTGGCTGTGTTTCCTCGGAGATGAT
CAGTTTCGTCGTCGGCGGCAGCGTGAGGCATCCGCTAAAGGTGGCGGTAACAGGCACGTA
AACAGCGTCTCCCTCATCGACCAAGCGGCAAGAATTTTGTTCCCAACCTCGTTCATGTTT
TTCAACATACTCTACTGGCTAGTGTATTACACCTATCAGGCTGACTTCACTTGGAGCCCG
CTTAAGGAAGTG
>WA_freeborni2-A0NCM7
ATGCTGAGCAAGAACATAACCATCATCCTGGAGAACTTACTGAAGCGATACGAGAATTCG
CAGATACCGACGCATGGACAAGGAGTCCCCACGGTGGTCCAAACAAACATTCTTATACGC
AGTATGGGCCCAGTCTCGGAGTTGGATATGGACTACTCTATGGACTGCTACTTCCGGCAG
TACTGGCGTGACAAGCGATTGAGTTTCCAAGGCCCAATAAAAAGCCTCTCGCTGAGCATC
AAAATGCTGGAGCGCATCTGGCGTCCTGACACCTATTTTTACAACGGCAAGCACTCGCAC
GTGCATACGATCACTGTGCCAAACAAACTGCTTCGGCTGAGCCAGGATGGCGAGATCCTG
TACTCAATGCGCCTGACGATCAAGGCGTCCTGTCTGATGGAGCTGCGCAGCTTCCCGATG
GATCGGCAGTCATGCCCGCTGGTCCTAGGCAGTTACGCTTATTCCCGCCAGCAGCTGGTC
TATCAGTGGAAGGATGAGGACTCAGTGAACTTCGTACCGGGCATGACACTCAGTCAGTTC
GACCTGATCAGCTTCGGGCAGAAGAACTACACGTTCATTCGACGTGAGGGCGAGTTCACG
GTGCTTCACGTCTCGTTTAACCTGCAGCGCCACACTGGTTACTTCCTCATCCAGGTATAC
GTGCCGTGCATCCTGATCGTGGTACTGTCGTGGGTGTCTTTCTGGATCCACCGGGAGGCA
ACCAGCGATCGAGTCGGTCTTGGAATCACGACGGTACTGACGCTATCTACCATTAGTCTC
GATTCGCGGACGGATCTGCCAAAGGTGCGCTACGCCACTGCACTTGACTGGTTTCTGCTG
ATGAGCTTCTTCTACTGCATCGCTACACTGCTGGAGTTTGCCGGTGTACACTACTTCACG
AAGGTTGGAAGTGGTGAAATTCCACTTGACGAGGACGAATGGGAGGATATGGAGGGTGCG
GATGAGATTCGAGATCTGCCATCTCTACAGCAGCACCTAGTGGTGGCGTCTGCAAACGAC
TCGCCCCGCCTGCTAGCCGCCCGTCGCCGAAGCTCACTGATCTGCCCCATCTATAATGAT
CCTACACACATGTTCAAACCGACCTCGTCGCATCTATCAACAATGGAGCGCACCACGCAA
ACTGAGCCCCCGAAGGAGCCTACCTGGAAGCAGGTGTGGCTGTGTTTCCTCGGAGATGAT
CAGTTTCGTCGTCGGCGGCAGCGTGAGGCATCCGCTAAAGGTGGCGGTAACAGGCACGTA
AACAGCGTCTCCCTCATCGACCAAGCGGCAAGAATTTTGTTCCCAACCTCGTTCATGTTT
TTCAACATACTCTACTGGCTAGTGTATTACACCTATCAGGCTGACTTCACTTGGAGCCCG
CTTAAGGAAGTG
>COL_albi1-A0NCW8
ATGTGCAACCGAACCCTGATCGCGGAGCTTCTGCTCGTGGTCGCTCTGGCGACTTCTGCC
CTCGCTGCCGCTGGCGGTGCCGGTGGTTGCTCGTGGCGCACCAGCAGCAGCTGGTTCGGC
GGTGAGATCTGCGTCCTGCAGAAGGTCTACGATGACTGCCAGGCGTCCGGTGACTTCAGC
GAGTGCCTCAAGCAGAAGGCACTGACCTCCATCTCTCGAGCGATCGACTTGGATTCCATC
CAGCTGGTCGATGGAGTGTCGCTAGTCAAGCAGCAGAACGTGTCCGCCGACGACGATGAG
ACCGCGATCCCCGGACTGTCGGATGCCCGCTCGATGGACGGTCTCAGCGAGACGGACAAG
TCGCTGGTGCAGAAGATCGACAAGTTCCTCAAGAGCCACACCATCAGCTTCGATCTGTCC
GAAGCGCGCGGCCGTGGTGGCAAGAAGAATGGCAGCCGGTACGTCATCGCCGCCCTGCTC
ACCGCCATGGGCATCGCCGGTCCGATCGGCCTGAAGACGCTCGGTGCCATCGCGTTCAAG
GCGCTGGTCATCAGCAAGGTCGCGCTGACGATCGCCAGTATCATGGCGCTCAAGAAGATC
TTCAAGGCGGACCATCACGAGGAGACCAGCTTCCAGGTGCACACCGGGCACGATAACCGC
CGTGCTACGTACTTTGTCCGCCCGGTGCGTGCCAACGATCCGTACCGGTACTACTACGAG
CAGCCGGCG
>COL_albi2-A0NCW8
ATGTGCAACCGAACCCTGATCGCGGAGCTTCTGCTCGTGGTCGCTCTGGCGACTTCTGCC
CTCGCTGCCGCTGGCGGTGCCGGTGGTTGCTCGTGGCGCACCAGCAGCAGCTGGTTCGGC
GGTGAGATCTGCGTCCTGCAGAAGGTCTACGATGACTGCCAGGCGTCCGGTGACTTCAGC
GAGTGCCTCAAGCAGAAGGCACTGACCTCCATCTCTCGAGCGATCGACTTGGATTCCATC
CAGCTGGTCGATGGAGTGTCGCTAGTCAAGCAGCAGAACGTGTCCGCCGACGACGATGAG
ACCGCGATCCCCGGACTGTCGGATGCCCGCTCGATGGACGGTCTCAGCGAGACGGACAAG
TCGCTGGTGCAGAAGATCGACAAGTTCCTCAAGAGCCACACCATCAGCTTCGATCTGTCC
GAAGCGCGCGGCCGTGGTGGCAAGAAGAATGGCAGCCGGTACGTCATCGCCGCCCTGCTC
ACCGCCATGGGCATCGCCGGTCCGATCGGCCTGAAGACGCTCGGTGCCATCGCGTTCAAG
GCGCTGGTCATCAGCAAGGTCGCGCTGACGATCGCCAGTATCATGGCGCTCAAGAAGATC
TTCAAGGCGGACCATCACGAGGAGACCAGCTTCCAGGTGCACACCGGGCACGATAACCGC
CGTGCTACGTACTTTGTCCGCCCGGTGCGTGCCAACGATCCGTACCGGTACTACTACGAG
CAGCCGGCG
>COL_quad3-A0NCW8
ATGTGCAACCGGACGCTGATTGCGGAGCTGCTGCTCGTGCTGGCCCTGGCGACGTCTGCC
CTCGGAACCTCCGGAGGCTGCTCGTGGCGCGCCAGCAGCAACTGGTTCGGGGGTGAGATT
TGTATCCTGCAAAAGGTCTACGACGACTGCCATGAAACGGCTGACTTTTCCGAGTGTCTC
AAGCAAAAGGCACTGTCCTCCATCTCCCGGGCCATTGATTTGGATGCAATCCAACTGGTC
GATGGAGTGTCGCTAGTGAAGCAGAAAACAGCGTCTACCGAAGAGAACGAGACCGCCATC
CCCGGTCTGTCGGACGCCCGTTCGATGGAAGGCCTCAGCGAAACCGATAAAGCGCTCGTT
CAAAAACTCGACAAATTTCTGAAGAGCCACACCATCAGCTTCGATCTGTCCGAAGCGCGC
GGAAGTGGTAACAAGAAGAACGGCAGCCGCTACGTCATCGCTGCACTGCTGACCGCCATG
GGCATCGCCGGACCGATCGGTTTGAAGACGCTCGGTGCGATCGCATTCAAGGCGCTGGTT
ATCAGCAAGGTTGCTCTTACCATCGCCAGTATCATGGCCCTGAAGAAGATCTTCAAGGCG
GACCACCACGAGGAGACCAGCTTCCAGGTACACACCGGCCACGACAACCGTCGGGCAACG
TACTTCGTGCGGCCGGTGCGAGCAAACGATCCGTACCGGTACTACTACGAACAGCCAGCT
CAC
>COL_quad4-A0NCW8
ATGTGCAACCGGACGCTGATTGCGGAGCTGCTGCTCGTGCTGGCCCTGGCGACGTCTGCC
CTCGGAACCTCCGGAGGCTGCTCGTGGCGCGCCAGCAGCAACTGGTTCGGGGGTGAGATT
TGTATCCTGCAAAAGGTCTACGACGACTGCCATGAAACGGCTGACTTTTCCGAGTGTCTC
AAGCAAAAGGCACTGTCCTCCATCTCCCGGGCCATTGATTTGGATGCAATCCAACTGGTC
GATGGAGTGTCGCTAGTGAAGCAGAAAACAGCGTCTACCGAAGAGAACGAGACCGCCATC
CCCGGTCTGTCGGACGCCCGTTCGATGGAAGGCCTCAGCGAAACCGATAAAGCGCTCGTT
CAAAAACTCGACAAATTTCTGAAGAGCCACACCATCAGCTTCGATCTGTCCGAAGCGCGC
GGAAGTGGTAACAAGAAGAACGGCAGCCGCTACGTCATCGCTGCACTGCTGACCGCCATG
GGCATCGCCGGACCGATCGGTTTGAAGACGCTCGGTGCGATCGCATTCAAGGCGCTGGTT
ATCAGCAAGGTTGCTCTTACCATCGCCAGTATCATGGCCCTGAAGAAGATCTTCAAGGCG
GACCACCACGAGGAGACCAGCTTCCAGGTACACACCGGCCACGACAACCGTCGGGCAACG
TACTTCGTGCGGCCGGTGCGAGCAAACGATCCGTACCGGTACTACTACGAACAGCCAGCT
CAC
>gambiae-A0NCW8
ATGTGCAACCGAACCATCATTGCGGAGCTCCTGCTCGTTGTCGCACTGGCGACATCCGCT
TTTGGTGCTACGGGAGGATGCTCGTGGCGAGCAAGCAGTAGCTGGTTTGGTGGAGAAATT
TGTGTCCTGCAGAAGGTTTACGACGATTGCCAAGAGACAGCGGACTTTACCGAGTGCCTC
AAGCAAAAAGCGGTGACCTCCATCTCCCGTGCCATCGATTCGGATTCCATCCAACTGGTG
GATGGAGTAACTCTTGTCAAGCAGAAGAACGTGTCCGCTGACGAGAACTCTGAGAGCACC
ATCCTCGGATTGTCCGATGCTCGATCGATGGAAGGTCTCGGTGAAACAGATAAGGCACTT
GTTCAGAAGATTGACAAGTTCCTCAAGACCCACACCATCAGCTTCGATTTGTCCGAAGCG
CGAGGAAGTGGTAACAAAAAGAATGGCAGCCGCTACGTCATTGCTGCCCTCCTGACCGCC
ATGGGTATTGCTGGACCTATTGGTCTGAAGACCCTCGGAGCCATCGCATTCAAGGCCCTG
GTTATCAGTAAAGTTGCCCTCACCATCGCTAGTATCATGGCACTGAAGAAGATCTTCAAG
GCCGATCATCACGAGGAAACCAGCTTCCAGGTGCACACTGGCCACGACAACCGCCGAGCC
ACCTACTTTGTGCGTCCGGTTCGGGCAAACGATCCCTATCGGTACTACTATGAACAACCA
GCACAT
>NC_crucians2-A0NCW8
ATGTGCAACCGAACGCTGATTGCGGAGCTGCTGCTCGTGCTGGCCCTGGCGACTTCTGCC
CTGGGAACCGCCGGAGGCTGCTCGTGGCGCGCCGGCAGCAGCTGGTTCGGGGGCGAGATT
TGCGTGCTGCAAAAGGTCTACGACGACTGCCACGAAACAGCTGATTTTTCCGAGTGTCTC
AAGCAAAAGGCGCTGTCCTCCATCTCCCGGGCCATTGATTTGGACGCAATCCAACTGGTC
GACGGCGTGTCGCTAGTGAAGCAGAAAACGTCGTCTACCACCGAGAACGAGACTGCCATC
CCCGGTCTGTCCGACGCCCGATCGATGGAGGGGCTCAGCGAAACCGACAAAGCGCTCGTT
CAAAAACTCGACAAATTTCTAAAGAGCCACACCATCAGCTTCGACCTTTCCGAAGCGCGC
GGCAGTGGTAACAAGAAGAACGGTAGCCGCTACGTCATCGCTGCACTGCTGACAGCCATG
GGCATCGCCGGGCCGATCGGCTTGAAAACGCTCGGTGCTATCGCGTTCAAGGCACTGGTT
ATCAGCAAGGTTGCGCTTACCATTGCCAGCATCATGGCGCTGAAGAAGATCTTCAAGGCC
GACCACCACGAGGAGACCAGCTTCCAGGTGCACACCGGTCACGACAACCGTCGGGCAACG
TACTTCGTGCGTCCAGTGCGTGCGAACGATCCGTACCGGTACTACTACGAACAGCCGGCG
CAC
>NC_crucians3-A0NCW8
ATGTGCAACCGAACGCTGATTGCGGAGCTGCTGCTCGTGCTGGCCCTGGCGACTTCTGCC
CTGGGAACCGCCGGAGGCTGCTCGTGGCGCGCCGGCAGCAGCTGGTTCGGGGGCGAGATT
TGTGTGCTGCAAAAGGTCTACGACGACTGCCACGAAACAGCTGATTTTTCCGAGTGTCTC
AAGCAAAAGGCGCTGTCCTCCATCTCCCGGGCCATTGATTTGGACGCAATCCAACTGGTC
GATGGCGTGTCGCTAGTGAAGCAGAAAACGTCGTCTACCACCGAGAACGAGACTGCCATC
CCCGGTCTGTCCGACGCCCGATCGATGGAGGGGCTCAGCGAAACCGACAAAGCGCTCGTT
CAAAAACTCGACAAATTTCTAAAGAGCCACACCATCAGCTTCGACCTTTCCGAAGCGCGC
GGCAGTGGTAACAAGAAGAACGGTAGCCGCTACGTCATCGCTGCACTGCTGACAGCCATG
GGCATCGCCGGGCCGATCGGCTTGAAAACGCTCGGTGCTATCGCGTTCAAGGCACTGGTT
ATCAGCAAGGTTGCGCTTACCATTGCCAGCATCATGGCGCTGAAGAAGATCTTCAAGGCC
GACCACCACGAGGAGACCAGCTTCCAGGTGCACACCGGTCACGACAACCGTCGGGCAACG
TACTTCGTGCGTCCAGTGCGTGCGAACGATCCGTACCGGTACTACTACGAACAGCCGGCG
CAC
>NC_crucians4-A0NCW8
ATGTGCAACCGAACGCTGATTGCGGAGCTGCTGCTCGTGCTGGCCCTGGCGACTTCTGCC
CTGGGAACCGCCGGAGGCTGCTCGTGGCGCGCCGGCAGCAGCTGGTTCGGGGGCGAGATT
TGCGTGCTGCAAAAGGTCTACGACGACTGCCACGAAACAGCTGATTTTTCCGAGTGTCTC
AAGCAAAAGGCGCTGTCCTCCATCTCCCGGGCCATTGATTTGGACGCAATCCAACTGGTC
GATGGCGTGTCGCTAGTGAAGCAGAAAACGTCGTCTACCACCGAGAACGAGACTGCCATC
CCCGGTCTGTCCGACGCCCGATCGATGGAGGGGCTCAGCGAAACCGACAAAGCGCTCGTT
CAAAAACTCGACAAATTTCTAAAGAGCCACACCATCAGCTTCGACCTTTCCGAAGCGCGC
GGCAGTGGTAACAAGAAGAACGGTAGCCGCTACGTCATCGCTGCACTGCTGACAGCCATG
GGCATCGCCGGGCCGATCGGCTTGAAAACGCTCGGTGCTATCGCGTTCAAGGCACTGGTT
ATCAGCAAGGTTGCGCTTACCATTGCCAGCATCATGGCGCTGAAGAAGATCTTCAAGGCC
GACCACCACGAGGAGACCAGCTTCCAGGTGCACACCGGTCACGACAACCGCCGGGCAACG
TACTTCGTGCGTCCAGTGCGTGCGAACGATCCGTACCGGTACTACTACGAACAGCCGGCG
CAC
>NC_crucians5-A0NCW8
ATGTGCAACCGAACGCTGATTGCGGAGCTGCTGCTCGTGCTGGCCCTGGCGACTTCTGCC
CTGGGAACCGCCGGAGGCTGCTCGTGGCGCGCCGGCAGCAGCTGGTTCGGGGGCGAGATT
TGCGTGCTGCAAAAGGTCTACGACGACTGCCACGAAACAGCTGATTTTTCCGAGTGTCTC
AAGCAAAAGGCGCTGTCCTCCATCTCCCGGGCCATTGATTTGGACGCAATCCAACTGGTC
GATGGCGTGTCGCTAGTGAAGCAGAAAACGTCGTCTACCACCGAGAACGAGACTGCCATC
CCCGGTCTGTCCGACGCCCGATCGATGGAGGGGCTCAGCGAAACCGACAAAGCGCTCGTT
CAAAAACTCGACAAATTTCTAAAGAGCCACACCATCAGCTTCGACCTTTCCGAAGCGCGC
GGCAGTGGTAACAAGAAGAACGGTAGCCGCTACGTCATCGCTGCACTGCTGACAGCCATG
GGCATCGCCGGGCCGATCGGCTTGAAAACGCTCGGTGCTATCGCGTTCAAGGCACTGGTT
ATCAGCAAGGTTGCGCTTACCATTGCCAGCATCATGGCGCTGAAGAAGATCTTCAAGGCC
GACCACCACGAGGAGACCAGCTTCCAGGTGCACACCGGTCACGACAACCGCCGGGCAACG
TACTTCGTGCGTCCAGTGCGTGCGAACGATCCGTACCGGTACTACTACGAACAGCCGGCG
CAC
>NC_crucians6-A0NCW8
ATGTGCAACCGAACGCTGATTGCGGAGCTGCTGCTCGTGCTGGCCCTGGCGACTTCTGCC
CTGGGAACCGCCGGAGGTTGCTCGTGGCGCGCCGGCAGCAGCTGGTTCGGGGGCGAGATT
TGTGTGCTGCAAAAGGTCTACGACGACTGCCACGAAACAGCTGATTTTTCCGAGTGTCTC
AAGCAAAAGGCGCTGTCCTCCATCTCCCGGGCCATTGATTTGGACGCAATCCAACTGGTC
GATGGCGTGTCGCTAGTGAAGCAGAAAACGTCGTCTACCACCGAGAACGAGACTGCCATC
CCCGGTCTGTCCGACGCCCGATCGATGGAGGGGCTCAGCGAAACCGACAAAGCGCTCGTT
CAAAAACTCGACAAATTTCTAAAGAGCCACACCATCAGCTTCGACCTTTCCGAAGCGCGC
GGCAGTGGTAACAAGAAGAACGGTAGCCGCTACGTCATCGCTGCACTGCTGACAGCCATG
GGCATCGCCGGGCCGATCGGCTTGAAAACGCTCGGTGCTATCGCGTTCAAGGCACTGGTT
ATCAGCAAGGTTGCGCTTACCATTGCCAGCATCATGGCGCTGAAGAAGATCTTCAAGGCC
GACCACCACGAGGAGACCAGCTTCCAGGTGCACACCGGTCACGACAACCGCCGGGCAACG
TACTTCGTGCGTCCAGTGCGTGCGAACGATCCGTACCGGTACTACTACGAACAGCCGGCG
CAC
>NC_crucians8-A0NCW8
ATGTGCAACCGAACGCTGATTGCGGAGCTGCTGCTCGTGCTGGCCCTGGCGACTTCTGCC
CTGGGAACCGCCGGAGGTTGCTCGTGGCGCGCCGGCAGCAGCTGGTTCGGGGGCGAGATT
TGCGTGCTGCAAAAGGTCTACGACGACTGCCACGAAACAGCTGATTTTTCCGAGTGTCTC
AAGCAAAAGGCGCTGTCCTCCATCTCCCGGGCCATTGATTTGGACGCAATCCAACTGGTC
GATGGCGTGTCGCTAGTGAAGCAGAAAACGTCGTCTACCACCGAGAACGAGACTGCCATC
CCCGGTCTGTCCGACGCCCGATCGATGGAGGGGCTCAGCGAAACCGACAAAGCGCTCGTT
CAAAAACTCGACAAATTTCTAAAGAGCCACACCATCAGCTTCGACCTTTCCGAAGCGCGC
GGCAGTGGTAACAAGAAGAACGGTAGCCGCTACGTCATCGCTGCACTGCTGACAGCCATG
GGCATCGCCGGGCCGATCGGCTTGAAAACGCTCGGTGCTATCGCGTTCAAGGCACTGGTT
ATCAGCAAGGTTGCGCTTACCATTGCCAGCATCATGGCGCTGAAGAAGATCTTCAAGGCC
GACCACCACGAGGAGACCAGCTTCCAGGTGCACACCGGTCACGACAACCGTCGGGCAACG
TACTTCGTGCGTCCAGTGCGTGCGAACGATCCGTACCGGTACTACTACGAACAGCCGGCG
CAC
>WA_freeborni1-A0NCW8
ATGTGCAACCGTACGCTGATTGCGGAGCTGCTGCTCGTGATTGCCTTGGCGACTTCTGCC
CTAGGAACTTCCGGAGGCTGCTCATGGCGCGCCAGCAGCAACTGGTTCGGTGGCGAGATT
TGTGTTCTGCAAAAGGTCTATGACGACTGTCATGCAACAGCTGATTTTTCCGAGTGTCTC
AAGCAAAAGGCGCTGTCCACCATCTCCCGAGCAATCGATTTGGATGCAATCCAACTGGTC
GATGGAGTGTCGCTAGTGAAGCAGAAAGCATCGTCTACCGAGGAGAACGAAACCGCCATC
CCTGGTCTGTCTGACGCCCGATCCATGGAAGGCCTCAGCGAAACCGATAAAGCTCTCGTT
CAAAAACTCGACAAATTTCTGAAGAGCCACACCATCAGCTTCGACCTTTCCGAAGCGCGC
GGAAGTGGTAACAAGAAGAACGGTAGCCGCTACGTCATCGCTGCACTGCTGACAGCCATG
GGCATTGCTGGACCAATCGGTTTGAAGACGCTCGGTGCTATCGCATTCAAGGCTCTGGTA
ATCAGCAAGGTTGCTCTTACCATTGCCAGTATCATGGCCCTAAAGAAGATCTTCAAGGCC
GACCACCATGAAGAGACCAGCTTCCAGGTACACACCGGTCATGACAACCGTCGGGCAACG
TATTTCGTGCGTCCGGTGCGAGCAAACGATCCGTACCGGTACTACTATGAACAGCCAGCT
CAC
>WA_freeborni2-A0NCW8
ATGTGCAACCGTACGCTGATTGCGGAGCTGCTGCTCGTGATTGCCTTGGCGACTTCTGCC
CTAGGAACTTCCGGAGGCTGCTCATGGCGCGCCAGCAGCAACTGGTTCGGTGGCGAGATT
TGTGTTCTGCAAAAGGTCTATGACGACTGTCATGCAACAGCTGATTTTTCCGAGTGTCTC
AAGCAAAAGGCGCTGTCCACCATCTCCCGAGCAATCGATTTGGATGCAATCCAACTGGTC
GATGGAGTGTCGCTAGTGAAGCAGAAAGCATCGTCTACCGAGGAGAACGAAACCGCCATC
CCTGGTCTGTCTGACGCCCGATCCATGGAAGGCCTCAGCGAAACCGATAAAGCTCTCGTT
CAAAAACTCGACAAATTTCTGAAGAGCCACACCATCAGCTTCGACCTTTCCGAAGCGCGC
GGAAGTGGTAACAAGAAGAACGGTAGCCGCTACGTCATCGCTGCACTGCTGACAGCCATG
GGCATTGCTGGACCAATCGGTTTGAAGACGCTCGGTGCTATCGCATTCAAGGCTCTGGTA
ATCAGCAAGGTTGCTCTTACCATTGCCAGTATCATGGCCCTAAAGAAGATCTTCAAGGCC
GACCACCATGAAGAGACCAGCTTCCAGGTACACACCGGTCATGACAACCGTCGGGCAACG
TATTTCGTGCGTCCGGTGCGAGCAAACGATCCGTACCGGTACTACTATGAACAGCCAGCT
CAC
>COL_albi1-A0NCX0
CTGGCCTGCAAGGTCATCGACACGAAGAAGTGTAGCGAAAAGTTTCGCAAACGGTTCCTC
CCGCGTGAGCTAACCGTACTGCTGCACGTGCGCCATCCGTACATCGTGCGCATCCAGGCC
ATCATCAAGTGCCGCAGCAAAGTTTGCATCTTCATGCGCTACGCCGAGATGGGCGATCTG
CTGTCGTTCCTGGTCCAGCACGGTCCACTGCGCGAACCACAAATGCGCATCTGGTGCCGG
CAGCTAGCGCTCGCCATCCAGTATCTGCACACGTCCGGTATCGTGCATCGGGACCTGAAG
TGCGAGAACGTGCTACTGTCGGCGAACTTCAACGTTAAGCTGACCGATTTCGGGTTCGCT
CGCTACGTCACCGAGCAACCAAACCAAAGGGTGCAGATGAGCTCCACGTTCTGCGGTTCC
TTCGATTACTCCGCTCCGGAGCTACTGAAAGGTCAACCGTACAACCCCAAGGCATCGGAT
GTGTGGGCACTCGGGGTGTTGCTGTACATTTTGTTCAACAAATCCGTCCCATTCAAGGGC
AAGACGCGACAGGTGTACCAGCAGCAGATGGCACGGGCCTGGAAGTTTCGCTCGCACGTG
AGCAGCACACTGTCACCGGAGGTGAAATCGCTGATCCGGAACCTGCTGGAACCGAACCCA
CTGGTGCGGTGGACGATCGAAGAGGTGCTGGTTTGCGACTGGCTAGTGCAGGATCGTCGG
TTGCGCTCGCTGAATGCG
>COL_albi2-A0NCX0
CTGGCCTGCAAGGTCATCGACACGAAGAAGTGTAGCGAAAAGTTTCGCAAACGGTTCCTC
CCGCGTGAGCTAACCGTACTGCTGCACGTGCGCCATCCGTACATCGTGCGCATCCAGGCC
ATCATCAAGTGCCGCAGCAAAGTTTGCATCTTCATGCGCTACGCCGAGATGGGCGATCTG
CTGTCGTTCCTGGTCCAGCACGGTCCACTGCGCGAACCACAAATGCGCATCTGGTGCCGG
CAGCTAGCGCTCGCCATCCAGTATCTGCACACGTCCGGTATCGTGCATCGGGACCTGAAG
TGCGAGAACGTGCTACTGTCGGCGAACTTCAACGTTAAGCTGACCGATTTCGGGTTCGCT
CGCTACGTCACCGAGCAACCAAACCAAAGGGTGCAGATGAGCTCCACGTTCTGCGGTTCC
TTCGATTACTCCGCTCCGGAGCTACTGAAAGGTCAACCGTACAACCCCAAGGCATCGGAT
GTGTGGGCACTCGGGGTGTTGCTGTACATTTTGTTCAACAAATCCGTCCCATTCAAGGGC
AAGACGCGACAGGTGTACCAGCAGCAGATGGCACGGGCCTGGAAGTTTCGCTCGCACGTG
AGCAGCACACTGTCACCGGAGGTGAAATCGCTGATCCGGAACCTGCTGGAACCGAACCCA
CTGGTGCGGTGGACGATCGAAGAGGTGCTGGTTTGCGACTGGCTAGTGCAGGATCGTCGG
TTGCGCTCGCTGAATGCG
>COL_quad3-A0NCX0
GTGGCCTGTAAATTGATCGATACGAAGAAATGTAGCGAAAAATTTCGCCGCAGGTTCTTG
CCACGAGAACTTGCGATCCTGCTTCATATTCACCACCCGTACATCATTCGTATTCACGCT
ATCATCAAGTGCCGTAACAGCGTTTGTATTTTCATGCGCTTTGCCGAAATGGGAGATCTG
TTGTCCTTTATAATAGAACACGGCCCTTTAGGCGAAGCGCAGGCGCGAATCTGGTGCCGT
CAGCTTGCACTGGCCGTACAGTATCTCCACGAATCGGGTATCGCTCATCGGGATCTGAAG
TGCGAAAATGTACTGTTATCGGCAAATTTCAATGTTAAGTTGGCCGATTTCGGATTCGCA
CGGTACATCACGCTGAAGAACCGGCAGGTGCAGATGAGTACGACCTTTTGCGGCTCGTTC
GACTACTCCGCGCCGGAACTTCTTAAGGGCAAACCGTACAATCCTAAGGCCTCCGACATC
TGGGCGCTCGGAGTTGTGCTATACATGATGCTCAACAAATCGATTCCATTTAAAGGAAAA
ACACGTCAGGTGTACGAGCAACAGATGATGCGCGCGTGGGAGTTCCGTTCGCGAGTAAAC
GGCACACTTTCACCACAAGTAAAATCAATGATCCGCAGCATGCTCGAACCGAACCCGTTG
ATCCGCTGGACCATCGAGGAAGTGCTAGTCTGCGATTGGCTGGTTCTGGATCGACGACTA
CGCTCACTCACCGCA
>COL_quad4-A0NCX0
GTGGCCTGTAAATTGATCGATACGAAGAAATGTAGCGAAAAATTCCGCCGTAGGTTCTTG
CCACGAGAACTTGCGATCCTGCTTCATATTCACCACCCGTACATCATTCGTATTCACGCT
ATCATCAAGTGCCGTAACAGCGTTTGTATTTTCATGCGCTTTGCCGAAATGGGAGATCTG
TTGTCCTTTATAATAGAACACGGCCCTTTAGGCGAAGCGCAGGCGCGAATCTGGTGCCGT
CAGCTTGCACTGGCCGTACAGTATCTCCACGAATCGGGTATCGCTCATCGGGATCTGAAG
TGCGAAAATGTACTGTTATCGGCAAATTTCAATGTTAAGTTGGCCGATTTCGGATTCGCA
CGGTACATCACGCTGAAGAACCGGCAGGTGCAGATGAGTACGACCTTTTGCGGCTCGTTC
GACTACTCCGCGCCGGAACTTCTTAAGGGCAAACCGTACAATCCTAAGGCCTCCGACATC
TGGGCGCTCGGAGTTGTGCTATACATGATGCTCAACAAATCGATTCCATTTAAAGGAAAA
ACACGTCAGGTGTACGAGCAACAGATGATGCGCGCGTGGGAGTTCCGTTCGCGAGTAAAC
GGCACACTTTCACCACAAGTAAAATCAATGATCCGCAGCATGCTCGAACCGAACCCGTTG
ATCCGCTGGACCATCGAGGAAGTGCTAGTCTGCGATTGGCTGGTTCTGGATCGACGACTA
CGCTCACTCACCGCA
>gambiae-A0NCX0
TTGGCTTGTAAACTGATTGATACAAAGAAGTGTAGTGAAAAGTTTCGAAAACGATTTCTC
CCAAGGGAATTAACGGTACTGCTCCATATTCGTCACCCATACATCATCCGCATAAATGCG
ATTATCAAGTGTCGCAACAAAATTTGCATCTTCATGCGCTACGCCGAAATGGGTGACATG
TTATCTTTCGTGATTGAGCACGGACCACTCAGAGAGACCCAGACACGCATCTGGTGTCGA
CAACTTGCTTTGGCTGTTCAATATCTACACGAATCAGGCATTGCCCACCGGGATCTAAAA
TGCGAAAACATTCTATTGTCAGCAAATTTGAACGTAAAACTGAGTGATTTTGGATTTGCT
CGGTATGTTACAGAAAAAAACCGACAACCGCAATTAAGTACAACGTTTTGCGGTTCGTTC
GACTATTCAGCGCCTGAGTTGCTGAAAGGAAAGCCGTACAACCCGAAAGCATCAGATCTA
TGGGCATTAGGAGTTGTATTGTACATGCTGCTTAACAAATCCGTACCGTTCAAGGGCAAA
ACTCGGCAAGTGTACGAACAACAAATGGCCCGTGCTTGGAAGTTCCGATCGCGTGTAAAT
GACACATTGTCGCCGGAAGTAAAAACACTGGTGCGAAGTTTACTCGAACCCAATCCTTTG
ATTCGATGGACTGTCGAGGAAGTGCTGGTTTGTGATTGGTTGATTCAAGATCGTCGTTTG
AGATCGTTGAACGCT
>NC_crucians2-A0NCX0
CTAGCCTGCAAATTGATCGATACGAAGAAATGCAGCGAAAAATTCCGCCGCCGATTTCTG
CCGAGGGAAATTGCGATCCTGCTTCACATTCGCCACCCGTACATCATTCGTATTCACGCT
ATCATCAAGTGCCGCAATAGTATTTGTATTTTCATGCGCTTTGCCGAAATGGGAGATCTG
TTATCCTTCGTTATAGAGCATGGCCCATTAGGGGAACCGCAGTCGCGCATCTGGTGCCGG
CAACTGGCATTGGCAGTGCAGTATCTCCACGAATCGGGTATCGCTCATCGCGATCTGAAG
TGCGAAAATGTGCTTTTGTCGGCGAATTTCAATGTCAAGTTGGCCGATTTCGGATTCGCA
CGGTACATCACGCAGAAGAACCGTCAGGTGCAGATGAGTACGACCTTTTGTGGATCGTTC
GACTACTCCGCGCCCGAACTTCTCAAGGGCAAGCCGTACAATCCTAAAGCTTCTGACGTC
TGGGCGCTCGGAGTTGTGCTATACATGATGCTCAACAAATCGATTCCGTTCAAAGGAAAA
ACACGGCAGGTGTACGAACAACAGATGATGCGCGCGTGGAAGTTCCGTTCGCGCGTAAAC
GGCACACTTTCATCAGAAGTAAAAACAATGATCCGCAGCTTACTCGAACCCAACCCATTG
ATTCGCTGGACCATCGAGGAAGTGCTAGTTTGCGATTGGCTGGTTCAGGATCGACGACTA
CGCTCCCTCACCGCC
>NC_crucians3-A0NCX0
AAATTGATCGATACGAAGAAATGCAGCGAAAAATTCCGCCGCCGGTTCCTGCCGAGGGAA
ATTGCGATCCTGCTTCACATTCGCCACCCGTACATCATTCGGATTCACGCTATCATCAAG
TGCCGCAATAGTATTTGTATTTTCATGCGCTTTGCCGAAATGGGAGATCTGTTATCCTTC
GTTATAGAGCATGGCCCATTAGGGGAACCGCAGTCGCGCATCTGGTGCCGGCAACTGGCA
TTGGCAGTGCAGTATCTCCACGAATCGGGTATCGCTCATCGCGATCTGAAGTGCGAAAAT
GTGCTTTTGTCGGCGAATTTCAATGTCAAGTTGGCCGATTTCGGATTCGCACGGTACATC
ACGCAGAAGAATCGACAGGTGCAGATGAGTACAACCTTTTGTGGATCGTTCGACTACTCC
GCGCCCGAACTTCTCAAGGGCAAGCCGTACAATCCTAAAGCTTCTGACGTCTGGGCGCTC
GGAGTTGTGCTATACATGATGCTCAACAAATCGATTCCGTTTAAAGGAAAAACACGGCAG
GTGTACGAACAACAGATGATGCGCGCGTGGAAGTTCCGTTCGCGCGTAAACGGCACACTT
TCACAAGAAGTAAAAACAATGATCCGCAGCTTACTCGAACCCAACCCATTGATTCGCTGG
ACCATCGAGGAAGTGCTAGTTTGCGATTGGCTGGTTCAGGATCGACGACTACGCTCCCTC
ACCGCC
>NC_crucians4-A0NCX0
CTAGCCTGCAAATTGATCGATACGAAGAAATGCAGCGAAAAATTCCGTCGCCGGTTTCTG
CCGAGGGAAATTGCGATCCTGCTTCACATTCGCCACCCGTACATAATTCGTATTCACGCT
ATCATCAAGTGCCGCAATAGTATTTGTATTTTCATGCGCTTTGCCGAAATGGGAGATCTG
TTATCCTTCGTTATAGAGCATGGCCCATTAGGGGAACCGCAGTCGCGCATCTGGTGCCGG
CAACTGGCATTGGCAGTGCAGTATCTCCACGAATCGGGTATCGCTCATCGCGATCTGAAG
TGCGAAAATGTGCTTTTGTCGGCGAATTTCAATGTCAAGTTGGCCGATTTCGGATTCGCA
CGGTACATCACGCAGAAGAATCGACAGGTGCAGATGAGTACGACCTTTTGTGGATCGTTC
GACTACTCCGCGCCCGAACTTCTGAAGGGCAAGCCGTACAATCCTAAAGCTTCTGACGTC
TGGGCGCTCGGAGTTGTGCTATACATGATGCTCAACAAATCGATTCCGTTCAAAGGAAAA
ACACGGCAGGTGTACGAACAACAGATGATGCGCGCGTGGAAGTTCCGTTCGCGCGTAAAC
GGCACACTTTCATCAGAAGTAAAAACAATGATCCGCAGCTTACTGGAACCCAACCCATTG
ATTCGCTGGACCATCGAGGAAGTGCTAGTTTGCGATTGGCTGGTTCAGGATCGACGACTA
CGCTCCCTCACCGCC
>NC_crucians5-A0NCX0
CTAGCCTGCAAATTGATCGATACGAAGAAATGCAGCGAAAAATTCCGCCGCCGGTTTCTG
CCGAGGGAAATTGCGATCCTGCTTCACATTCGCCACCCGTACATCATTCGTATTCACGCT
ATCATCAAGTGCCGCAATAGTATTTGTATTTTCATGCGCTTTGCCGAAATGGGAGATCTG
TTATCCTTCGTTATAGAGCATGGCCCATTAGGGGAACCGCAGTCGCGCATCTGGTGCCGG
CAACTGGCATTGGCAGTGCAGTATCTCCACGAATCGGGTATCGCTCATCGCGATCTGAAG
TGCGAAAATGTGCTTTTGTCGGCGAATTTCAATGTCAAGTTGGCCGATTTCGGATTCGCA
CGGTACATCACGCAGAAGAATCGACAGGTGCAGATGAGTACGACCTTTTGTGGATCGTTC
GACTACTCCGCGCCCGAACTTCTCAAGGGCAAGCCGTACAATCCTAAAGCTTCTGACGTC
TGGGCGCTCGGAGTTGTGCTATACATGATGCTCAACAAATCGATTCCGTTTAAAGGAAAA
ACACGGCAGGTGTACGAACAACAGATGATGCGCGCGTGGAAGTTCCGTTCGCGCGTAAAC
GGCACACTTTCACAAGAAGTAAAAACAATGATCCGCAGCTTACTCGAACCCAACCCATTG
ATTCGCTGGACCATCGAGGAAGTGCTAGTTTGCGATTGGCTGGTTCAGGATCGACGACTA
CGCTCCCTCACCGCC
>NC_crucians6-A0NCX0
CTAGCCTGCAAATTGATCGATACGAAGAAATGCAGCGAAAAATTCCGCCGCCGGTTTCTG
CCGAGGGAAATTGCGATCCTGCTTCACATTCGCCACCCGTACATCATTCGTATTCACGCT
ATCATCAAGTGCCGCAATAGTATTTGTATTTTCATGCGCTTTGCCGAAATGGGAGATCTG
TTATCCTTCGTTATAGAGCATGGCCCATTAGGGGAACCGCAGTCGCGCATCTGGTGCCGG
CAACTGGCATTGGCAGTGCAGTATCTCCACGAATCGGGTATCGCTCATCGCGATCTGAAG
TGCGAAAATGTGCTTTTGTCGGCGAATTTCAATGTCAAGTTGGCCGATTTCGGATTCGCA
CGGTACATCACGCAGAAGAACCGTCAGGTGCAGATGAGTACGACCTTTTGTGGATCGTTC
GACTACTCCGCGCCCGAACTTCTCAAGGGCAAGCCGTACAATCCTAAAGCTTCTGACGTC
TGGGCGCTCGGAGTTGTGCTATACATGATGCTCAACAAATCGATTCCGTTCAAAGGAAAA
ACACGGCAGGTGTACGAACAACAGATGATGCGCGCGTGGAAGTTCCGTTCGCGCGTAAAC
GGCACACTTTCATCAGAAGTAAAAACAATGATCCGCAGCTTACTCGAACCCAACCCATTG
ATTCGCTGGACCATCGAGGAAGTGCTAGTTTGCGATTGGCTGGTTCAGGATCGACGACTA
CGCTCCCTCACCGCC
>NC_crucians8-A0NCX0
CTAGCCTGCAAATTGATCGATACGAAGAAATGCAGCGAAAAATTCCGCCGCCGGTTTCTG
CCGAGGGAAATTGCGATCCTGCTTCACATTCGCCACCCGTACATCATTCGTATTCACGCT
ATCATCAAGTGCCGCAATAGTATTTGTATTTTCATGCGCTTTGCCGAAATGGGAGATCTG
TTATCCTTCGTTATAGAGCATGGCCCATTAGGGGAACCGCAGTCGCGCATCTGGTGCCGG
CAACTGGCATTGGCAGTGCAGTATCTCCACGAATCGGGTATCGCTCATCGCGATCTGAAG
TGCGAAAATGTGCTTTTGTCGGCGAATTTCAATGTCAAGTTGGCCGATTTCGGATTCGCA
CGGTACATCACGCAGAAGAACCGTCAGGTGCAGATGAGTACGACCTTTTGTGGATCGTTC
GACTACTCCGCGCCCGAACTTCTGAAGGGCAAGCCGTACAATCCTAAAGCTTCTGACGTC
TGGGCGCTCGGAGTTGTGCTATACATGATGCTCAACAAATCGATTCCGTTCAAAGGAAAA
ACACGGCAGGTGTACGAACAACAGATGATGCGCGCGTGGAAGTTCCGTTCGCGCGTAAAC
GGCACACTTTCATCAGAAGTAAAAACAATGATCCGCAGCTTACTCGAACCCAACCCATTG
ATTCGCTGGACCATCGAGGAAGTGCTAGTTTGCGATTGGCTGGTTCAGGATCGACGACTA
CGCTCCCTCACCGCC
>WA_freeborni1-A0NCX0
CTGGCCTGTAAATTGATTGATACGAAGAAATGTAGTGAAAAATTCCGCCGCCGATTCTTG
CCACGGGAACTTGCGGTCCTCCTTCATATTCGCCACCCGTACATCATTCGTATTCACGCT
ATCATCAAGTGTCGGAACAGTATTTGTATTTTTATGCGCTTTGCCGAAATGGGAGATCTG
TTGTCCTTTGTAATAGAACACGGCCCATTAGGGGAACCGCAATCGCGAATCTGGTGCCGG
CAGCTTGCTTTGGCCGTGCAGTATCTCCACGAATCGGGTATCGCTCACCGGGATCTGAAG
TGCGAAAATATACTGTTATCGGCGAATTTCAATGTCAAGTTGGCCGATTTTGGATTCGCA
CGGTACATCACGCAGAAGAACCGACAGGCACAGTTGAGTACCACATTTTGCGGATCGTTC
GACTACTCCGCGCCAGAACTACTTAAGGGCAAACCGTACAATCCTAAAGCCTCCGACATC
TGGGCGCTTGGAGTTGTGCTATACATGATGCTCAACAAATCAATTCCATTCAAAGGAAAA
ACACGACAGGTGTACGAACAACAGATGATGCGCGCGTGGAAGTTCCGTTCGCGAGTGAAT
GGCACACTTTCACCAGAAGTTAAAACACTTATCCGTAGCTTGCTCGAACCAAACCCATTA
CTCCGCTGGACCATCGAGGAAGTGCTAGTTTGCGATTGGCTTGTTCAAGATCGACGACTC
CGCTCACTCACCGCC
>WA_freeborni2-A0NCX0
CTGGCCTGTAAATTGATTGATACGAAGAAATGTAGTGAAAAATTCCGCCGCCGATTCTTG
CCACGGGAACTTGCGGTCCTCCTTCATATTCGCCACCCGTACATCATTCGTATTCACGCT
ATCATCAAGTGTCGGAACAGTATTTGTATTTTTATGCGCTTTGCCGAAATGGGAGATCTG
TTGTCCTTTGTAATAGAACACGGCCCATTAGGGGAACCGCAATCGCGAATCTGGTGCCGG
CAGCTTGCTTTGGCCGTGCAGTATCTCCACGAATCGGGTATCGCTCACCGGGATCTGAAG
TGCGAAAATATACTGTTATCGGCGAATTTCAATGTCAAGTTGGCCGATTTTGGATTCGCA
CGGTACATCACGCAGAAGAACCGACAGGCACAGTTGAGTACCACATTTTGCGGATCGTTC
GACTACTCCGCGCCAGAACTACTTAAGGGCAAACCGTACAATCCTAAAGCCTCCGACATC
TGGGCGCTTGGAGTTGTGCTATACATGATGCTCAACAAATCAATTCCATTCAAAGGAAAA
ACACGACAGGTGTACGAACAACAGATGATGCGTGCGTGGAAGTTCCGTTCGCGAGTGAAT
GGCACACTTTCACCAGAAGTTAAAACACTTATCCGTAGCTTGCTCGAACCAAACCCATTG
CTCCGCTGGACCATCGAGGAAGTGCTAGTTTGCGATTGGCTTGTTCAAGATCGACGACTC
CGCTCACTCACCGCC
>COL_albi1-A0NCY5
ATGCCATCCGCGAATAAGGATAAAATCTTTGGCGTATGGAATCGCAGTGATAGCTCTGGG
AACGTGTACCTGTCCAACAACAACTGTGCCGAGAGCTTGGCGAAAATGTTTTCCCGCACG
GCTCCATCGAGTCCGCGATGGACCCCGTACGGATCGCGCCACAACTCACCACCGATGCCG
AGCTCTCCGCTATCGTCCTCACCACCGTCGACACTGCGGCGCAACTATTCCAGCACCTTC
ACGCTCATTCCAGAAGATCGGGCCATCGATACGGTCTCACCGACAGTTCCCACCCGGCAT
TCCGCATCGACCACCACCGGAACACCGGACTCCCGNNGTGTGTCCAATGGGCGCATTCTG
CTGCGTCTGGTGCTCTGGTGGCCACTGTTGCTAATAACCATTACCCAGCGGCTGCTAGGC
TTTTGCATGCAGCTCGCCTGGAAACCGTTCCTGATGGCCACGCCAGCCTTCTGGCTTTCG
GCGTGCCTGTGGATGTTCTGGAAGCTCGTTACCTGGCCACTGGCCGGTCTAAAGTGGGTA
CTCGTATCACTGCACACACCGTCACATGAGCGAAACCGTAGGAAACGCACCATTCTGCTC
AGCTGCGGTAGCACCATCCAGACGCTGCACTTGGCCCGCAACTTCTACAAATCCGGTGCC
CGGGTGGTAGTGTTCGAGTTCGAGGGGTTGTTTGCGCTGGCACGCTTCTCGACCGCGGTC
AGCAAGTTCTATACCATCCAGCGCCCGACACCCGAAGCGGCCAATGAGTACATTGCCGCC
CTGTGTGAGATCGTCGAGAAGGAACAACCGACACACTACATACCGGTCTGTGCCACTAGT
CCGGCGCACTACGATGCGCTGGCCAAGCCGCACCTAGAGTTGCGCGGCTGCTCCAGCTTC
ATACCGGGAGCACAGGAAACGTCCGTCTTGGATGACATTCTGCAGGTGATGCGCAAGTGC
GACGCGAATGATATCCCTCTGCCTCCGCATCAGATCGTGGCGTCCAAGGAGGAACTCAAC
CGGCTGTACGACAGTGGCTGGCTATCCGGGTTCCGGAACCTCATGATTGCGTCCGGTATG
CTGGGGCTTATGGAGCGCAGCAAGTACGTGCTGCCAGCGAACCGGCGCGATCTGAAGCTC
GGCTACGAGGTGAGCGAAGCCCAGAAGTGGGTCGTGATCAGGGACGTGGTCGGTTCACAT
TACGTCACCTGCACTACGGTGAAGGATTCGACCGTGATTGCCAACGTGACCTGCGCCATT
CAGAACGACACGCGAAGCCTCGTTCCAGAGGAAAATGCGGCCATCGAGCAGTGGCTCAGC
GAGTTTTTCCGCCGCATCCGGCTCCAGCGTCCGATCAACGGGCACATCAGCTTCCGGCTG
GTGAAGTGTCAATGCAGTGGCCAGATTTTGCCGCTCGGTATACGGGTTGGTGTTTCGCTA
CCCTACATCTGCTACACCGGAGTCCATTCGCGGGTCCTCTGCAAACCCTGCCCTCACTTT
AGTCGACAGAACTCGGGCCCGTTAGTGCAGGAGGGCGGCCGCTACTGGATCCACGAAACG
GTCATGAACGCGCTACGGCAACCGAGCGTCGATGCCGTCCAGCAGCTCATCGGGACCGTC
ATCGATCAGCGGGAAGCTCTCTTCGTCTACTGGGATCCGCTGCCGTACTGCGCCTACTAT
CACTTTCAACTGCCCTTCAATTCCGTCAAACGGTTTCTTCACAAACGGCAGGCTTCGAGA
ACGCCCGTACCCGCTGCTGCG
>COL_albi2-A0NCY5
ATGCCATCCGCGAATAAGGATAAAATCTTTGGCGTATGGAATCGCAGTGATAGCTCTGGG
AACGTGTACCTGTCCAACAACAACTGTGCCGAGAGCTTGGCGAAAATGTTTTCCCGCACG
GCTCCATCGAGTCCGCGATGGACCCCGTACGGATCGCGCCACAACTCACCACCGATGCCG
AGCTCTCCGCTATCGTCCTCACCACCGTCGACACTGCGGCGCAACTATTCCAGCACCTTC
ACGCTCATTCCAGAAGATCGGGCCATCGATACGGTCTCACCGACAGTTCCCACCCGGCAT
TCCGCATCGACCACCACCGGAACACCGGACTCCCGNNGTGTGTCCAATGGGCGCATTCTG
CTGCGTCTGGTGCTCTGGTGGCCACTGTTGCTAATAACCATTACCCAGCGGCTGCTAGGC
TTTTGCATGCAGCTCGCCTGGAAACCGTTCCTGATGGCCACGCCAGCCTTCTGGCTTTCG
GCGTGCCTGTGGATGTTCTGGAAGCTCGTTACCTGGCCACTGGCCGGTCTAAAGTGGGTA
CTCGTATCACTGCACACACCGTCACATGAGCGAAACCGTAGGAAACGCACCATTCTGCTC
AGCTGCGGTAGCACCATCCAGACGCTGCACTTGGCCCGCAACTTCTACAAATCCGGTGCC
CGGGTGGTAGTGTTCGAGTTCGAGGGGTTGTTTGCGCTGGCACGCTTCTCGACCGCGGTC
AGCAAGTTCTATACCATCCAGCGCCCGACACCCGAAGCGGCCAATGAGTACATTGCCGCC
CTGTGTGAGATCGTCGAGAAGGAACAACCGACACACTACATACCGGTCTGTGCCACTAGT
CCGGCGCACTACGATGCGCTGGCCAAGCCGCACCTAGAGTTGCGCGGCTGCTCCAGCTTC
ATACCGGGAGCACAGGAAACGTCCGTCTTGGATGACATTCTGCAGGTGATGCGCAAGTGC
GACGCGAATGATATCCCTCTGCCTCCGCATCAGATCGTGGCGTCCAAGGAGGAACTCAAC
CGGCTGTACGACAGTGGCTGGCTATCCGGGTTCCGGAACCTCATGATTGCGTCCGGTATG
CTGGGGCTTATGGAGCGCAGCAAGTACGTGCTGCCAGCGAACCGGCGCGATCTGAAGCTC
GGCTACGAGGTGAGCGAAGCCCAGAAGTGGGTCGTGATCAGGGACGTGGTCGGTTCACAT
TACGTCACCTGCACTACGGTGAAGGATTCGACCGTGATTGCCAACGTGACCTGCGCCATT
CAGAACGACACGCGAAGCCTCGTTCCAGAGGAAAATGCGGCCATCGAGCAGTGGCTCAGC
GAGTTTTTCCGCCGCATCCGGCTCCAGCGTCCGATCAACGGGCACATCAGCTTCCGGCTG
GTGAAGTGTCAATGCAGTGGCCAGATTTTGCCGCTCGGTATACGGGTTGGTGTTTCGCTA
CCCTACATCTGCTACACCGGAGTCCATTCGCGGGTCCTCTGCAAACCCTGCCCTCACTTT
AGTCGACAGAACTCGGGCCCGTTAGTGCAGGAGGGCGGCCGCTACTGGATCCACGAAACG
GTCATGAACGCGCTACGGCAACCGAGCGTCGATGCCGTCCAGCAGCTCATCGGGACCGTC
ATCGATCAGCGGGAAGCTCTCTTCGTCTACTGGGATCCGCTGCCGTACTGCGCCTACTAT
CACTTTCAACTGCCCTTCAATTCCGTCAAACGGTTTCTTCACAAACGGCAGGCTTCGAGA
ACGCCCGTACCCGCTGCTGCG
>COL_quad3-A0NCY5
ATGCCCTCCGCTAGCAGGGAGAAAACATTCGGTACGTGGAACCGCAGCGACAGCACGGGC
AACGTGTACCTCTCGAATAACAACATGGCGGACAATCTATCGAAACTATTCTGCCGCACG
GCTCCGTCGAGCCCTCGATGGACACCGTACGGGTCGCGCCACAACTCGCCCCCGATGCCG
AGCTCCCCGTTATCGTCCTCACCGCCCCCGTCCACCCTTCGCCGCAACTACTCGAGCACG
TTCACGCTGATCCCGGAGGACCGGGCCGTCGACACGGTGCCACCCTCGGCCAAACCGACA
CCGGGAGCAGCAACAGAGGGCCGTCGATTGTCCAGTGGGCGCATCCTGGTCCGACTGGTG
CTCTGGTGGCCGCTGCTACTGATCGCAATCGCCCAGCGCATCCTGGCGTTTTTCATGCAG
CTCGCCTGGAAGCCGTTCCTGATGGCGGCACCGGCCTTCTGGCTGTCCGCCTGCCTGTGG
ATGTTCTGGAAGGTGATTGCGCTACCGCTGGCCGGACTCAAGTGGGCCCTGGTGACGCTG
CACACGCCGGCATACGAGCGCAACCGCAAGAAGCGCACGGTGCTGATCAGCTGCGGCAGC
ACCATCCAGACGCTGCACCTCGCCCGCAACTTCTACAAGTCGGGTGCGCGCGTTGTGGTG
TTCGAGTTCGAGGGTTTGTTCGCGCTGGCTCGCTTCTCGACCGCCGTCAGCAAGTTCTAC
ACTATCCAGCGGCCCACGCCGGAGACGTCCAACGAGTACATCGCCGCGCTGTGCGAGATC
GTGGAGAAGGAGCAGCCGACCCACTACATTCCGGTGTGCGCCACCAGCCCGGCACACTAC
GACGCGCTGGCCAAGCCGCACCTGGAGCTGCGCGGGTGCTACAGCTTCATCCCGGGCGCC
CAGGAGACGTCCGTGCTCGACGACATCCTGCAGGTGATGCGCAAGTGCGAATCGAACGAG
ATCGTGCTGCCGCCGCACCAGGTCGTCGCCTCGAAGGAGGAACTGCACCGGCTGTACGAT
AGTGGCTGGCTGGCCGGCTTCCGGAACGTGATGATCGCCTCGGGCGTGCTGGGGCTGCTG
GAGCGCAGCAAGTACGTCCTGCCGGCCGCCAGGCGCGACCTGAAGCTGAACTACGAGGTG
AGCGAAGCGCAGAAGTGGGTCGTCATCAGGGACGTGATCGGGTCGCACTACGTCACCTGC
ACGACGGTGAAGGACTCGACGGTGATCGCCAACGTCACCTGCGCAATCCAGGCGGACACG
CGCAGCCTCGTGCCGGAGGAGAACGCCGCGGTCGAGCAGTGGCTGAAGGAGTTCTTCCGC
CGCATCCGGCTCCAGCGGCCCATCAACGGGCACATCAGCTTCCGGCTGGTCCGGTGCCAG
TGCAGCGGCCAGATACTGCCGCTGGGCATCCGCGTTGGCGTGTCGCTGCCGTACATCTGC
TACACCGGGGTGCACTCGCGCGTCCTCTGCAAACCCTGCCCGCACTTTAGCCGGCAGAAC
TCGGGCCCGCTGGTGCAGGAGGGTGGCCGCTATCTGCTCCACGAGACGGTCCTGAACGCG
CTGCGCAAACCGGGCGTCGACGCGGTCCAGCAGCTGCTCGGCACCGTCATCGACCAGCGG
GAGGCGCTGTTCGTGTACTGGGACCCGCTGCCGTACTGCGCGTACTACCACTTCCAGCTC
CCGTTCAACTCCGTCAAGCGGTTCCTGCACAAGCGGCAAGCCTCGCGGACGGCCATGCCG
GCGATGGCCGCACCGGTGCAG
>COL_quad4-A0NCY5
ATGCCCTCCGCTAGCAGGGAGAAAACATTCGGTACGTGGAACCGCAGCGACAGCACGGGC
AACGTGTACCTCTCGAATAACAACATGGCGGACAATCTATCGAAACTATTCTGCCGCACG
GCTCCGTCGAGCCCTCGATGGACACCGTACGGGTCGCGCCACAACTCGCCCCCGATGCCG
AGCTCCCCGTTATCGTCCTCACCGCCCCCGTCCACCCTTCGCCGCAACTACTCGAGCACG
TTCACGCTGATCCCGGAGGACCGGGCCGTCGACACGGTGCCACCCTCGGCCAAACCGACA
CCGGGAGCAGCAACAGAGGGCCGTCGATTGTCCAGTGGGCGCATCCTGGTCCGACTGGTG
CTCTGGTGGCCGCTGCTACTGATCGCAATCGCCCAGCGCATCCTGGCGTTTTTCATGCAG
CTCGCCTGGAAGCCGTTCCTGATGGCGGCACCGGCCTTCTGGCTGTCCGCCTGCCTGTGG
ATGTTCTGGAAGGTGATTGCGCTACCGCTGGCCGGACTCAAGTGGGCCCTGGTGACGCTG
CACACGCCGGCATACGAGCGCAACCGCAAGAAGCGCACGGTGCTGATCAGCTGCGGCAGC
ACCATCCAGACGCTGCACCTCGCCCGCAACTTCTACAAGTCGGGTGCGCGCGTTGTGGTG
TTCGAGTTCGAGGGTTTGTTCGCGCTGGCTCGCTTCTCGACCGCCGTCAGCAAGTTCTAC
ACTATCCAGCGGCCCACGCCGGAGACGTCCAACGAGTACATCGCCGCGCTGTGCGAGATC
GTGGAGAAGGAGCAGCCGACCCACTACATTCCGGTGTGCGCCACCAGCCCGGCACACTAC
GACGCGCTGGCCAAGCCGCACCTGGAGCTGCGCGGGTGCTACAGCTTCATCCCGGGCGCC
CAGGAGACGTCCGTGCTCGACGACATCCTGCAGGTGATGCGCAAGTGCGAATCGAACGAG
ATCGTGCTGCCGCCGCACCAGGTCGTCGCCTCGAAGGAGGAACTGCACCGGCTGTACGAT
AGTGGCTGGCTGGCCGGCTTCCGGAACGTGATGATCGCCTCGGGCGTGCTGGGGCTGCTG
GAGCGCAGCAAGTACGTCCTGCCGGCCGCCAGGCGCGACCTGAAGCTGAACTACGAGGTG
AGCGAAGCGCAGAAGTGGGTCGTCATCAGGGACGTGATCGGGTCGCACTACGTCACCTGC
ACGACGGTGAAGGACTCGACGGTGATCGCCAACGTCACCTGCGCAATCCAGGCGGACACG
CGCAGCCTCGTGCCGGAGGAGAACGCCGCGGTCGAGCAGTGGCTGAAGGAGTTCTTCCGC
CGCATCCGGCTCCAGCGGCCCATCAACGGGCACATCAGCTTCCGGCTGGTCCGGTGCCAG
TGCAGCGGCCAGATACTGCCGCTGGGCATCCGCGTTGGCGTGTCGCTGCCGTACATCTGC
TACACCGGGGTGCACTCGCGCGTCCTCTGCAAACCCTGCCCGCACTTTAGCCGGCAGAAC
TCGGGCCCGCTGGTGCAGGAGGGTGGCCGCTATCTGCTCCACGAGACGGTCCTGAACGCG
CTGCGCAAACCGGGCGTCGACGCGGTCCAGCAGCTGCTCGGCACCGTCATCGACCAGCGG
GAGGCGCTGTTCGTGTACTGGGACCCGCTGCCGTACTGCGCGTACTACCACTTCCAGCTC
CCGTTCAACTCCGTCAAGCGGTTCCTGCACAAGCGGCAAGCCTCGCGGACGGCCATGCCG
GCGATGGCCGCACCGGTGCAG
>gambiae-A0NCY5
ATGCCCTCCGCAAGCAAGGACAAAATCTTCGGCCCGTGGAACCGCAGCGAAAGTACGGGC
AACGTCGTGTACCTCTCGAACAACAACACGGCCGACAATTTGGCGAAAATGTTTTCCCGC
ACGGCTCCATCGAGTCCGCGATGGACACCGTACGGCTCGCGGCACAATTCGCCCCCGATG
CCGAGCTCGCCGCTGTCCTCCTCGCCGCCGTCGACGCTGCGCCGCAACTACTCCAGCACC
TTCACGCTCATTCCCGAGGATCGCGAGCTGGAGACTGTGGCGCCGTCCGCACCGCCATCA
ACGGCTGCATCCACGGCAAAAGCCCCGGCATCCCAGCAGCGCGTGTCCTGCGGGCGCATT
CTGCTGCGGCTGGTGCTGTGGTGGCCGCTGCTCCTAATTGCCGTCGCCCAGCGGCTGCTC
GGCTGCTGCATGGCGCTGGCCTGGAAGCCGTTCCTGCTGGCGGCACCGGCTTTCTGGCTG
TCCGCCTGCCTGTGGATGTTCTGGAAGCTGATAGCGCTGCCGCTGGCCGGCCTGAAGTGG
GCCCTGGTCGCGCTGCACACGCCCGCCCACGAGCGCAACCGCCGCAAGCGAACGATCCTG
ATCAGCTGCGGCAGCACGATCCAGACGCTGCATCTCGCGCGCAACTTCTACAAGTCCGGT
GCGCGCGTCGTCGTGTTCGAGTTCGAGGGTCTGTTCGCGCTCGCCCGCTTCTCGACCGCC
GTCAGCAAGTTCTACGCGATCCAGCGGCCCACGCCCGAGACGGTCGGCGAGTACATAGCG
GCCCTGTGCGAGATCGTGGAGAAGGAGCAGCCGACCCACTACATACCGGTGTGCGCCACG
AGCCCGGCGCACTACGATGCCCTCGCCAAGCCGCACCTGGAGCTGCGCGGTTGCTCCAGC
TTCATCCCGGGCGCGCAGGAAACGTCCGTGCTGGACGACATCCTGCAGGTGATGCGCAAA
TGCGAAGCGAACGAGATACAGCTCCCACCGCACCAGATCGTGTCGTCCAAGGAGGAACTG
GCCCGCCTGTACGACGGCGGCTGGCTGGCCGGGTTCCGCAACGTGATGGTCGCTTCCGGG
GCGCTCGGGCTGCTCGAGCGCAGCAAGTACGTCCTGCCGGCCAATCGGCGCGATTTGCGC
CTGAACTACGAGGTGAGCGAGGCGCAAAAGTGGGTCGTCATACGGGACGTGATCGGGTCG
CACTACGTCACCTGCACCACGGTGAAGGATTCGGCCGTGATCGCGAACGTGACGTGCGCG
ATCCAGGCGGACACGCGCAGCCTGGTGCCGGAGGAGAACGCCGCGATCGACCGGTGGCTG
CAGGAGTTTTTCCGCCGCATACGGCTCCAGCGCCCGATCAACGGGCACATCAGCTTCCGG
CTGGTCAAGTGCCAGTGCAGCGGGCAGATACTGCCGCTCGGCATACGGGTCGGCGTGTCG
CTGCCGTACATCTGCTACACCGGCGTGCACTCGCGCGTGCTCTGCAAGCCCTGCCCGCAC
TTTAGCCGGCAAAACTCGGGCCCGCTGGTGCAGGAGGGCGGCCGCTACTGGATCCACGAG
ACGGTGCTGAACGCGCTGCGAAGGCCGAGCGTGGACGCGGTCCAGCATCTGATCGGCACG
GTGATCGACCAGCGGGAGGCCCTGTTCGTCTACTGGGATCCGCTGCCGTACTGTGCGTAC
TATCACTTCCAGCTGCCGTTCAACTCCGTCAAGCGCTTTCTGCACAAACGGCAAGCCTCA
CGCACCTCCGTACCTGCGATGGCCGCACCGGTCCAG
>NC_crucians2-A0NCY5
ATGCCCTCCGCCAGCAGGGAGAAAACATTTGGCACGTGGAACCGCAGCGAAAGCACGGGC
AACGTGTACCTATCGAACAACAATATGGCGGACAATCTCTCGAAAATATTCTCCCGCACG
GCTCCGTCGAGCCCTCGATGGACACCGTACGGGTCGCGCCACAACTCGCCCCCGATGCCG
AGTTCCCCGCTGTCGTCCTCGCCGCCCCCGTCCGCCCTGCGCCGTAACTACTCGAGCACG
TTCACGCTGATCCCGGAGGATCGGGCCGTCGACACGGTGTCGCCCGCGAACGGCACCCCG
AAGGCCAAACCGACGGCGCAGCCGACACCGGAGGGCCGTCGGCTGTCCAGTGGGCGCATT
CTGGTGCGGTTGATTCTCTGGTGGCCGCTGCTGCTGATCGCGATCGCCCAGCGTATCCTG
GCGTTTTTCATGCAGCTCGCCTGGAAGCCGTTCCTGATGGCGGCGCCAGCGTTCTGGTTG
TCCGCCTGCCTGTGGATGTTCTGGAAGCTGATCGCGCTGCCCCTGGCCGGGCTCAAGTGG
GCGCTCGTCACGCTGCACACGCCAGCGTACGAGCGCAACCGCAAGAAGCGCACGGTGCTG
ATCAGCTGCGGGAGCACGATCCAGACGCTGCACCTCGCCCGCAACTTCTACAAGTCGGGC
GCGCGCGTCGTGGTGTTCGAGTTCGAGGGCCTGTTCGCGCTGGCCCGCTTCTCGACCGCC
GTCAGCAAGTTCTACACCATCCAGCGGCCCACGCCGGAGACGTCCAGCGAGTACATTGCC
GCGCTGTGCGAGATTGTGGAGAAGGAGCAGCCGACCCACTACATTCCGGTGTGCGCCACC
AGCCCGGCACACTACGACGCGCTGGCCAAGCCGCACCTGGAGCTGCGCGGGTGCTCCAGC
TTCATCCCGGGCGCCCAGGAGACGTCGGTGCTCGACGACATCCTGCAGGTGATGCGCAAG
TGCGAGTCGAACGAGATCATGCTGCCGCCGCATCAGGTCGTCGCTTCGAAGGAGGAACTG
CACCGGCTGTACGACAGTGGCTGGCTGGCCGGCTTCCGGAACGTGATGATCGCCTCGGGT
CTGCTGGGGCTGCTGGAGCGCAGCAAGTACGTGCTGCCGGCCGCCAGGCGCGACCTGAAG
CTGAACTACGAGGTGAGCGAAGCGCAGAAGTGGGTCGTCATCAGAGACGTGATCGGGTCG
CACTACGTCACCTGCACGACGGTGAAGGACTCGGCGGTGATCGCCAACGTCACCTGCGCC
ATCCAGGCGGACACGCGCAGCCTCGTGCCGGAAGAGAACGCCGCCGTCGAGCAGTGGCTG
AAGGAGTTCTTCCGCCGCATCCGCCTCCAGCGGCCCATCAACGGGCACATCAGCTTCCGG
CTGGTCCGGTGCCAGTGCAGCGGCCAGATACTGCCGCTGGGCATCCGCGTTGGCGTGTCG
CTGCCGTACATCTGCTACACTGGCGTGCACTCGCGCGTCCTCTGCAAACCGTGCCCGCAC
TTCAGCCGGCAGAACTCGGGCCCGCTGGTGCAGGAGGGAGGCCGCTACCTGCTCCACGAG
ACGGTGCTCAACGCGCTGCGCAAGCCGGGCGTCGGCGCCGTCCAGCAGCTGCTCGGCACC
GTCATCGACCAGCGGGAGGCGCTGTTCGTGTACTGGGACCCGCTGCCGTACTGCGCGTAC
TACCACTTCCAGCTGCCGTTCAACTCCGTCAAGCGGTTCCTGCACAAGCGGCAAGCCACG
CGGACGTCCATGCCGGCGATGGCCGCCCCGGTGCAG
>NC_crucians3-A0NCY5
ATGCCCTCCGCCAGCAGGGAGAAAACATTTGGCACGTGGAACCGCAGCGAAAGCACGGGC
AACGTGTACCTATCGAACAACAATATGGCGGACAATCTCTCGAAAATATTCTCCCGCACG
GCTCCGTCGAGCCCTCGATGGACACCGTACGGGTCGCGCCACAACTCGCCCCCGATGCCG
AGTTCCCCGCTGTCGTCCTCGCCGCCCCCGTCCGCCCTGCGCCGTAACTACTCGAGCACG
TTCACGCTGATCCCGGAGGATCGGGCCGTCGACACGGTGTCGCCCTCGGGCACCCCGAAG
GCCAAACCGACGGCGCAGGCGACACCGGAGGGCCGTCGTCTGTCCAGTGGGCGCATTCTG
GTGCGGTTGATTCTCTGGTGGCCGCTGCTGCTGATCGCGATCGCCCAGCGTATCCTGGCG
TTTTTCATGCAGCTCGCCTGGAAGCCGTTCCTGATGGCGGCGCCAGCGTTCTGGTTGTCC
GCCTGCCTGTGGATGTTCTGGAAGCTGATCGCGCTGCCCCTGGCCGGGCTCAAGTGGGCG
CTCGTCACGCTGCACACGCCAGCGTACGAGCGCAACCGCAAGAAGCGCACGGTGCTGATC
AGCTGCGGGAGCACGATCCAGACGCTGCACCTCGCCCGCAACTTCTACAAGTCGGGCGCG
CGCGTCGTGGTGTTCGAGTTCGAGGGCCTGTTCGCGCTGGCCCGCTTCTCGACCGCCGTC
AGCAAGTTCTACACCATCCAGCGGCCCACGCCGGAGACGTCCAGCGAGTACATTGCCGCG
CTGTGCGAGATTGTGGAGAAGGAGCAGCCGACCCACTACATTCCGGTGTGCGCCACCAGC
CCGGCACACTACGACGCGCTGGCCAAGCCGCACCTGGAGCTGCGCGGGTGCTCCAGCTTC
ATCCCGGGCGCCCAGGAGACGTCGGTGCTCGACGACATCCTGCAGGTGATGCGCAAGTGC
GAGTCGAACGAGATCATGCTGCCGCCGCATCAGGTCGTCGCTTCGAAGGAGGAACTGCAC
CGGCTGTACGACAGTGGCTGGCTGGCCGGCTTCCGGAACGTGATGATCGCCTCGGGTCTG
CTGGGGCTGCTGGAGCGCAGCAAGTACGTGCTGCCGGCCGCCAGGCGCGACCTGAAGCTG
AACTACGAGGTGAGCGAAGCGCAGAAGTGGGTCGTCATCAGAGACGTGATCGGATCGCAC
TACGTCACCTGCACGACGGTGAAGGACTCGGCGGTGATCGCCAACGTCACCTGCGCCATC
CAGGCGGACACGCGCAGCCTCGTGCCGGAGGAGAACGCCGCCGTCGAGCAGTGGCTGAAG
GAGTTCTTCCGCCGCATCCGCCTCCAGCGGCCCATCAACGGGCACATCAGCTTCCGGCTG
GTCCGGTGCCAGTGCAGCGGCCAGATACTGCCGCTGGGCATCCGCGTTGGCGTGTCGCTG
CCGTACATCTGCTACACTGGCGTGCACTCGCGCGTCCTCTGCAAACCGTGCCCGCACTTC
AGCCGGCAGAATTCGGGCCCGCTGGTGCAGGAGGGAGGCCGCTACCTGCTCCACGAGACG
GTGCTCAACGCGCTGCGCAAGCCGGGCGTCGGCGCCGTCCAGCAGCTGCTCGGCACCGTC
ATCGACCAGCGGGAGGCGCTGTTCGTGTACTGGGACCCGCTGCCGTACTGCGCGTACTAC
CACTTCCAGCTGCCGTTCAACTCCGTCAAGCGGTTCCTGCACAAGCGGCAAGCCACGCGG
ACGTCCATGCCGGCGATGGCCGCCCCGGTGCAG
>NC_crucians4-A0NCY5
ATGCCCTCCGCCAGCAGGGAGAAAACATTTGGCACGTGGAACCGCAGCGAAAGCACGGGC
AACGTGTACCTATCGAACAACAATATGGCGGACAATCTCTCGAAAATATTCTCCCGCACG
GCTCCGTCGAGCCCTCGATGGACACCGTACGGGTCGCGCCACAACTCGCCCCCGATGCCG
AGTTCCCCGCTGTCGTCCTCGCCGCCCCCGTCCGCCCTGCGCCGTAACTACTCGAGCACG
TTCACGCTGATCCCGGAGGATCGGGCCGTCGACACGGTGTCGCCCGCGAACGGCACCCCG
AAGGCCAAACCGACGGCGCAGCCGACACCGGAGGGCCGTCGTCTGTCCAGTGGGCGCATT
CTGGTGCGGTTGGTTCTCTGGTGGCCGCTGCTGCTGATCGCGATCGCCCAGCGTATCCTG
GCGTTTTTCATGCAGCTCGCCTGGAAGCCGTTCCTGATGGCGGCGCCAGCGTTCTGGTTG
TCCGCCTGCCTGTGGATGTTCTGGAAGCTGATCGCGCTGCCCCTGGCCGGGCTCAAGTGG
GCCCTCGTCACGCTGCACACGCCAGCGTACGAGCGCAACCGCAAGAAGCGCACGGTGCTG
ATCAGCTGCGGGAGCACGATCCAGACGCTGCACCTCGCCCGCAACTTCTACAAGTCGGGC
GCGCGCGTCGTGGTGTTCGAGTTCGAGGGCCTGTTCGCGCTGGCCCGCTTCTCGACCGCC
GTCAGCAAGTTCTACACCATCCAGCGGCCCACGCCGGAGACGTCCAGCGAGTACATTGCC
GCGCTGTGCGAGATTGTCGAGAAGGAGCAGCCGACCCACTACATTCCGGTGTGCGCCACC
AGCCCGGCACACTACGACGCGCTGGCCAAGCCGCACCTGGAGCTGCGCGGGTGCTCCAGC
TTCATCCCGGGCGCCCAGGAGACGTCGGTGCTCGACGACATCCTGCAGGTGATGCGCAAG
TGCGAGTCGAACGAGATCATGCTGCCGCCGCATCAGGTCGTCGCTTCGAAGGAGGAACTG
CACCGGCTGTACGACAGTGGCTGGCTGGCCGGCTTCCGGAACGTGATGATCGCCTCGGGT
CTGCTGGGGCTGCTGGAGCGCAGCAAGTACGTGCTGCCGGCCGCCAGGCGCGACCTGAAG
CTGAACTACGAGGTGAGCGAAGCGCAGAAGTGGGTCGTCATCAGAGACGTGATCGGATCG
CACTACGTCACCTGCACGACGGTGAAGGACTCGGCGGTGATCGCCAACGTCACCTGCGCC
ATCCAGGCGGACACGCGCAGCCTCGTGCCGGAGGAGAACGCCGCCGTCGAGCAGTGGCTG
AAGGAGTTCTTCCGCCGCATCCGCCTCCAGCGGCCCATCAACGGGCACATCAGCTTCCGG
CTGGTCCGGTGCCAGTGCAGCGGCCAGATACTGCCGCTGGGCATCCGCGTTGGCGTGTCG
CTGCCGTACATCTGCTACACTGGCGTGCACTCGCGCGTCCTCTGCAAACCGTGCCCGCAC
TTCAGCCGGCAGAATTCGGGCCCGCTGGTGCAGGAGGGAGGCCGCTACCTGCTCCACGAG
ACGGTGCTCAACGCGCTGCGCAAGCCGGGCGTCGGCGCCGTCCAGCAGCTGCTCGGCACC
GTCATCGACCAGCGGGAGGCGCTGTTCGTGTACTGGGACCCGCTGCCGTACTGCGCGTAC
TACCACTTCCAGCTGCCGTTCAACTCCGTCAAGCGGTTCCTGCACAAGCGGCAAGCCACG
CGGACGTCCATGCCGGCGATGGCCGCCCCGGTGCAG
>NC_crucians5-A0NCY5
ATGCCCTCCGCCAGCAGGGAGAAAACATTTGGCACGTGGAACCGCAGCGAAAGCACGGGC
AACGTGTACCTATCGAACAACAATATGGCGGACAATCTCTCGAAAATATTCTCCCGCACG
GCTCCGTCGAGCCCTCGATGGACACCGTACGGGTCGCGCCACAACTCGCCCCCGATGCCG
AGTTCCCCGCTGTCGTCCTCGCCGCCCCCGTCCGCCCTGCGCCGTAACTACTCGAGCACG
TTCACGCTGATCCCGGAGGATCGGGCCGTCGACACGGTGTCGCCCTCGGGCACCCCGAAG
GCCAAACCGACGGCGCAGGCGACACCGGAGGGCCGTCGTCTGTCCAGTGGGCGCATTCTG
GTGCGGTTGATTCTCTGGTGGCCGCTGCTGCTGATCGCGATCGCCCAGCGTATCCTGGCG
TTTTTCATGCAGCTCGCCTGGAAGCCGTTCCTGATGGCGGCGCCAGCCTTCTGGTTGTCC
GCCTGCCTGTGGATGTTCTGGAAGCTGATCGCGCTGCCCCTGGCCGGGCTCAAGTGGGCG
CTCGTCACGCTGCACACGCCAGCGTACGAGCGCAACCGCAAGAAGCGCACGGTGCTGATC
AGCTGCGGGAGCACGATCCAGACGCTGCACCTCGCCCGCAACTTCTACAAGTCGGGCGCG
CGCGTCGTGGTGTTCGAGTTCGAGGGCCTGTTCGCGCTGGCCCGCTTCTCGACCGCCGTC
AGCAAGTTCTACACCATCCAGCGGCCCACGCCGGAGACGTCCAGCGAGTACATAGCCGCG
CTGTGCGAGATTGTGGAGAAGGAGCAGCCTACCCACTACATTCCCGTGTGCGCCACCAGC
CCGGCACACTACGACGCGCTGGCCAAGCCGCACCTGGAGCTGCGCGGGTGCTCCAGCTTC
ATCCCGGGCGCCCAGGAGACGTCGGTGCTCGACGACATCCTGCAGGTGATGCGCAAGTGC
GAGTCGAACGAGATCATGCTGCCGCCGCATCAGGTCGTCGCTTCGAAGGAGGAACTGCAC
CGGCTGTACGACAGTGGCTGGCTGGCCGGCTTCCGGAACGTGATGATCGCCTCGGGTCTG
CTGGGGCTGCTGGAGCGCAGCAAGTACGTGCTGCCGGCCGCCAGGCGCGACCTGAAGCTG
AACTACGAGGTGAGCGAAGCGCAGAAGTGGGTCGTCATCAGAGACGTGATCGGATCGCAC
TACGTCACCTGCACGACGGTGAAGGACTCGGCGGTGATCGCCAACGTCACCTGCGCCATC
CAGGCGGACACGCGCAGCCTCGTGCCGGAGGAGAACGCCGCCGTCGAGCAGTGGCTGAAG
GAGTTCTTCCGCCGCATCCGCCTCCAGCGGCCCATCAACGGGCACATCAGCTTCCGGCTG
GTCCGGTGCCAGTGCAGCGGCCAGATACTGCCGCTGGGCATCCGCGTTGGCGTGTCGCTG
CCGTACATCTGCTACACTGGCGTGCACTCGCGCGTCCTCTGCAAACCGTGCCCGCACTTC
AGCCGGCAGAATTCGGGCCCGCTGGTGCAGGAGGGAGGCCGCTACCTGCTCCACGAGACG
GTGCTCAACGCGCTGCGCAAGCCGGGCGTCGGCGCCGTCCAGCAGCTGCTCGGCACCGTC
ATCGACCAGCGGGAGGCGCTGTTCGTGTACTGGGACCCGCTGCCGTACTGCGCGTACTAC
CACTTCCAGCTGCCGTTCAACTCCGTCAAGCGGTTCCTGCACAAGCGGCAAGCCACGCGG
ACGTCCATGCCGGCGATGGCCGCCCCGGTGCAG
>NC_crucians6-A0NCY5
ATGCCCTCCGCGAGCAGGGAGAAAACATTTGGCACGTGGAACCGCAGCGAAAGCACGGGC
AACGTGTACCTATCGAACAACAATATGGCGGACAATCTCTCGAAAATATTCTCCCGCACG
GCTCCGTCGAGCCCTCGATGGACACCGTACGGGTCGCGCCACAACTCGCCCCCGATGCCG
AGTTCCCCGCTGTCGTCCTCGCCGCCCCCGTCCGCCCTGCGCCGTAACTACTCGAGCACG
TTCACGCTGATCCCGGAGGATCGGGCCGTCGACACGGTGTCGCCCGCGGGCACCCCGAAG
GCCAAACCGACGGCGCAGGCGACACCGGAGGGCCGTCGTCTGTCCAGTGGGCGCATTCTG
GTGCGGTTGATTCTCTGGTGGCCGCTGCTGCTGATCGCAATCGCCCAGCGTATCCTGGCG
TTTTTCATGCAGCTCGCCTGGAAGCCGTTCCTGATGGCGGCGCCAGCCTTCTGGTTGTCC
GCCTGCCTGTGGATGTTCTGGAAGCTGATCGCGCTGCCCCTGGCCGGGCTCAAGTGGGCG
CTCGTCACGCTGCACACGCCAGCGTACGAGCGCAACCGCAAGAAGCGCACGGTGCTGATC
AGCTGCGGGAGCACGATCCAGACGCTGCACCTCGCCCGCAACTTCTACAAGTCGGGCGCG
CGCGTCGTGGTGTTCGAGTTCGAGGGCCTGTTCGCGCTGGCCCGCTTCTCGACCGCCGTC
AGCAAGTTCTACACCATCCAGCGGCCCACGCCGGAGACGTCCAGCGAGTACATTGCCGCG
CTGTGCGAGATTGTCGAGAAGGAGCAGCCGACCCACTACATTCCGGTGTGCGCCACCAGC
CCGGCACACTACGACGCGCTGGCCAAGCCGCACCTGGAGCTGCGCGGGTGCTCCAGCTTC
ATCCCGGGCGCCCAGGAGACGTCGGTGCTCGACGACATCCTGCAGGTGATGCGCAAGTGC
GAGTCGAACGAGATCATGCTGCCGCCGCATCAGGTCGTCGCTTCGAAGGAGGAACTGCAC
CGGCTGTACGACAGTGGCTGGCTGGCCGGCTTCCGGAACGTGATGATCGCCTCGGGTCTG
CTGGGGCTGCTGGAGCGCAGCAAGTACGTGCTGCCGGCCGCCAGGCGCGACCTGAAGCTG
AACTACGAGGTGAGCGAAGCGCAGAAGTGGGTCGTCATCAGAGACGTGATCGGGTCGCAC
TACGTCACCTGCACGACGGTGAAGGACTCGGCGGTGATCGCCAACGTCACCTGCGCCATC
CAGGCGGACACGCGCAGCCTCGTGCCGGAGGAGAACGCCGCCGTCGAGCAGTGGCTGAAG
GAGTTCTTCCGCCGCATCCGCCTCCAGCGGCCCATCAACGGGCACATCAGCTTCCGGCTG
GTCCGGTGCCAGTGCAGCGGCCAGATACTGCCGCTGGGCATCCGCGTTGGCGTGTCGCTG
CCGTACATCTGCTACACTGGCGTGCACTCGCGCGTCCTCTGCAAACCGTGCCCGCACTTT
AGCCGGCAGAATTCGGGCCCGCTGGTGCAGGAGGGAGGCCGCTACCTGCTCCACGAGACG
GTGCTCAACGCGCTGCGCAAGCCGGGCGTCGGCGCCGTCCAGCAGCTGCTCGGCACCGTC
ATCGACCAGCGGGAGGCGCTGTTCGTGTACTGGGACCCGCTGCCGTACTGCGCGTACTAC
CACTTCCAGCTGCCGTTCAACTCCGTCAAGCGGTTCCTGCACAAGCGGCAAGCCACGCGG
ACGTCCATGCCGGCGATGGCCGCCCCGGTGCAG
>NC_crucians8-A0NCY5
ATGCCCTCCGCCAGCAGGGAGAAAACATTTGGCACGTGGAACCGCAGCGAAAGCACGGGC
AACGTGTACCTATCGAACAACAATATGGCGGACAATCTCTCGAAAATATTCTCCCGCACG
GCTCCGTCGAGCCCTCGATGGACACCGTACGGGTCGCGCCACAACTCGCCCCCGATGCCG
AGTTCCCCGCTGTCGTCCTCGCCGCCCCCGTCCGCCCTGCGCCGTAACTACTCGAGCACG
TTCACGCTGATCCCGGAGGATCGGGCCGTCGACACGGTGTCGCCCTCGGGCACCCCGAAG
GCCAAACCGACGGCGCAGGCGACACCGGAAGGCCGTCGTCTGTCCAGTGGGCGCATTCTG
GTGCGGTTGATTCTCTGGTGGCCGCTGCTGCTGATCGCGATCGCCCAGCGTATCCTGGCG
TTTTTCATGCAGCTCGCCTGGAAGCCGTTCCTGATGGCGGCGCCAGCGTTCTGGTTGTCC
GCCTGCCTGTGGATGTTCTGGAAGCTGATCGCGCTGCCCCTGGCCGGGCTCAAGTGGGCG
CTCGTCACGCTGCACACGCCAGCGTACGAGCGCAACCGCAAGAAGCGCACGGTGCTGATC
AGCTGCGGGAGCACGATCCAGACGCTGCACCTCGCCCGCAACTTCTACAAGTCGGGCGCG
CGCGTCGTGGTGTTCGAGTTCGAGGGCCTGTTCGCGCTGGCCCGCTTCTCGACCGCCGTC
AGCAAGTTCTACACCATCCAGCGGCCCACGCCGGAGACGTCCAGCGAGTACATTGCCGCG
CTGTGCGAGATTGTGGAGAAGGAGCAGCCGACCCACTACATTCCGGTGTGCGCCACCAGC
CCGGCACACTACGACGCGCTGGCCAAGCCGCACCTGGAGCTGCGCGGGTGCTCCAGCTTC
ATCCCGGGCGCCCAGGAGACGTCGGTGCTCGACGACATCCTGCAGGTGATGCGCAAGTGC
GAGTCGAACGAGATCATGCTGCCGCCGCATCAGGTCGTCGCTTCGAAGGAGGAACTGCAC
CGGCTGTACGACAGTGGCTGGCTGGCCGGCTTCCGGAACGTGATGATCGCCTCGGGTCTG
CTGGGGCTGCTGGAGCGCAGCAAGTACGTGCTGCCGGCCGCCAGGCGCGACCTGAAGCTG
AACTACGAGGTGAGCGAAGCGCAGAAGTGGGTCGTCATCAGAGACGTGATCGGATCGCAC
TACGTCACCTGCACGACGGTGAAGGACTCGGCGGTGATCGCCAACGTCACCTGCGCCATC
CAGGCGGACACGCGCAGCCTCGTGCCGGAGGAGAACGCCGCCGTCGAGCAGTGGCTGAAG
GAGTTCTTCCGCCGCATCCGCCTCCAGCGGCCCATCAACGGGCACATCAGCTTCCGGCTG
GTCCGGTGCCAGTGCAGCGGCCAGATACTGCCGCTGGGCATCCGCGTTGGCGTGTCGCTG
CCGTACATCTGCTACACTGGCGTGCACTCGCGCGTCCTCTGCAAACCGTGCCCGCACTTC
AGCCGGCAGAATTCGGGCCCGCTGGTGCAGGAGGGAGGCCGCTACCTGCTCCACGAGACG
GTGCTCAACGCGCTGCGCAAGCCGGGCGTCGGCGCCGTCCAGCAGCTGCTCGGCACCGTC
ATCGACCAGCGGGAGGCGCTGTTCGTGTACTGGGACCCGCTGCCGTACTGCGCGTACTAC
CACTTCCAGCTGCCGTTCAACTCCGTCAAGCGGTTCCTGCACAAGCGGCAAGCCACGCGG
ACGTCCATGCCGGCGATGGCCGCCCCGGTGCAG
>WA_freeborni1-A0NCY5
GCGGCGGCTGAGAGTCGTCGTCTCTCCAGTGGGCGCATCCTGGTCCGGCTGGTTCTCTGG
TGGCCGCTGCTGCTGATCGCAATCGCCCAGCGTATCCTGGCGTTTTTCATGCAGCTCGCC
TGGAAGCCGTTCCTGATGGCGGCTCCGGCCTTCTGGCTGTCCGCCTGCCTGTGGATGTTC
TGGAAGTTGATTGCGTTGCCGCTGGCAGGGCTCAAGTGGGCCCTCGTCACGCTGCACACG
CCGGCGTATGAGCGCAATCGCAAGAAGCGCACGGTGCTGATCAGCTGCGGTAGCACGATC
CAAACGCTGCACCTCGCTCGCAACTTCTACAAGTCGGGCGCGCGCGTCGTGGTGTTTGAG
TTTGAGGGCCTGTTCGCGCTGGCCCGTTTCTCGACCGCCGTCAGCAAGTTCTACACCATC
CAGCGGCCCACGCCGGAGACGTCCAACGAGTACATCGCCGCGCTGTGCGAGATCGTGGAG
AAGGAGCAGCCGACCCACTACATTCCGGTGTGCGCTACCAGCCCTGCTCACTACGACGCG
CTGGCCAAGCCGCACCTGGAGCTGCGTGGGTGCTACAGTTTCATCCCGGGCGCCCAGGAG
ACGTCCCTGCTTGACGACATCCTGCAGGTGATGCGCAAGTGCGAGTCGAACGAGATCATG
CTACCGCCGCATCAGGTCGTCTCTTCAAAGGAGGAACTGCACCGTCTGTACGATAGTGGC
TGGCTGGCCGGCTTCCGGAACGTGATGATCGCCTCGGGTTTGCTGGGGCTGCTGGAGCGC
AGCAAGTACGTCCTGCCGGCTGCTCGGCGCGACCTGAAGCTAAACTACGAGGTGAGCGAA
GCGCAGAAGTGGGTCGTCATCAGAGACGTGATCGGGTCGCACTACGTCACCTGCACGACG
GTGAAGGACTCGGCGGTGATTGCCAACGTCACCTGCGCCATCCAGGCGGACACGCGCAGT
CTCGTGCCGGAGGAGAACGCCGCGGTCGAGCAGTGGCTGCAGGAGTTCTTCCGCCGCATC
CGCCTCCAGCGGCCCATCAACGGGCACATAAGCTTCCGGTTGGTCCGGTGTCAGTGCAGC
GGTCGGATACTGCCATTGGGCATCCGCGTTGGCGTGTCGCTGCCGTACATCTGCTACACC
GGGGTGCACTCGCGCGTCCTCTGCAAACCCTGCCCGCACTTTAGCCGGCAGAATTCGGGC
CCGCTGGTGCAGGAGGGTGGCCGCTATCTGCTCCACGAGACGGTGCTCAACGCGCTGCGC
AAACCGGGCGTCGACGCGGTCCAGCAGCTGCTCGGCACCGTCATTGACCAGCGGGAGGCG
CTGTTCGTGTACTGGGACCCGCTGCCGTACTGCGCGTACTACCACTTCCAGCTGCCGTTC
AACTCCGTCAAGCGGTTCCTGCACAAGCGGCAAGCGTCGCGGACGCCTATGCCGGCGATG
GCCGCCCCGGTACAG
>WA_freeborni2-A0NCY5
GCGGCGGCTGAGAGTCGTCGTCTCTCCAGTGGGCGCATCCTGGTCCGGCTGGTTCTCTGG
TGGCCGCTGCTGCTGATCGCAATCGCCCAGCGTATCCTGGCGTTTTTCATGCAGCTCGCC
TGGAAGCCGTTCCTGATGGCGGCTCCGGCCTTCTGGCTGTCCGCCTGCCTGTGGATGTTC
TGGAAGTTGATTGCGTTGCCGCTGGCAGGGCTCAAGTGGGCCCTCGTCACGCTGCACACG
CCGGCGTACGAGCGCAATCGCAAGAAGCGCACGGTGCTGATCAGCTGCGGTAGCACGATC
CAAACGCTGCACCTCGCTCGCAACTTCTACAAGTCGGGCGCGCGCGTCGTGGTGTTTGAG
TTTGAGGGCCTGTTCGCGCTGGCCCGTTTCTCGACCGCCGTCAGCAAGTTCTACACCATC
CAGCGGCCCACGCCGGAGACGTCCAACGAGTACATCGCCGCGCTGTGCGAGATCGTGGAG
AAGGAGCAGCCGACCCACTACATTCCGGTGTGCGCTACCAGCCCTGCTCACTACGACGCG
CTGGCCAAGCCGCACCTGGAGCTGCGTGGGTGCTACAGTTTCATCCCGGGCGCACAGGAG
ACGTCCCTGCTTGACGACATCCTGCAGGTGATGCGCAAGTGCGAGTCGAACGAGATCATG
CTACCGCCGCATCAGGTCGTCTCTTCAAAGGAGGAACTGCACCGTCTGTACGATAGTGGC
TGGCTGGCCGGCTTCCGGAACGTGATGATCGCCTCGGGTTTGCTGGGGCTGCTGGAGCGC
AGCAAGTACGTCCTGCCGGCTGCTCGGCGCGACCTGAAGCTAAACTACGAGGTGAGCGAA
GCGCAGAAGTGGGTCGTCATCAGAGACGTGATCGGGTCGCACTACGTCACCTGCACGACG
GTGAAGGACTCGGCGGTGATTGCCAACGTCACCTGCGCCATCCAGGCGGACACGCGCAGT
CTCGTGCCGGAGGAGAACGCCGCGGTCGAGCAGTGGCTGCAGGAGTTCTTCCGCCGCATC
CGCCTCCAGCGGCCCATCAACGGGCACATCAGCTTCCGGTTGGTCCGGTGTCAGTGCAGC
GGTCGTATACTGCCATTGGGCATCCGCGTTGGCGTGTCGCTGCCGTACATCTGCTACACC
GGGGTGCACTCGCGCGTCCTCTGCAAACCCTGCCCGCACTTTAGCCGGCAGAATTCGGGC
CCGCTGGTGCAGGAGGGTGGCCGCTATCTGCTCCACGAGACGGTGCTCAACGCGCTGCGC
AAACCGGGCGTCGACGCGGTCCAGCAGCTGCTCGGCACCGTCATTGACCAGCGGGAGGCG
CTGTTCGTGTACTGGGACCCGCTGCCGTACTGCGCGTACTACCACTTCCAGCTGCCGTTC
AACTCCGTCAAGCGGTTCCTGCACAAGCGGCAAGCGTCGCGGACGCCCATGCCGGCGATG
GCCGCCCCGGTACAG
>COL_albi1-A0NDF7
ATGTCGGACCTGGACGATATGAGTAATTTCGATGCCTGGTTGGAGAAGGACTTCCTCAGC
AAAATCAATCGGCTCGAGACGGAGCTGGAGGATGTCAAGGATAAGAACAAAAATCTGGAA
AAGGATCTGAAGAAGAAGACGATCGAGTGTGATATTGTGCGCGCAAAGGTCGGCAAACTG
GAACAGGTACCGTCGAATAATGCAGCCTCGAGTGAAAAGATCGAAACGCTGGAGAAGGAG
CTGAAGCGCAAAACCATGGAGTTGGATATACTGCGGTCAAAGCTTTCGCAGTCAGAAACG
AGCCCGCAGGCTACGCAGGATCTGAACGAACGGGTCAAGCAGCTAGAGAAGGAGCTGAAG
AAGCGCATCATCGAGAACGGTATCCTGCGCGGTAAACTGACCGAGGTGGAAAGTGAACCG
CAGACACCGGAGGCTCAGGAAAAGATAGACGAGTTGGTGCGCGGTCTGCAGCGTACGGAG
AGTGTGGTGCTGAAGGAGATGGTGAAGGATCTGGAAGGGGATCACGAGGCCTCGGAGCGT
AACGGTGAGCTGGAGCGGGAGCTTAAGAAGAAGAACATCGAGAGTGACATTCTGCGCTCG
AAGCTGCGCCAGTTTGAAAGTGCACCCTCATCGGCCCAGGAGACGAACGAGCGAATTCGG
GATCTCGAGAAGCAGGTGAAAAAGTACAAGATCGAGGTCGACATTCTGCGGGCAAAGGTG
ATCCAGGTTGAGAGTGATGCGGCCACGCGCGAGGATGATGAATCGACGGAACGGATCGAG
GAACTAGAGAAGGGCCTAAAGAAGAGCACTACCGAGGGCAACATGTTGCGGGCCAAGATG
CAGATGTTCGAGAAGGAATCGAACGCTACGCAGGACTCGAACAGCGAGCAGATTGAGGAG
CTGCGTAAGGGCTTGAAGAAGAGTACGACCGAGAGCCAGATACTACGCTCCAAGCTGACT
GAGTTGGAGAGCAAGAGTGCAAGCAGTGGCGCTAGTACGTACAAAATTGAGACGCTCGAG
CAGGAGCTGAAAAAGAAATCCATCGAGAACGACATTCTGCGGTCGAAGGTGGAGCAGCTG
GAGCGGGTACCGTTGGCCGATAGTCCGGCAAACGAGAAGATCGAGGAGCTGCAGAAGGAG
ATCCGCAACCTGAAGATTCAGAACGACATTCTGAAGTCGAAGCTGAACCAGGCCGAGGAC
GAACCGACGACGACACAGGAATCGACCGATCGCATCAGCGAGCTGGAGAACGAGCTGAAG
AAGCGCACGATCGAGAGTGACATCTTGAGGGCGAAGGTAACCCAGCTCGAGTGCGAACTG
TCGCCGACGAAGAACTCCAACGAGCGGATAGAGGATCTGGAGAGCGAGCTGAAGAAGAAG
ACGCTGGAAAACGACATTCTCAAGTCGAAGGTGAGCCAGCTCGAGGGTGAGGTACTGGCA
CATACCGGCGCTTCCCGGCCCGACCCGCAGGAGATCAAGAAGCTGAAGGAAAAGCACGAG
GAGGTGATGAACAAGGCGAAGGAGTTGCTGTTTGAGCGCACGAAAACGGTCAAAACGCAG
GACATGCAGATCAAGGCGCTACAGAACCAGATCGAAAACATCAAGGAAGTGGTAACGGTC
ACGAAGGATATGCTGAGCATTCGCAACATGGAGCACGAGCAGCTGCAGACGCGATTCGAG
AACATCGACGCCAAGATGAAGGCGGAACGCGAACGGCAGACACTGCTAGAGAAGAAGCTG
GCCGTGTCGCAAAAGATGTACAACGATCTGCGCGAGGAGTACACCACACAGCTCGATCTC
TTCAAGAAAACGGCGCAACGAGCTGGCATAGATTTTCCATGCTTGAAAAAACTTGCCCAT
ACAAAGCAA
>COL_albi2-A0NDF7
ATGTCGGACCTGGACGATATGAGTAATTTCGATGCCTGGTTGGAGAAGGACTTCCTCAGC
AAAATCAATCGGCTCGAGACGGAGCTGGAGGATGTCAAGGATAAGAACAAAAATCTGGAA
AAGGATCTGAAGAAGAAGACGATCGAGTGTGATATTGTGCGCGCAAAGGTCGGCAAACTG
GAACAGGTACCGTCGAATAATGCAGCCTCGAGTGAAAAGATCGAAACGCTGGAGAAGGAG
CTGAAGCGCAAAACCATGGAGTTGGATATACTGCGGTCAAAGCTTTCGCAGTCAGAAACG
AGCCCGCAGGCTACGCAGGATCTGAACGAACGGGTCAAGCAGCTAGAGAAGGAGCTGAAG
AAGCGCATCATCGAGAACGGTATCCTGCGCGGTAAACTGACCGAGGTGGAAAGTGAACCG
CAGACACCGGAGGCTCAGGAAAAGATAGACGAGTTGGTGCGCGGTCTGCAGCGTACGGAG
AGTGTGGTGCTGAAGGAGATGGTGAAGGATCTGGAAGGGGATCACGAGGCCTCGGAGCGT
AACGGTGAGCTGGAGCGGGAGCTTAAGAAGAAGAACATCGAGAGTGACATTCTGCGCTCG
AAGCTGCGCCAGTTTGAAAGTGCACCCTCATCGGCCCAGGAGACGAACGAGCGAATTCGG
GATCTCGAGAAGCAGGTGAAAAAGTACAAGATCGAGGTCGACATTCTGCGGGCAAAGGTG
ATCCAGGTTGAGAGTGATGCGGCCACGCGCGAGGATGATGAATCGACGGAACGGATCGAG
GAACTAGAGAAGGGCCTAAAGAAGAGCACTACCGAGGGCAACATGTTGCGGGCCAAGATG
CAGATGTTCGAGAAGGAATCGAACGCTACGCAGGACTCGAACAGCGAGCAGATTGAGGAG
CTGCGTAAGGGCTTGAAGAAGAGTACGACCGAGAGCCAGATACTACGCTCCAAGCTGACT
GAGTTGGAGAGCAAGAGTGCAAGCAGTGGCGCTAGTACGTACAAAATTGAGACGCTCGAG
CAGGAGCTGAAAAAGAAATCCATCGAGAACGACATTCTGCGGTCGAAGGTGGAGCAGCTG
GAGCGGGTACCGTTGGCCGATAGTCCGGCAAACGAGAAGATCGAGGAGCTGCAGAAGGAG
ATCCGCAACCTGAAGATTCAGAACGACATTCTGAAGTCGAAGCTGAACCAGGCCGAGGAC
GAACCGACGACGACACAGGAATCGACCGATCGCATCAGCGAGCTGGAGAACGAGCTGAAG
AAGCGCACGATCGAGAGTGACATCTTGAGGGCGAAGGTAACCCAGCTCGAGTGCGAACTG
TCGCCGACGAAGAACTCCAACGAGCGGATAGAGGATCTGGAGAGCGAGCTGAAGAAGAAG
ACGCTGGAAAACGACATTCTCAAGTCGAAGGTGAGCCAGCTCGAGGGTGAGGTACTGGCA
CATACCGGCGCTTCCCGGCCCGACCCGCAGGAGATCAAGAAGCTGAAGGAAAAGCACGAG
GAGGTGATGAACAAGGCGAAGGAGTTGCTGTTTGAGCGCACGAAAACGGTCAAAACGCAG
GACATGCAGATCAAGGCGCTACAGAACCAGATCGAAAACATCAAGGAAGTGGTAACGGTC
ACGAAGGATATGCTGAGCATTCGCAACATGGAGCACGAGCAGCTGCAGACGCGATTCGAG
AACATCGACGCCAAGATGAAGGCGGAACGCGAACGGCAGACACTGCTAGAGAAGAAGCTG
GCCGTGTCGCAAAAGATGTACAACGATCTGCGCGAGGAGTACACCACACAGCTCGATCTC
TTCAAGAAAACGGCGCAACGAGCTGGCATAGATTTTCCATGCTTGAAAAAACTTGCCCAT
ACAAAGCAA
>COL_quad3-A0NDF7
ATGTCGGACCTCGAGGATATGAGTAATTTCGACGCGTGGTTGGAGAAGGATTTCCTGAGC
AAAATCACCCGCCTGGAGACGGAGGTGGAGGACCTGAAGGACAAGAAAAACAACCTCGAC
AAGGACCTGAAGAAGAAAACGATCGAGTGTGACATACTGCGGGCGAAGGTGGGCAAGCTG
GAGCAGGTACCGTCGAACAATGCGGCCTCGAACGAGAAGATCGAGACGCTGGAGAAGGAG
CTGAAGCGCAAGACGATGGAGCTGGACATACTGCGGTCGAAGTTGTCGCAGGCGGAAACG
AACCCGCAGGTCTCGCAGGATCTGACCGAGCGCGTCAAGCAGCTGGAGAAGGAGCTGAAG
AAGCGCATCATCGAGAACGGCATCCTGCGCGGCAAGCTGACGGAGGTGGAGAGCGAACCG
CAGACGCCGGAGGCTCAGGAAAAGCTGGACGAGCTCGTGCGGGGTCTGCAGCGTACCGAG
AGCGTGGTGCTGAAGGAGAAGGTTCGCGAACTGGAGGGCGACTCCGAGGCGTCCGAGCGC
AACGGCGAGCTGGAGCGGGAGCTGAAGAAGAAGAACATCGAGAGCGACATCCTGCGCTCG
AAGTTGAAGCAGTTCGAGCATTCGCCCTCGTCCGCCCAGGAGACGAACGAGCGGATACGC
GACCTCGAGAAACAGGTGAAGAAGTACCAGATCGAGGCGGACATCCTGCGGGCCAAGGTG
AGCCAGCTGGAGAGCGATGCGTCGACGCGCGAGGACGAGGAATCGACCGAGCGGATCGAG
GAGCTGGAGAAGGGCCTGAAGAAGAGCACCACCGAGGGTAACATGCTGCGGGCGAAGATG
CAGATGTTCGAGAAGGAATCGACGGCCACGCACGACTCGAACAGCGAGCAGATCGAGGAG
CTCCGCAAGGGCCTCAAGAAGAGCACGACCGAGAGTCAGATTCTGCGATCGAAGCTGTGC
GAGCTGGAGAACAAGCAGGTGAACAGTGGGGCCAGCAACTACAAGATCGAAACGCTCGAG
CAGGAGCTGAAGAAGAAGAACATCGAGAACGACATCCTGCGCTCGAAGGTGGAGCAGCTG
GAGCGCGTGCCGCTGGCCGACAGTCCGGCCAACGAGAAGATCGAGGAGCTGCAGAAGGAG
ATCCGCAATCTGAAGATCCAGAATGACATATTGAAGTCGAAGCTGAACCAGGCCGAGGAC
GAGCCGACCACGACGCAGGAATCGACCGATCGCATCAGCGAGCTGGAGAACGAGCTAAAG
AAGCGCATCATCGAGAGCGACATCCTGCGGGCGAAGGTCACCCAGCTGGAGTGCGAGCTG
TCGCCGACGAAGAACTCCAACGAAAGGATAGAGGACCTGGAGAGCGAGCTGAAGAAAAAG
ACACTGGAGAACGACATCCTGAAGTCGAAGGTCGGTCAGCTGGAGGGTGAGGTGATCGCG
CACTCGGGCGCCAGCAAGGCGGACCCGCAGGAGGTCAAGAAGCTGAAGGAAAAGCACGAG
GAGGTGATGAACAAGGCGAAGGAGCTGCTGTTCGAGCGCACCAAGACGGTCAAGACGCAG
GACATGCAGATCCGTGCGCTGCAGAACCAGATCGAAAACATCAAGGAGGTGGTGACGGTC
ACCAAGGATATGCTGAACATACGCAACATGGAGCACGAGCAGTTGCAGACGCGGTTCGAG
AACATCGACAGCAAGATGAAGGCGGAACGCGAGCGGCAAACGCTGCTCGAAAAGAAGCTG
GTCGTCTCGCAGAAAATGTACAACGATTTGCGGGAAGAGTACTCGACGCAGCTCGAACTC
TTCAAGAAAACGGCGGATCGAGCTGGGATTGATTTTCCATGCTTGAAAAAAACTGCACAC
ACAAAGAAA
>COL_quad4-A0NDF7
ATGTCGGACCTCGAGGATATGAGTAATTTCGACGCGTGGTTGGAGAAGGATTTCCTGAGC
AAAATCACCCGCCTGGAGACGGAGGTGGAGGACCTGAAGGACAAGAAAAACAACCTCGAC
AAGGACCTGAAGAAGAAAACGATCGAGTGTGACATACTGCGGGCGAAGGTGGGCAAGCTG
GAGCAGGTACCGTCGAACAATGCGGCCTCGAACGAGAAGATCGAGACGCTGGAGAAGGAG
CTGAAGCGCAAGACGATGGAGCTGGACATACTGCGGTCGAAGTTGTCGCAGGCGGAAACG
AACCCGCAGGTCTCGCAGGATCTGACCGAGCGCGTCAAGCAGCTGGAGAAGGAGCTGAAG
AAGCGCATCATCGAGAACGGCATCCTGCGCGGCAAGCTGACGGAGGTGGAGAGCGAACCG
CAGACGCCGGAGGCTCAGGAAAAGCTGGACGAGCTCGTGCGGGGTCTGCAGCGTACCGAG
AGCGTGGTGCTGAAGGAGAAGGTTCGCGAACTGGAGGGCGACTCCGAGGCGTCCGAGCGC
AACGGCGAGCTGGAGCGGGAGCTGAAGAAGAAGAACATCGAGAGCGACATCCTGCGCTCG
AAGTTGAAGCAGTTCGAGCATTCGCCCTCGTCCGCCCAGGAGACGAACGAGCGGATACGC
GACCTCGAGAAACAGGTGAAGAAGTACCAGATCGAGGCGGACATCCTGCGGGCCAAGGTG
AGCCAGCTGGAGAGCGATGCGTCGACGCGCGAGGACGAGGAATCGACCGAGCGGATCGAG
GAGCTGGAGAAGGGCCTGAAGAAGAGCACCACCGAGGGTAACATGCTGCGGGCGAAGATG
CAGATGTTCGAGAAGGAATCGACGGCCACGCACGACTCGAACAGCGAGCAGATCGAGGAG
CTCCGCAAGGGCCTCAAGAAGAGCACGACCGAGAGTCAGATTCTGCGATCGAAGCTGTGC
GAGCTGGAGAACAAGCAGGTGAACAGTGGGGCCAGCAACTACAAGATCGAAACGCTCGAG
CAGGAGCTGAAGAAGAAGAACATCGAGAACGACATCCTGCGCTCGAAGGTGGAGCAGCTG
GAGCGCGTGCCGCTGGCCGACAGTCCGGCCAACGAGAAGATCGAGGAGCTGCAGAAGGAG
ATCCGCAATCTGAAGATCCAGAATGACATATTGAAGTCGAAGCTGAACCAGGCCGAGGAC
GAGCCGACCACGACGCAGGAATCGACCGATCGCATCAGCGAGCTGGAGAACGAGCTAAAG
AAGCGCATCATCGAGAGCGACATCCTGCGGGCGAAGGTCACCCAGCTGGAGTGCGAGCTG
TCGCCGACGAAGAACTCCAACGAAAGGATAGAGGACCTGGAGAGCGAGCTGAAGAAAAAG
ACACTGGAGAACGACATCCTGAAGTCGAAGGTCGGTCAGCTGGAGGGTGAGGTGATCGCG
CACTCGGGCGCCAGCAAGGCGGACCCGCAGGAGGTCAAGAAGCTGAAGGAAAAGCACGAG
GAGGTGATGAACAAGGCGAAGGAGCTGCTGTTCGAGCGCACCAAGACGGTCAAGACGCAG
GACATGCAGATCCGTGCGCTGCAGAACCAGATCGAAAACATCAAGGAGGTGGTGACGGTC
ACCAAGGATATGCTGAACATACGCAACATGGAGCACGAGCAGTTGCAGACGCGGTTCGAG
AACATCGACAGCAAGATGAAGGCGGAACGCGAGCGGCAAACGCTGCTCGAAAAGAAGCTG
GTCGTCTCGCAGAAAATGTACAACGATTTGCGGGAAGAGTACTCGACGCAGCTCGAACTC
TTCAAGAAAACGGCGGATCGAGCTGGGATTGATTTTCCATGCTTGAAAAAAACTGCACAC
ACAAAGAAA
>gambiae-A0NDF7
ATGTCGGACCTGGACGATATGAGCAACTTCGATGCGTGGTTGGAGAAGGACTTTCTCAGC
AAAATCAACCGCCTCGAGACGGAGCTCGAGGATCTGAAGGATAAGAAAAACAATCTTGAC
AAGGATCTGAAGAAAAAGACGATCGAGTGTGATATCCTGCGGGCGAAGGTCGGGAAGCTC
GAGCAGGTGCCCTCGAACAATGCGGCCTCTAACGAAAAGATCGAAATCCTGGAGAAGGAG
CTGAAGCGCAAGACGATGGAGCTGGACATACTGCGCTCGAAGCTGTCGCAGGCCGAAACG
AACCCACAGGCCTCGCTCGACCTGACCGAGCGTGTGAAGCAGCTCGAGAAGGAGCTGAAG
AAGCGCATCATCGAGAACGGTATACTGCGGGGCAAGCTGACGGAGGTCGAGAGTGAGCCG
CAGACACCGGAAGCGCAGGAGAAGCTGGACGAGCTGGTGCGCGGCCTGCAGCGCACCGAG
AGTGTGGTGCTGCGCGAGAAGGTGAAGGAGCTGGAGGGTGACTCGGAAGCGTCCGAGCGC
AACGGTGAGCTGGAGCGCGAGCTGAAGAAGAAGAACATTGAGAGCGATATACTGCGCTCG
AAGCTGAAGCAGTTCGAAAACACGCCCTCGAACGCACAGGAAGCCAACGAGCGGATGCGC
GATCTGGAGAAGCAGGTCAAGAAGTACCAGATCGAGGCGGACATTCTGCGGGCGAAGGTG
AGCCAGCTGGAGAGCGATGCGGCGACGCGCGAGGACGAAGAATCGACCGAGCGGATCGAG
GAGCTGGAGAAGGGGCTGAAGAAAAGCACCACCGAGGGCAACATGCTGCGGGCGAAGATG
CAGATGTTTGAGAAGGAGTCGACGGCCACGCAGGACTCGAACAGCGAGCAGATCGAGGAG
CTGCGCAAGGGGCTGAAGAAGAGCACGACCGAGAGCCAAATACTGCGCTCGAAGCTGACC
GAGATGGAGAGCAAACAGGTGCACAGCGGGGCGAGCAGCTACAAGATCGAAACGCTCGAG
CAGGAGCTCAAGAAGAAAAACATCGAGAACGACATCCTGCGGTCGAAGGTGGAGCAGCTG
GAGCGCGTACCGCTGGCGGACAGCCCGGCCAACGAGAAGATCGAGGAGCTGCAGAAGGAG
ATCCGCAATCTGAAGATCCAGAACGACATTCTCAAATCGAAGCTGAACCAGGCGGAGGAC
GAACCGACCACTACGCAGGAATCGACCGATCGCATCACGGAGCTGGAGAACGAGCTGAAG
AAGCGCGTGATCGAGAGCGACATCCTGCGGGCGAAGGTGACCCAGCTGGAGTGCGAGCTG
TCGCCGACCAAGAACTCGAACGAGCGGATAGAGGATCTGGAGAGCGAGCTGAAGAAGAAG
ACGCTCGAGAACGACATCCTCAAGTCGAAGGTGAGCCAGCTGGAGGGCGAAGTGATTGCG
CACTCCGGTGGCAGCAAGGCGGACCCGAACGAGATCAAGAAGCTGAAGGAAAAGCACGAG
GAGGTGATGAACAAGGCGAAGGAGCTGCTGTTCGAGCGCACCAAGACGGTCAAGACGCAG
GACATGCAGATCCGGGCGCTGCAGAATCAGATCGAAAACATCAAGGAGGTGGTGGCGGTC
ACCAAGGACATGCTGAACATCCGCAACATGGAGCACGAGCAGCTGCAGACGCGGTTCGAG
AACATTGACTGCAAGATGAAGGCGGAGCGGGAGCGGCAGACGCTGCTCGAGAAGAAGCTG
AGCGTCTCGCAAAAGATGTACAATGATCTGCGGGAAGAGTACACGACACAGCTCGAGCTC
TTCAAGAAAACGGCGGATCGAGCTGGGATTGATTTTCCATGCTTGAAAAAAACTGCACAT
ACAAAGAAA
>NC_crucians2-A0NDF7
ATGTCGGACCTCGAGGATATGAGTAACTTCGACGCGTGGTTGGAGAAGGATTTCCTCAGC
AAAATCACCCGGCTGGAGACGGAGCTCGAGGACCTGAAGGACAAGAAGAACAATCTCGAC
AAGGATCTGAAGAAGAAAACGATCGAGTGTGACATACTGCGGGCGAAGGTGGGCAAGCTG
GAGCAGGTACCGTCGAACAATGCGGCCTCGAACGAGAAGATCGAGACCCTGGAGAAGGAG
CTGAAGCGCAAGACGATGGAGCTGGACATACTGCGGTCGAAGCTGTCGCAGGCGGAAACG
AACCCGCAGGCGTCGCAGGATCTGACCGAGCGCGTCAAGCAGCTGGAGAAGGAGCTGAAG
AAGCGCATCATCGAGAACGGCATCCTGCGCGGCAAGCTGACGGAGGTGGAGAGCGAACCG
CAGACGCCGGAGGCACAGGAAAAGCTGGACGAGCTGGTGCGGGGTCTGCAGCGCACGGAG
AGTGCGGTGCTGAAGGAGAAGGTGCGCGAGCTGGAGGGCGACTCCGAGGCGTCCGAGCGC
AACGGCGAGCTGGAGCGGGAGCTGAAGAAGAAGAACATCGAGAGCGACATTTTGCGCTCG
AAGCTGAAGCAGTTCGAGCATTCGCCCTCGTCCGCGCAGGAGACCAACGAGCGGATACGC
GACCTCGAGAAGCAGGTGAAGAAGTACCAGATCGAGGCGGACATCCTGCGGGCCAAGGTG
AGCCAGCTGGAGAGCGACGCGTCGACGCGCGAAGACGAGGAGTCGACCGAGCGGATCGAG
GAGCTGGAGAAGGGCTTGAAGAAGAGCACCACCGAGGGCAACATGCTGCGGGCGAAGATG
CAGATGTTCGAGAAGGAATCGACGGCCACCCACGACTCGAACAGCGAGCAGATCGAGGAG
CTCCGCAAGGGCCTCAAGAAGAGCACGACAGAGAGCCAAATACTGCGGTCGAAGCTGTGC
GAGCTGGAGAACAAGCAGGTGAACAGTGGGGCCAGCAGCTACAAGATCGAAACGCTCGAG
CAGGAGCTCAAGAAGAAGAACATCGAGAACGACATCCTGCGCTCGAAGGTGGAGCAGCTG
GAGCGCGTGCCGCTGGCCGACAGTCCGGCCAACGAGAAGATCGAGGAGCTGCAGAAGGAG
ATCCGCAACCTGAAGATCCAGAACGACATCCTGAAGTCGAAGCTGAACCAGGCGGAGGAC
GAGCCGACCACGACCCAGGAATCGACCGATCGCATCACCGAGCTGGAGAACGAGCTGAAG
AAGCGCATGATCGAGAGCGACATCCTGCGGGCGAAGGTCACCCAGCTGGAGTGCGAGCTG
TCGCCGACGAAAAATTCCAACGAAAGGATAGAGGACCTCGAGAGCGAGCTGAAGAAAAAG
ACACTGGAGAACGACATCCTCAAGTCGAAGGTCGGTCAGCTGGAGAGCGAGGTCATCGCG
CACTCGGGCGGCAGCAAGGCGGACCCGCACGAGGTCAAAAAGCTGAAGGAAAAGCACGAG
GACGTGATGAACAAGGCGAAGGAGCTGCTGTTCGAGCGCACCAAGACAGTCAAGACGCAG
GACATGCAGATCCGCGCGCTGCAGAACCAGATCGAGAACATCAAGGAGGTGGTGACAGTC
ACCAAGGACATGCTGAACATACGCAACATGGAGCACGAACAGTTGCAGACGCGGTTCGAG
AACATCGACAGCAAGATGAAGGCGGAGCGCGAACGGCAGACGTTGCTCGAGAAGAAGCTG
GCCGTCTCGCAGAAGATGTACAACGATTTGCGGGAAGAGTACACGACGCAGCTCGAACTC
TTCAAGAAAACGGCGGATCGAGCTGGGATTGATTTTCCATGCTTGAAAAAAACTGCACAC
ACAAAGAAA
>NC_crucians3-A0NDF7
ATGTCGGACCTCGAGGATATGAGTAACTTCGACGCGTGGTTGGAGAAGGATTTCCTCAGC
AAAATCACCCGGCTGGAGACGGAGCTCGAGGACCTGAAGGACAAGAAGAACAATCTCGAC
AAGGATCTGAAGAAGAAAACGATCGAGTGTGACATACTGCGGGCGAAGGTGGGCAAGCTG
GAGCAGGTACCGTCGAACAATGCGGCCTCGAACGAGAAGATCGAGACCCTGGAGAAGGAG
CTGAAGCGCAAGACGATGGAGCTGGACATACTGCGGTCGAAGCTGTCGCAGGCGGAAACG
AACCCGCAGGCGTCGCAGGATCTGACCGAGCGCGTCAAGCAGCTGGAGAAGGAGCTGAAG
AAGCGCATCATCGAGAACGGCATCCTGCGCGGCAAGCTGACGGAGGTGGAGAGCGAACCG
CAGACGCCGGAGGCACAGGAAAAGCTGGACGAGCTGGTGCGGGGTCTGCAGCGCACGGAG
AGTGCGGTGCTGAAGGAGAAGGTGCGCGAGCTGGAGGGCGACTCTGAGGCGTCCGAGCGC
AACGGCGAGCTGGAGCGGGAGCTGAAGAAGAAGAACATCGAGAGCGACATTTTGCGCTCG
AAGCTGAAGCAGTTCGAGCATTCGCCCTCGTCCGCGCAGGAGACCAACGAGCGGATACGC
GACCTCGAGAAGCAGGTGAAGAAGTACCAGATCGAGGCGGACATCCTGCGGGCCAAGGTG
AGCCAGCTGGAGAGCGACGCGTCGACGCGCGAAGACGAGGAGTCGACCGAGCGGATCGAG
GAGCTGGAGAAGGGCTTGAAGAAGAGCACCACCGAGGGCAACATGCTGCGGGCGAAGATG
CAGATGTTCGAGAAGGAATCGACGGCCACCCACGACTCGAACAGCGAGCAGATCGAGGAG
CTCCGCAAGGGCCTCAAGAAGAGCACGACAGAGAGCCAAATACTGCGGTCGAAGCTGTGC
GAGCTGGAGAACAAGCAGGTGAACAGTGGGGCCAGCAGCTACAAGATCGAAACGCTCGAG
CAGGAGCTCAAGAAGAAGAACATCGAGAACGACATCCTGCGCTCGAAGGTGGAGCAGCTG
GAGCGCGTGCCGCTGGCCGACAGTCCGGCCAACGAGAAGATCGAGGAGCTGCAGAAGGAG
ATCCGCAACCTGAAGATCCAGAACGACATCCTGAAGTCGAAGCTGAACCAGGCGGAGGAC
GAGCCGACCACGACCCAGGAATCGACCGATCGCATCACCGAGCTGGAGAACGAGCTGAAG
AAGCGCATGATCGAGAGCGACATCCTGCGGGCGAAGGTCACCCAGCTGGAGTGCGAGCTG
TCGCCGACGAAAAATTCCAACGAAAGGATAGAGGACCTCGAGAGCGAGCTGAAGAAAAAG
ACACTGGAGAACGACATCCTCAAGTCGAAGGTCGGTCAGCTGGAGAGCGAGGTCATCGCG
CACTCGGGCGGCAGCAAGGCGGACCCGCACGAGGTCAAAAAGCTGAAGGAAAAGCACGAG
GACGTGATGAACAAGGCGAAGGAGCTGCTGTTCGAGCGCACCAAGACAGTCAAGACGCAG
GACATGCAGATCCGCGCGCTGCAGAACCAGATCGAGAACATCAAGGAGGTGGTGACAGTC
ACCAAGGACATGCTGAACATACGCAACATGGAGCACGAACAGTTGCAGACGCGGTTCGAG
AACATCGACAGCAAGATGAAGGCGGAGCGCGAACGGCAGACGTTGCTCGAGAAGAAGCTG
GCCGTCTCGCAGAAGATGTACAACGATTTGCGGGAAGAGTACACGACGCAGCTCGAACTC
TTCAAGAAAACGGCGGATCGAGCTGGGATTGATTTTCCATGCTTGAAAAAAACTGCACAC
ACAAAGAAA
>NC_crucians4-A0NDF7
ATGTCGGACCTCGAGGATATGAGTAACTTCGACGCGTGGTTGGAGAAGGATTTCCTCAGC
AAAATCACCCGGCTGGAGACGGAGCTCGAGGACCTGAAGGACAAGAAGAACAATCTCGAC
AAGGATCTGAAGAAGAAAACGATCGAGTGTGACATACTGCGGGCGAAGGTGGGCAAGCTG
GAGCAGGTACCGTCGAACAATGCGGCCTCGAACGAGAAGATCGAGACCCTGGAGAAGGAG
CTGAAGCGCAAGACGATGGAGCTGGACATACTGCGGTCGAAGCTGTCGCAGGCGGAAACG
AACCCGCAGGCGTCGCAGGATCTGACCGAGCGCGTCAAGCAGCTGGAGAAGGAGCTGAAG
AAGCGCATCATCGAGAACGGCATCCTGCGCGGCAAGCTGACGGAGGTGGAGAGCGAACCG
CAGACGCCGGAGGCACAGGAAAAGCTGGACGAGCTGGTGCGGGGTCTGCAGCGCACGGAG
AGTGCGGTGCTGAAGGAGAAGGTGCGCGAGCTGGAGGGCGACTCCGAGGCGTCCGAGCGC
AACGGCGAGCTGGAGCGGGAGCTGAAGAAGAAGAACATCGAGAGCGACATTTTGCGCTCG
AAGCTGAAGCAGTTCGAGCATTCGCCCTCGTCCGCGCAGGAGACCAACGAGCGGATACGC
GACCTCGAGAAGCAGGTGAAGAAGTACCAGATCGAGGCGGACATCCTGCGGGCCAAGGTG
AGCCAGCTGGAGAGCGACGCGTCGACGCGCGAAGACGAGGAGTCGACCGAGCGGATCGAG
GAGCTGGAGAAGGGCTTGAAGAAGAGCACCACCGAGGGCAACATGCTGCGGGCGAAGATG
CAGATGTTCGAGAAGGAATCGACGGCCACCCACGACTCGAACAGCGAGCAGATCGAGGAG
CTCCGCAAGGGCCTCAAGAAGAGCACGACAGAGAGCCAAATACTGCGGTCGAAGCTGTGC
GAGCTGGAGAACAAGCAGGTGAACAGTGGGGCCAGCAGCTACAAGATCGAAACGCTCGAG
CAGGAGCTCAAGAAGAAGAACATCGAGAACGACATCCTGCGCTCGAAGGTGGAGCAGCTG
GAGCGCGTGCCGCTGGCCGACAGTCCGGCCAACGAGAAGATCGAGGAGCTGCAGAAGGAG
ATCCGCAACCTGAAGATCCAGAACGACATCCTGAAGTCGAAGCTGAACCAGGCGGAGGAC
GAGCCGACCACGACCCAGGAATCGACCGATCGCATCACCGAGCTGGAGAACGAGCTGAAG
AAGCGCATGATCGAGAGCGACATCCTGCGGGCGAAGGTCACCCAGCTGGAGTGCGAGCTG
TCGCCGACGAAAAATTCCAACGAAAGGATAGAGGACCTCGAGAGCGAGCTGAAGAAAAAG
ACACTGGAGAACGACATCCTCAAGTCGAAGGTCGGTCAGCTGGAGAGCGAGGTCATCGCG
CACTCGGGCGGCAGCAAGGCGGACCCGCACGAGGTCAAAAAGCTGAAGGAAAAGCACGAG
GACGTGATGAACAAGGCGAAGGAGCTGCTGTTCGAGCGCACCAAGACGGTCAAGACGCAG
GACATGCAGATCCGCGCGCTGCAGAACCAGATCGAGAACATCAAGGAGGTGGTGACAGTC
ACCAAGGACATGCTGAACATACGCAACATGGAGCACGAACAGTTGCAGACGCGGTTCGAG
AACATCGACAGCAAGATGAAGGCGGAGCGCGAACGGCAGACGTTGCTCGAGAAGAAGCTG
GCCGTCTCGCAGAAGATGTACAACGATTTGCGGGAAGAGTACACGACGCAGCTCGAACTC
TTCAAGAAAACGGCGGATCGAGCTGGGATTGATTTTCCATGCTTGAAAAAAACTGCACAC
ACAAAGAAA
>NC_crucians5-A0NDF7
ATGTCGGACCTCGAGGATATGAGTAACTTCGACGCGTGGTTGGAGAAGGATTTCCTCAGC
AAAATCACCCGGCTGGAGACGGAGCTCGAGGACCTGAAGGACAAGAAGAACAATCTCGAC
AAGGATCTGAAGAAGAAAACGATCGAGTGTGACATACTGCGGGCGAAGGTGGGCAAGCTG
GAGCAGGTACCGTCGAACAATGCGGCCTCGAACGAGAAGATCGAGACCCTGGAGAAGGAG
CTGAAGCGCAAGACGATGGAGCTGGACATACTGCGGTCGAAGCTGTCGCAGGCGGAAACG
AACCCGCAGGCGTCGCAGGATCTGACCGAGCGCGTCAAGCAGCTGGAGAAGGAGCTGAAG
AAGCGCATCATCGAGAACGGCATCCTGCGCGGCAAGCTGACGGAGGTGGAGAGCGAACCG
CAGACGCCGGAGGCACAGGAAAAGCTGGACGAGCTGGTGCGGGGTCTGCAGCGCACGGAG
AGTGCGGTGCTGAAGGAGAAGGTGCGCGAGCTGGAGGGCGACTCCGAGGCGTCCGAGCGC
AACGGCGAGCTGGAGCGGGAGCTGAAGAAGAAGAACATCGAGAGCGACATTTTGCGCTCG
AAGCTGAAGCAGTTCGAGCATTCGCCCTCGTCCGCGCAGGAGACCAACGAGCGGATACGC
GACCTCGAGAAGCAGGTGAAGAAGTACCAGATCGAGGCGGACATCCTGCGGGCCAAGGTG
AGCCAGCTGGAGAGCGACGCGTCGACGCGCGAAGACGAGGAGTCGACCGAGCGGATCGAG
GAGCTGGAGAAGGGCTTGAAGAAGAGCACCACCGAGGGCAACATGCTGCGGGCGAAGATG
CAGATGTTCGAGAAGGAATCGACGGCCACCCACGACTCGAACAGCGAGCAGATCGAGGAG
CTCCGCAAGGGCCTCAAGAAGAGCACGACAGAGAGCCAAATACTGCGGTCGAAGCTGTGC
GAGCTGGAGAACAAGCAGGTGAACAGTGGGGCCAGCAGCTACAAGATCGAAACGCTCGAG
CAGGAGCTCAAGAAGAAGAACATCGAGAACGACATCCTGCGCTCGAAGGTGGAGCAGCTG
GAGCGCGTGCCGCTGGCCGACAGTCCGGCCAACGAGAAGATCGAGGAGCTGCAGAAGGAG
ATCCGCAACCTGAAGATCCAGAACGACATCCTGAAGTCGAAGCTGAACCAGGCGGAGGAC
GAGCCGACCACGACCCAGGAATCGACCGATCGCATCACCGAGCTGGAGAACGAGCTGAAG
AAGCGCATGATCGAGAGCGACATCCTGCGGGCGAAGGTCACCCAGCTGGAGTGCGAGCTG
TCGCCGACGAAAAATTCCAACGAAAGGATAGAGGACCTCGAGAGCGAGCTGAAGAAAAAG
ACACTGGAGAACGACATCCTCAAGTCGAAGGTCGGTCAGCTGGAGAGCGAGGTCATCGCG
CACTCGGGCGGCAGCAAGGCGGACCCGCACGAGGTCAAAAAGCTGAAGGAAAAGCACGAG
GACGTGATGAACAAGGCGAAGGAGCTGCTGTTCGAGCGCACCAAGACAGTCAAGACGCAG
GACATGCAGATCCGCGCGCTGCAGAACCAGATCGAGAACATCAAGGAGGTGGTGACAGTC
ACCAAGGACATGCTGAACATACGCAACATGGAGCACGAACAGTTGCAGACGCGGTTCGAG
AACATCGACAGCAAGATGAAGGCGGAGCGCGAACGGCAGACGTTGCTCGAGAAGAAGCTG
GCCGTCTCGCAGAAGATGTACAACGATTTGCGGGAAGAGTACACGACGCAGCTCGAACTC
TTCAAGAAAACGGCGGATCGAGCTGGGATTGATTTTCCATGCTTGAAAAAAACTGCACAC
ACAAAGAAA
>NC_crucians6-A0NDF7
ATGTCGGACCTCGAGGATATGAGTAACTTCGACGCGTGGTTGGAGAAGGATTTCCTCAGC
AAAATCACCCGGCTGGAGACGGAGCTCGAGGACCTGAAGGACAAGAAGAACAATCTCGAC
AAGGATCTGAAGAAGAAAACGATCGAGTGTGACATACTGCGGGCGAAGGTGGGCAAGCTG
GAGCAGGTACCGTCGAACAATGCGGCCTCGAACGAGAAGATCGAGACCCTGGAGAAGGAG
CTGAAGCGCAAGACGATGGAGCTGGACATACTGCGGTCGAAGCTGTCGCAGGCGGAAACG
AACCCGCAGGCGTCGCAGGATCTGACCGAGCGCGTCAAGCAGCTGGAGAAGGAGCTGAAG
AAGCGCATCATCGAGAACGGCATCCTGCGCGGCAAGCTGACGGAGGTGGAGAGCGAACCG
CAGACGCCGGAGGCACAGGAAAAGCTGGACGAGCTGGTGCGGGGTCTGCAGCGCACGGAG
AGTGCGGTGCTGAAGGAGAAGGTGCGCGAGCTGGAGGGCGACTCCGAGGCGTCCGAGCGC
AACGGCGAGCTGGAGCGGGAGCTGAAGAAGAAGAACATCGAGAGCGACATTTTGCGCTCG
AAGCTGAAGCAGTTCGAGCATTCGCCCTCGTCCGCGCAGGAGACCAACGAGCGGATACGC
GACCTCGAGAAGCAGGTGAAGAAGTACCAGATCGAGGCGGACATCCTGCGGGCCAAGGTG
AGCCAGCTGGAGAGCGACGCGTCGACGCGCGAAGACGAGGAGTCGACCGAGCGGATCGAG
GAGCTGGAGAAGGGCTTGAAGAAGAGCACCACCGAGGGCAACATGCTGCGGGCGAAGATG
CAGATGTTCGAGAAGGAATCGACGGCCACCCACGACTCGAACAGCGAGCAGATCGAGGAG
CTCCGCAAGGGCCTCAAGAAGAGCACGACAGAGAGCCAAATACTGCGGTCGAAGCTGTGC
GAGCTGGAGAACAAGCAGGTGAACAGTGGGGCCAGCAGCTACAAGATCGAAACGCTCGAG
CAGGAGCTCAAGAAGAAGAACATCGAGAACGACATCCTGCGCTCGAAGGTGGAGCAGCTG
GAGCGCGTGCCGCTGGCCGACAGTCCGGCCAACGAGAAGATCGAGGAGCTGCAGAAGGAG
ATCCGCAACCTGAAGATCCAGAACGACATCCTGAAGTCGAAGCTGAACCAGGCGGAGGAC
GAGCCGACCACGACCCAGGAATCGACCGATCGCATCACCGAGCTGGAGAACGAGCTGAAG
AAGCGCATGATCGAGAGCGACATCCTGCGGGCGAAGGTCACCCAGCTGGAGTGCGAGCTG
TCGCCGACGAAAAATTCCAACGAAAGGATAGAGGACCTCGAGAGCGAGCTGAAGAAAAAG
ACACTGGAGAACGACATCCTCAAGTCGAAGGTCGGTCAGCTGGAGAGCGAGGTCATCGCG
CACTCGGGCGGCAGCAAGGCGGACCCGCACGAGGTCAAAAAGCTGAAGGAAAAGCACGAG
GACGTGATGAACAAGGCGAAGGAGCTGCTGTTCGAGCGCACCAAGACAGTCAAGACGCAG
GACATGCAGATCCGCGCGCTGCAGAACCAGATCGAGAACATCAAGGAGGTGGTGACAGTC
ACCAAGGACATGCTGAACATACGCAACATGGAGCACGAACAGTTGCAGACGCGGTTCGAG
AACATCGACAGCAAGATGAAGGCGGAGCGCGAACGGCAGACGTTGCTCGAGAAGAAGCTG
GCCGTCTCGCAGAAGATGTACAACGATTTGCGGGAAGAGTACACGACGCAGCTCGAACTC
TTCAAGAAAACGGCGGATCGAGCTGGGATTGATTTTCCATGCTTGAAAAAAACTGCACAC
ACAAAGAAA
>NC_crucians8-A0NDF7
ATGTCGGACCTCGAGGATATGAGTAACTTCGACGCGTGGTTGGAGAAGGATTTCCTCAGC
AAAATCACCCGGCTGGAGACGGAGCTCGAGGACCTGAAGGACAAGAAGAACAATCTCGAC
AAGGATCTGAAGAAGAAAACGATCGAGTGTGACATACTGCGGGCGAAGGTGGGCAAGCTG
GAGCAGGTACCGTCGAACAATGCGGCCTCGAACGAGAAGATCGAGACCCTGGAGAAGGAG
CTGAAGCGCAAGACGATGGAGCTGGACATACTGCGGTCGAAGCTGTCGCAGGCGGAAACG
AACCCGCAGGCGTCGCAGGATCTGACCGAGCGCGTCAAGCAGCTGGAGAAGGAGCTGAAG
AAGCGCATCATCGAGAACGGCATCCTGCGCGGCAAGCTGACGGAGGTGGAGAGCGAACCG
CAGACGCCGGAGGCACAGGAAAAGCTGGACGAGCTGGTGCGGGGTCTGCAGCGCACGGAG
AGTGCGGTGCTGAAGGAGAAGGTGCGCGAGCTGGAGGGCGACTCCGAGGCGTCCGAGCGC
AACGGCGAGCTGGAGCGGGAGCTGAAGAAGAAGAACATCGAGAGCGACATTTTGCGCTCG
AAGCTGAAGCAGTTCGAGCATTCGCCCTCGTCCGCGCAGGAGACCAACGAGCGGATACGC
GACCTCGAGAAGCAGGTGAAGAAGTACCAGATCGAGGCGGACATCCTGCGGGCCAAGGTG
AGCCAGCTGGAGAGCGACGCGTCGACGCGCGAAGACGAGGAGTCGACCGAGCGGATCGAG
GAGCTGGAGAAGGGCTTGAAGAAGAGCACCACCGAGGGCAACATGCTGCGGGCGAAGATG
CAGATGTTCGAGAAGGAATCGACGGCCACCCACGACTCGAACAGCGAGCAGATCGAGGAG
CTCCGCAAGGGCCTCAAGAAGAGCACGACAGAGAGCCAAATACTGCGGTCGAAGCTGTGC
GAGCTGGAGAACAAGCAGGTGAACAGTGGGGCCAGCAGCTACAAGATCGAAACGCTCGAG
CAGGAGCTCAAGAAGAAGAACATCGAGAACGACATCCTGCGCTCGAAGGTGGAGCAGCTG
GAGCGCGTGCCGCTGGCCGACAGTCCGGCCAACGAGAAGATCGAGGAGCTGCAGAAGGAG
ATCCGCAACCTGAAGATCCAGAACGACATCCTGAAGTCGAAGCTGAACCAGGCGGAGGAC
GAGCCGACCACGACCCAGGAATCGACCGATCGCATCACCGAGCTGGAGAACGAGCTGAAG
AAGCGCATGATCGAGAGCGACATCCTGCGGGCGAAGGTCACCCAGCTGGAGTGCGAGCTG
TCGCCGACGAAAAATTCCAACGAAAGGATAGAGGACCTCGAGAGCGAGCTGAAGAAAAAG
ACACTGGAGAACGACATCCTCAAGTCGAAGGTCGGTCAGCTGGAGAGCGAGGTCATCGCG
CACTCGGGCGGCAGCAAGGCGGACCCGCACGAGGTCAAAAAGCTGAAGGAAAAGCACGAG
GACGTGATGAACAAGGCGAAGGAGCTGCTGTTCGAGCGCACCAAGACAGTCAAGACGCAG
GACATGCAGATCCGCGCGCTGCAGAACCAGATCGAGAACATCAAGGAGGTGGTGACAGTC
ACCAAGGACATGCTGAACATACGCAACATGGAGCACGAACAGTTGCAGACGCGGTTCGAG
AACATCGACAGCAAGATGAAGGCGGAGCGCGAACGGCAGACGTTGCTCGAGAAGAAGCTG
GCCGTCTCGCAGAAGATGTACAACGATTTGCGGGAAGAGTACACGACGCAGCTCGAACTC
TTCAAGAAAACGGCGGATCGAGCTGGGATTGATTTTCCATGCTTGAAAAAAACTGCACAC
ACAAAGAAA
>WA_freeborni1-A0NDF7
ATGTCGGACCTCGACGATATGAGCAATTTCGATGCGTGGTTGGAGAAGGACTTCCTGAGC
AAAATCACCCGCCTGGAGACGGAGCTCGAGGACCTGAAGGACAAGAAAAACAATCTCGAC
AAGGACCTGCGCAAGAAAACGATCGAGTGTGACATACTGCGGGCGAAGGTGGGCAAGCTG
GAGCAGGTACCGTCGAACAATGCGGTCTCGAACGAGAAGATTGAAACGCTGGAGAAGGAG
CTGAAGCGCAAGACGATGGAGCTGGACATCCTGCGGTCGAAGCTGTCGCAGGCGGAAACG
AACCCGCCGGCCTCGCAGGATCTGACCGAGCGCGTCAAGCAGCTGGAGAAGGAGCTGAAG
AAGCGCATCATCGAGAATGGCATCCTGCGCGGCAAGCTGACGGAGGTGGAGAGCGAACCG
CAGACGCCCGAGGCGCAGGAGAAACTGGACGAGCTGGTGCGGGGCCTGCAGCGCACCGAG
AGCGTGGTGCTGAAGGAGAAGGTGCGCGAGCTGGAGGGCGACGCGGAGGCGTCCGAGCGC
AACGGCGAGCTGGAGCGGGAGCTGAAGAAGAAGAGCATCGAGAGCGACATCCTGCGCTCG
AAGCTGAAGCAGTTCGAGCATGCGCCCTCGTCCGCGCACGAGACCAACGAGCGGATACGC
GACCTCGAGAAGCAGGTGAAGAAGTACCAGATCGAGGCGGACATCCTGCGGGCGAAGGTG
AGCCAGCTGGAGAGCGATGCGTCGACGCGCGAGGACGAGGAATCGACCGAGCGGATCGAG
GAGCTGGAGAAGGGCCTGAAGAAGAGCACCACCGAGGGCAACATGCTGCGGGCGAAGATG
CAGATGTTCGAGAAGGAGTCGACGGCCACGCACGACTCGAACAGCGAGCAGATCGAGGAG
CTCCGCAAGGGCCTCAAGAAGAGCACGACCGAGAGCCAAATTCTGCGCTCGAAGCTGTGC
GAGATGGAGAACAAGCACGTGAGCAGTGGTGCGAGCAGCTACAAGATCGAAACGCTCGAG
CAGGAGCTCAAGAAGAAGAACATCGAGAACGACATCCTGCGCTCGAAGGTGGAGCAGCTG
GAGCGTGTGCCGCTGGCCGACAGTCCGGCCAACGAGAAGATCGAGGAGCTGCAGAAGGAA
GTCCGCAACCTGAAGATCCAGAACGACATCCTGAAGTCGAAGCTGAACCAGGCGGAGGAT
GAGCCGACCACGACGCAGGAGTCGACCGATCGCATCAGCGAGCTGGAGAACGAGCTGAAG
AAGCGCATGATCGAGAGCGACATCCTGCGGGCGAAGGTGACCCAGCTGGAGTGCGAGCTG
TCGCCGACGAAGAATTCCAACGAAAGGATAGAGGACCTGGAGAGCGAGCTGAAGAAGAAG
ACGCTGGAGAACGACATCCTGAAGTCGAAGGTCGGCCAGCTGGAGAGCGAGGTGATCGCG
CACTCGGGCGCCAGCAAGGCGGACCCGCAGGAGGTCAAAAAGCTGAAGGAAAAGCACGAG
GACGTGATGAACAAGGCGAAGGAGCTGCTGTTCGAGCGCACCAAGACGGTCAAGACGCAG
GACATGCAGATCCGGGCGCTGCAGAACCAGATCGAAAACATCAAGGAGGTGGTGACGGTC
ACCAAGGATATGCTGAACATACGCAACGCGGAGCACGAGCAGCTGCAGACGCGATTCGAG
AACATCGACAGCAAGATGAAGGCGGAGCGCGAGCGGCAGACGCTGCTCGAGAAGAAGCTG
GTCGTGTCGCAGAAAATGTACAACGATTTGCGGGAAGAGTACACGACGCAGCTCGAACTG
TTCAAGAAAACGGCGGATCGAGCTGGGATTGATTTTCCATGCTTGAAAAAAACTGCACAC
ACAAAGAAA
>WA_freeborni2-A0NDF7
ATGTCGGACCTCGACGATATGAGCAATTTCGATGCGTGGTTGGAGAAGGACTTCCTGAGC
AAAATCACCCGCCTGGAGACGGAGCTCGAGGACCTGAAGGACAAGAAAAACAATCTCGAC
AAGGACCTGCGCAAGAAAACGATCGAGTGTGACATACTGCGGGCGAAGGTGGGCAAGCTG
GAGCAGGTACCGTCGAACAATGCGGTCTCGAACGAGAAGATTGAAACGCTGGAGAAGGAG
CTGAAGCGCAAGACGATGGAGCTGGACATCCTGCGGTCGAAGCTGTCGCAGGCGGAAACG
AACCCGCCGGCCTCGCAGGATCTGACCGAGCGCGTCAAGCAGCTGGAGAAGGAGCTGAAG
AAGCGCATCATCGAGAATGGCATCCTGCGCGGCAAGCTGACGGAGGTGGAGAGCGAACCG
CAGACGCCCGAGGCGCAGGAGAAACTGGACGAGCTGGTGCGGGGCCTGCAGCGCACCGAG
AGCGTGGTGCTGAAGGAGAAGGTGCGCGAGCTGGAGGGCGACGCGGAGGCGTCCGAGCGC
AGTGGCGAGCTGGAGCGGGAGCTGAAGAAGAAGAGCATCGAGAGCGACATCCTGCGCTCG
AAGCTGAAGCAGTTCGAGCATGCGCCCTCGTCCGCGCACGAGACCAACGAGCGGATACGC
GACCTCGAGAAGCAGGTGAAGAAGTACCAGATCGAGGCGGACATCCTGCGGGCGAAGGTG
AGCCAGCTGGAGAGCGATGCGTCGACGCGCGAGGACGAGGAATCGACCGAGCGGATCGAG
GAGCTGGAGAAGGGCCTGAAGAAGAGCACCACCGAGGGCAACATGCTGCGGGCGAAGATG
CAGATGTTCGAGAAGGAGTCGACGGCCACGCACGACTCGAACAGCGAGCAGATCGAGGAG
CTCCGCAAGGGCCTCAAGAAGAGCACGACCGAGAGCCAAATTCTGCGCTCGAAGCTGTGC
GAGATGGAGAGCAAGCACGTGAGCAGTGGTGCGAGCAGCTACAAGATCGAAACGCTCGAG
CAGGAGCTCAAGAAGAAGAACATCGAGAACGACATCCTGCGCTCGAAGGTGGAGCAGCTG
GAGCGTGTGCCGCTGGCCGACAGTCCGGCCAACGAGAAGATCGAGGAGCTGCAGAAGGAA
GTCCGCAACCTGAAGATCCAGAACGACATCCTGAAGTCGAAGCTGAACCAGGCGGAGGAT
GAGCCGACCACGACGCAGGAGTCGACCGATCGCATCAGCGAGCTGGAGAACGAGCTGAAG
AAGCGCATGATCGAGAGCGACATCCTGCGGGCGAAGGTGACCCAGCTGGAGTGCGAGCTG
TCGCCGACGAAGAATTCCAACGAAAGGATAGAGGACCTGGAGAGCGAGCTGAAGAAGAAG
ACGCTGGAGAACGACATCCTGAAGTCGAAGGTCGGCCAGCTGGAGAGCGAGGTGATCGCG
CACTCGGGCGCCAGCAAGGCGGACCCGCAGGAGGTCAAAAAGCTGAAGGAAAAGCACGAG
GACGTGATGAACAAGGCGAAGGAGCTGCTGTTCGAGCGCACCAAGACGGTCAAGACGCAG
GACATGCAGATCCGGGCGCTGCAGAACCAGATCGAAAACATCAAGGAGGTGGTGACGGTC
ACCAAGGATATGCTGAACATACGCAACGCCGAGCACGAGCAGCTGCAGACGCGGTTCGAA
AACATCGACAGCAAGATGAAGGCGGAGCGCGAGCGGCAGACGCTGCTCGAGAAGAAGCTG
GTCGTGTCGCAGAAAATGTACAACGATTTGCGGGAAGAGTACACGACGCAGCTCGAACTG
TTCAAGAAAACGGCGGATCGAGCTGGGATTGATTTTCCATGCTTGAAAAAAACTGCACAC
ACAAAGAAA
>COL_albi1-A0NDL7
ACCAGTTTTCAGGATGAGGATGAGGATACCCTAACGGAACTGTCCCGGGAGTCGCCGGGA
AGCAGCCAAGGAAGAAGTAGTATCGGGTCAATCCCTTGGGCAGAAGATGCTATCAAACAG
AATCAGACGGAATGGGAACGCATCGATCGGATGTTCTACGGAGAAGAGGAGCTACCGACG
GATCCGAGGCTCCGGGAAGAAATCCTTGAATGGACCAGTGTGTTTCCGTATCTGCGCCTG
TCGGGGCAAGGGATTACCATCATTGAGTCGGTGCATGCAAAAGCGAATGATCCATTTCAC
GAAGAAGTGTTCGCAATAGACCCAGCTCCGGCCAGCCGAACTCGATCTTCACGGTCCGGC
AAGGACAAGCAGCAGAATGCGAAAGACTTCGAATGTGAGCTCAGTTCATGTGACAAGTGC
TTGTACATCAGCTCTGGTCACACATTCCGCAGCGGGCAAATCGGTCATGCGAAGGCCGGT
CGTCGCGCAGGACCAGCGGATTCTGTGCCGGAGTACGTAGATAAGGGAGAGAAGCCGTTC
GGCAGAGTAAAGCCTCTTAACAGTTTGATGGTACCTCAGGGGCCCATGATGCCGATCGGT
ACACTTGGGCTGTTGATTTCAACCCACCCCATCGGAGCAGGTCACTATCAGACGCTATCC
GGCAGCAGGAATTGCAGTGCACAATCAGTTTCGTATGTAAGCCACCACGCCGATCACGCT
GGTCGAAGTAGAAATGTAACTCTGCAGCGAAAGCTCGCACCATTACCACACCGGCCAGCT
CAGCACCAGCAGTATCCTCACAAAAATTCGAAAGGAAGCGAACCGACGGTTCTGTCGGCT
TCAGCAACGCAGCATCGCATCCCACCGTTGACGAAGAACTACAAATTTCTCGTACAAAAC
AGTCACGTCGCTCCGACGCTGCTGGCCGAGATTGAGCAACGGCATAGTAAGCTGACGGTG
GTCAAATCAGCCACCACCCGCTACATGGCTTCATCACCAACGAAACACATCTTCGCTCTC
CCATCGCTCGGTGGCATCGATTCCTTGGGCCAACATCATCACCACCACCGCCTTAACGGT
GCTACCATACTGGAACGTAGCCCCGACAAGAAACGTGCGTTTCGGTCGGAAGTGATTGGA
CGATCCATTTCTGCAGCGGTGACGCAGAAAGGAAATCCAATC
>COL_albi2-A0NDL7
ACCAGTTTTCAGGATGAGGATGAGGATACCCTAACGGAACTGTCCCGGGAGTCGCCGGGA
AGCAGCCAAGGAAGAAGTAGTATCGGGTCAATCCCTTGGGCAGAAGATGCTATCAAACAG
AATCAGACGGAATGGGAACGCATCGATCGGATGTTCTACGGAGAAGAGGAGCTACCGACG
GATCCGAGGCTCCGGGAAGAAATCCTTGAATGGACCAGTGTGTTTCCGTATCTGCGCCTG
TCGGGGCAAGGGATTACCATCATTGAGTCGGTGCATGCAAAAGCGAATGATCCATTTCAC
GAAGAAGTGTTCGCAATAGACCCAGCTCCGGCCAGCCGAACTCGATCTTCACGGTCCGGC
AAGGACAAGCAGCAGAATGCGAAAGACTTCGAATGTGAGCTCAGTTCATGTGACAAGTGC
TTGTACATCAGCTCTGGTCACACATTCCGCAGCGGGCAAATCGGTCATGCGAAGGCCGGT
CGTCGCGCAGGACCAGCGGATTCTGTGCCGGAGTACGTAGATAAGGGAGAGAAGCCGTTC
GGCAGAGTAAAGCCTCTTAACAGTTTGATGGTACCTCAGGGGCCCATGATGCCGATCGGT
ACACTTGGGCTGTTGATTTCAACCCACCCCATCGGAGCAGGTCACTATCAGACGCTATCC
GGCAGCAGGAATTGCAGTGCACAATCAGTTTCGTATGTAAGCCACCACGCCGATCACGCT
GGTCGAAGTAGAAATGTAACTCTGCAGCGAAAGCTCGCACCATTACCACACCGGCCAGCT
CAGCACCAGCAGTATCCTCACAAAAATTCGAAAGGAAGCGAACCGACGGTTCTGTCGGCT
TCAGCAACGCAGCATCGCATCCCACCGTTGACGAAGAACTACAAATTTCTCGTACAAAAC
AGTCACGTCGCTCCGACGCTGCTGGCCGAGATTGAGCAACGGCATAGTAAGCTGACGGTG
GTCAAATCAGCCACCACCCGCTACATGGCTTCATCACCAACGAAACACATCTTCGCTCTC
CCATCGCTCGGTGGCATCGATTCCTTGGGCCAACATCATCACCACCACCGCCTTAACGGT
GCTACCATACTGGAACGTAGCCCCGACAAGAAACGTGCGTTTCGGTCGGAAGTGATTGGA
CGATCCATTTCTGCAGCGGTGACGCAGAAAGGAAATCCAATC
>COL_quad3-A0NDL7
ATGTCCGGAAGCTGTGATAAAGGCATCTCGAGGAGGAAAATTGATGAACGCAGAAGAGCG
TACGGCCAGCGGACGGTGAGCGATGACGATGGCGATGAGTCGGATACTCTGACAGAGCTG
TCCCGCGAATCCCTCACAAGCAGTCAGGGCAGAAGCAGTATCGGTTCCATCCCATGGGCG
GAAGATGCGATCAAGCAGAACCAGACGGAATGGGAGCGCATCGACAGGATGTTTTACGGC
GAAGAGGAGCTACCATCGGATCCCAAGCTACGGGAGGAAATATTGGAGTGGACCTCCGTG
TTTCCGTTCCTTCGGGTCATGGGTAGATCGATGTGCATCGAAGAGTCCGAGAGCGTGAAA
GGGAATGATCCGTTTCACGAAGAAATACTGCTGGTGGATCCCCCGCTAGTCAGCCGGACA
CGATCGTCGCGTTCCGGCAAAGATGGATCTACCAAACAGACGTCGAGAGACATCGACTGT
GCGCTTACTTGTTGTGAGTTGGATAAATGTTTGTACATCAGTTCAGGTTCGGCGATTCGT
CGGAACAATCAGCCCAATCAGGTCAAAGCAGGACGTCGCGCCGGCACGGATCTGGCCCCC
GAGTATTTAGAAAGAATCGAGAAACCGTTCATCAAGGTGAAACCCCTCAACAGTCTGATG
GTCCCTCAAGTGCCTATCGTTCCGATAGGCTCGTACGGGTTGTTAATATCGAACCACTGC
GTTGGAGCAGGCAGCTACCAGGTTCTGTCCAGCAGCAGGAATTGCAGCGCACAATCAGTG
TCTCATATAAGCCATACCGGTGACGGTCTCACGTACGGTGGAAGGAGTAGGAACGGTAAT
TTGCAACGCAAACTTGCACCATTACCCCATCGGCCANNNNNNNNNNNNNNNNNNNNNNNN
AACAAAACATCTAAAACGGTCGAAACAACCATCCTATCTGCCTCGGCCTCGGCAACACAC
AACCGTGTTCCACCGTTGACGAAGAACTATAAGTTTCTGGTGCAAAATAGCCGCGTGGCT
CCGACGTTGCTGGCCGAAATTGAACAGCGGCACCATCCCAAACTGAATGTCGTCAAATCG
GCCACAACACGGTACATGGCATCGTCTCCGACTAAACACATCTTCGCCTTACCTTCGCTG
TCTGCAATCGACGGATTAACCCATAACGGTCGAACCACGGTCGGTGCGGTTCTGCAGCGC
AGCCCCAACAAGAAGAGAGCTTTCCGTTCAGAAGTGATCGGGCGGTCAATATCAGCAGCC
GTGACACAAAAAGGAAATCCTATA
>COL_quad4-A0NDL7
ATGTCCGGAAGCTGTGATAAAGGCATCTCGAGGAGGAAAATTGATGAACGCAGAAGAGCG
TACGGCCAGCGGACGGTGAGCGATGACGATGGCGATGAGTCGGATACTCTGACAGAGCTG
TCCCGCGAATCCCTCACAAGCAGTCAGGGCAGAAGCAGTATCGGTTCCATCCCATGGGCG
GAAGATGCGATCAAGCAGAACCAGACGGAATGGGAGCGCATCGACAGGATGTTTTACGGC
GAAGAGGAGCTACCATCGGATCCCAAGCTACGGGAGGAAATATTGGAGTGGACCTCCGTG
TTTCCGTTCCTTCGGGTCATGGGTAGATCGATGTGCATCGAAGAGTCCGAGAGCGTGAAA
GGGAATGATCCGTTTCACGAAGAAATACTGCTGGTGGATCCCCCGCTAGTCAGCCGGACA
CGATCGTCGCGTTCCGGCAAAGATGGATCTACCAAACAGACGTCGAGAGACATCGACTGT
GCGCTTACTTGTTGTGAGTTGGATAAATGTTTGTACATCAGTTCAGGTTCGGCGATTCGT
CGGAACAATCAGCCCAATCAGGTCAAAGCAGGACGTCGCGCCGGCACGGATCTGGCCCCC
GAGTATTTAGAAAGAATCGAGAAACCGTTCATCAAGGTGAAACCCCTCAACAGTCTGATG
GTCCCTCAAGTGCCTATCGTTCCGATAGGCTCGTACGGGTTGTTAATATCGAACCACTGC
GTTGGAGCAGGCAGCTACCAGGTTCTGTCCAGCAGCAGGAATTGCAGCGCACAATCAGTG
TCTCATATAAGCCATACCGGTGACGGTCTCACGTACGGTGGAAGGAGTAGGAACGGTAAT
TTGCAACGCAAACTTGCACCATTACCCCATCGGCCANNNNNNNNNNNNNNNNNNNNNNNN
AACAAAACATCTAAAACGGTCGAAACAACCATCCTATCTGCCTCGGCCTCGGCAACACAC
AACCGTGTTCCACCGTTGACGAAGAACTATAAGTTTCTGGTGCAAAATAGCCGCGTGGCT
CCGACGTTGCTGGCCGAAATTGAACAGCGGCACCATCCCAAACTGAATGTCGTCAAATCG
GCCACAACACGGTACATGGCATCGTCTCCGACTAAACACATCTTCGCCTTACCTTCGCTG
TCTGCAATCGACGGATTAACCCATAACGGTCGAACCACGGTCGGTGCGGTTCTGCAGCGC
AGCCCCAACAAGAAGAGAGCTTTCCGTTCAGAAGTGATCGGGCGGTCAATATCAGCAGCC
GTGACACAAAAAGGAAATCCTATA
>gambiae-A0NDL7
ATGTCGGCCACCTCCAACAAAGGATTGTATCGCAGGAAGCAAGCGGCCGACGAGCGCAGC
ATATCGTTTGACCAAACCGTGATAAGCGATTACGATGAGGAAGAATCGGACACGCTGACG
GAGCTGTCCCGGGAGTCGCTTACCAGCAGCCAGGGACGCAGCAGCATTGGTTCCATTCCG
TGGGCCGAGGATGCAATCAAGCAAAACCAAACCGAATGGGAACGGATCGATCGGATGTTC
TACGGCGAGGAAGACCTTCCGTCCGATGCGAAGCTGCGGGAAGAAATTCTCGAATGGACA
TCGGTGTTTCCGTTCCTGCGCGTGACGGGCAAACCGATTACGATCGTCGAATCAGTGCAC
GCCAAAGGCCACGATCCCTTTCACGAGGAAATTTTCCTGGTCGATCCACCCCTGCCCAGC
CGGACGCGTTCGTCTCGCTCCGGTCGTGAGCGGGGACCGAACAAACAGACGGCACGGGAA
GTGGAATGTATGCTGGCGTCCTGCGATCTGGGCAAATGTTTGTGCATTAGCTCCGGGCAG
GCATTGCGATCAGGCAATCAGCCCCAGGCAGTCCAGATGAAAGCTGGGCGTCGATCCGGG
ACAGACCTCGGGGCACCCGAGGCCATCGAAAGGGCAGAGAAACCGTTCATCAAAGTGAAA
CCGCTCAACAGTCTGATGGTACCGCAGGGGCCGGTCGTTTCCGTTGGCTCGTACGGGTTG
TTAATAACGAACCACCATTGCGTCGGTCCGGGTAGCTACCAGGCCCTGTCGGGCGGTAGC
AGAAATTGCAGCGCACAATCAGTGACTCATCTTAGCCACAATACCGACGGAAACAGCTAC
GGTGGCCGCAGCAGAAATGGCAATCTGCAACGCAAACTGGCACCGCTACCGCATCGGCCG
CCTCAACAGCAGTCACACTTGCATCAGAACAAATCATCAAAATCCATCGAATCAACCATC
CTGTCGGCTTCGGCATCGGCCACGCAAAATCGCATCCCACCGCTAGCTAAGAACTACAAG
TTTCTGGTGCAAAACAGCTACGTCGCACCAACACTGTTGGCAGAAATTGAACAGCGGCAC
CACGGCAAACTGAATGTGGTCAAGTCGGCAACCACGAGATACATGGCATCATCACCAACC
AAGCACCTCTTTGCCCTGCCGGCGCTGACGGGAATCGATGGCCTGGTGCGCCACAGCCCT
GTCACCGGTGTCGCGGCGTTGCAGCGTAGTCCTGGCAAAAACCGCGTTTTTCGATCGGAG
GTAATCGGTCGCTCCATATCGGCTGCCGTTACGCAGAAACAAAATCCTATA
>NC_crucians2-A0NDL7
AGGAGGAAAATTGATGAACGCAGAAGGGCGTACGGCCAGCGGACGGTGAGCGACGACGAT
GGCGATGAGTCGGACACTCTGACAGAACTGTCCCGCGAATCCCTCACAAGCAGTCAGGGC
AGAAGCAGCATCGGTTCCATTCCATGGGCGGAGGATGCGATCAAGCAGAACCAGACGGAA
TGGGAGCGCATCGACAGGATGTTCTACGGCGAAGAGGAGTTGCCGTCGGATCCCAAGCTA
CGGGAGGAAATATTGGAATGGACCTCCATTTTTCCGTTCCTGCGGGTCACGGGTAGATCG
ATTAGCATCGAGGAGTCCGAAACCGTGAAAGGGAATGATCCGTTTCACGAGGAAATTCTT
ATGGTGGATCCCCCGCTGGTCAGTCGGACACGATCGTCACGTTCCGGCAAGGATGGATCC
AGCAAGCAGACCACGAGGGACGTCGACTGTGCGCTTACCTGTTGTGAGTTGGATAAATGT
TTGTACATTAGCTCAGGTTCGGCGATTCGTCAGAACAATCAGCCCAATGTTAAAGCAGGG
CGTCGCTCCGGGGCCGATCTGGGTCCGGAGTATTTAGATAGAATCGAGAAACCGTTCATC
AAGGTGAAACCCCTCAACAGTCTGATGGTCCCTCAAGTGCCTACCGTCCCGATAGGCTCG
TACGGGTTGTTAATATCAAACCACTGCGTCGGACCAGGCAGCTACCAGGTCCTGACCAGC
AGCAGGAATTGCAGCGCACAATCAGTGTCTCATATAAGCCATGCCGGTGACGGTCTCACC
TACGGGGGACGGAGTAGGAACGGTAATTTGCAACGCAAACTTGCCCCATTGCCCCATCGG
CCCCAGCAGCAACAGCAACAGCTTCAGCAGAGCAAACCATCCAAGACCGTCGAAACAACA
ATCCTATCTGCCTCGGCCTCGGCGACACACAACCGCGTTCCACCGTTGACGAAGAACTAT
AAGTTTCTAGTGCAAAACAGCCGTGTGGCGCCGACGTTGCTGGCCGAGATCGAGCAACGG
CATCATCATCCCAAACTGAACGTGGTCAAGTCTGCAACCACACGGTACATGGCATCGTCA
CCGACTAAACACATCTTTGCCTTACCTTCGCTGTCTGGAATCGACGGCCTGGCCCATCAC
GGTCGTACCACGGTCGGAGCGGTTCTACAGCGAAGTCCCATCAAAAAGAGAGCTTTCCGT
TCGGAGGTGATCGGACGATCAATATCGGCAGCCGTGACGCAAAAAGGAAATCCCATA
>NC_crucians3-A0NDL7
ATGTCCGGAAGCTGTGATAAAGGCATCTCGAGGAGGAAAATTGATGAACGCAGAAGGGCG
TACGGCCAGCGGACGGTGAGCGACGACGATGGCGATGAGTCGGACACTCTGACAGAACTG
TCCCGCGAATCCCTCACAAGCAGTCAGGGCAGAAGCAGCATCGGTTCCATTCCATGGGCG
GAGGATGCGATCAAGCAGAACCAGACGGAATGGGAGCGCATCGACAGGATGTTCTACGGC
GAAGAGGAGCTGCCGTCGGATCCCAAGCTACGGGAGGAAATATTGGAATGGACCTCCGTT
TTTCCGTTCCTGCGGGTCACGGGTAGATCGATAAGCATCGAGGAGTCCGAAACCGTGAAA
GGGAATGATCCGTTTCACGAGGAAATTCTTATGGTGGATCCCCCGCTGGTCAGCCGGACA
CGATCGTCACGTTCCGGCAAGGATGGATCCACCAAGCAGACCACGAGGGACGTCGACTGT
GCGCTCACCTGTTGTGAGTTGGATAAATGTTTGTACATTAGCTCAGGTTCGGCGATTCGT
CAGAACAATCAGCCCAATGTTAAAGCAGGGCGTCGCTCCGGGGCCGATCTGGGTCCCGAG
TATTTAGATAGAATCGAGAAACCGTTCATCAAGGTGAAACCCCTCAACAGTCTGATGGTC
CCTCAAGTGCCTACCGTCCCGATAGGCTCGTACGGGTTGTTAATATCGAACCACTGCGTC
GGACCAGGCAGCTACCAGGTCCTGACCAGCAGCAGGAATTGCAGCGCACAATCAGTGTCT
CATATAAGCCATGCCGGGGACGGTCTCACCTACGGCGGACGGAGTAGGAACGGTAATTTG
CAACGCAAACTTGCCCCATTGCCCCATCGGCCCCAGCAGCAACAGCAACAGATTCAGCAG
AGCAAACCATCCAAGACCGTTGAAACAACAATCCTATCTGCCTCGGCCTCGGCGACACAC
AACCGCGTTCCACCGTTGACGAAGAACTATAAGTTTCTAGTGCAAAACAGCCGTGTGGCG
CCGACGTTGCTGGCCGAGATCGAGCAACGGCATCATCATCCCAAACTGAACGTGGTCAAA
TCTGCAACCACACGGTACATGGCATCGTCACCGACTAAACACATCTTCGCCTTACCTTCG
CTGTCTGGAATCGACGGCCTGGCCCATCACGGTCGTACTACGGTCGGAGCGGTTCTACAG
CGAAGTCCCATCAAAAAGAGAGCTTTCCGTTCGGAGGTTATCGGACGATCAATATCGGCA
GCCGTGACGCAAAAAGGAAATCCCATA
>NC_crucians4-A0NDL7
ATGTCCGGAAGCTGTGATAAAGGCATCTCGAGGAGGAAAATTGATGAACGCCGAAGGGCG
TACGGCCAACGGACGGTGAGCGACGACGATGGCGATGAGTCGGACACTCTGACAGAACTG
TCCCGCGAATCCCTCACAAGCAGTCAGGGCAGAAGCAGTATCGGTTCCATTCCATGGGCG
GAGGATGCGATCAAGCAGAACCAGACGGAATGGGAACGCATCGACAGGATGTTCTACGGC
GAAGAGGAGCTGCCGTCGGATCCCAAGCTACGGGAGGAAATATTGGAATGGACCTCCGTT
TTTCCGTTCCTGCGGGTCACGGGTAGATCGATTAGCATCGAGGAGTCCGAAACCGTGAAA
GGGAATGATCCGTTTCACGAGGAAATTCTTATGGTGGATCCCCCGCTGGTCAGCCGGACA
CGATCGTCACGTTCCGGCAAGGATGGATCCAGCAAGCAGACTACGAGGGACGTCGACTGT
GCGCTCACCTGTTGTGAGTTGGATAAATGTTTGTACATTAGCTCAGGTTCGGCGATTCGT
CAGAACAATCAGCCCAATGTTAAAGCAGGGCGTCGCTCCGGGGCCGATCTGGGTCCCGAG
TATTTAGATAGAATCGAGAAACCGTTCATCAAGGTGAAACCCCTCAACAGTCTGATGGTC
CCTCAAGTGCCTACCGTCCCGATAGGCTCGTACGGGTTGTTAATATCGAACCACTGCGTC
GGACCAGGCAGCTACCAGGTCCTGACCAGCAGCAGGAATTGCAGCGCACAATCAGTGTCT
CATATAAGCCATGCCGGTGACGGTCTCACCTACGGCGGACGGAGTAGGAACGGTAATTTG
CAACGCAAACTTGCCCCATTGCCCCATCGGCCCCAGCAGCAACAGCTTCAGCAGAGCAAA
CCATCCAAGACCGTCGAAACAACAATCCTATCTGCCTCGGCCTCGGCGACACACAACCGC
GTTCCACCGTTGACGAAGAACTATAAGTTTCTAGTGCAAAACAGCCGTGTGGCGCCGACG
TTGCTGGCCGAGATCGAGCAACGGCATCATCATCCCAAACTGAACGTGGTCAAGTCTGCA
ACCACACGGTACATGGCATCGTCACCGACTAAACACATCTTCGCCTTACCTTCGCTGTCT
GGAATCGACGGCCTTGCCCATCACGGTCGTACTACGGTCGGAGCGGTTCTACAGCGAAGT
CCCATCAAAAAGAGAGCTTTCCGTTCGGAGGTTATCGGACGATCAATATCGGCAGCCGTG
ACGCAAAAAGGAAATCCCATA
>NC_crucians5-A0NDL7
ATGTCCGGAAGCTGTGATAAAGGCATCTCGAGGAGGAAAATTGATGAACGCCGAAGGGCG
TACGGCCAGCGGACGGTGAGCGACGACGATGGCGATGAGTCGGACACTCTGACAGAACTG
TCCCGCGAATCCCTCACAAGCAGTCAGGGCAGAAGCAGCATCGGTTCCATTCCATGGGCG
GAGGATGCGATCAAGCAGAACCAGACGGAATGGGAGCGCATCGACAGGATGTTCTACGGC
GAAGAGGAGCTGCCGTCGGATCCCAAGCTACGGGAGGAAATATTGGAATGGACCTCCGTT
TTTCCGTTCCTGCGGGTCACGGGTAGATCGATAAGCATCGAGGAGTCCGAAACCGTGAAA
GGGAATGATCCGTTTCACGAGGAAATTCTTATGGTGGATCCCCCGCTGGTCAGCCGGACA
CGATCGTCACGTTCCGGCAAGGATGGATCCAGCAAGCAGACCACGAGGGACGTCGACTGT
GCGCTCACCTGTTGTGAGTTGGATAAATGTTTGTACATTAGCTCAGGTTCGGCGATTCGT
CAGAACAATCAGCCCAATCAGCCCAATGTTAAAGCAGGGCGTCGCTCCGGTGCCGATCTG
GGTCCCGAGTATTTAGATAGAATCGAGAAACCGTTCATCAAGGTGAAACCCCTCAACAGT
CTGATGGTCCCTCAAGTGCCTACCGTCCCGATAGGCTCGTACGGGTTGTTAATATCGAAC
CACTGCGTCGGACCAGGCAGCTACCAGGTCCTGACCAGCAGCAGGAATTGCAGCGCACAA
TCAGTGTCTCATATAAGCCATGCCGGTGACGGTCTCACCTACGGCGGACGGAGTAGGAAC
GGTAATTTGCAACGCAAACTTGCCCCATTGCCCCATCGGCCCCAGCAGCAACAGCTTCAG
CAGAGCAAACCATCCAAGACCGTCGAAACAACAATCCTATCTGCCTCGGCCTCGGCGACA
CACAACCGCGTTCCACCGTTGACGAAGAACTATAAGTTTCTAGTGCAAAACAGCCGTGTG
GCGCCGACGTTGCTGGCCGAGATCGAGCAACGGCATCATCATCCCAAACTGAACGTGGTC
AAATCTGCAACCACACGGTACATGGCATCGTCACCGACTAAACACATCTTCGCCTTACCT
TCGCTGTCTGGAATCGACGGCCTGGCCCATCACGGTCGTACTACGGTCGGAGCGGTTCTA
CAGCGAAGTCCCATCAAAAAGAGAGCTTTCCGTTCGGAGGTTATCGGACGATCAATATCG
GCAGCCGTGACGCAAAAAGGAAATCCCATA
>NC_crucians6-A0NDL7
ATGTCCGGAAGCTGTGATAAAGGCATCTCGAGGAGGAAAATTGATGAACGCAGAAGGGCG
TACGGCCAGCGGACGGCGAGCGACGACGATGGCGATGAGTCGGACACTCTGACAGAACTG
TCCCGCGAATCCCTCACAAGCAGTCAGGGCAGAAGCAGCATCGGTTCCATTCCATGGGCG
GAGGATGCGATCAAGCAGAACCAGACGGAATGGGAGCGCATCGACAGGATGTTCTACGGC
GAAGAGGAGCTGCCGTCGGATCCCAAGCTACGGGAGGAAATATTGGAATGGACCTCCGTT
TTTCCGTTCCTGCGGGTCACGGGTAGATCGATAAGCATCGAGGAGTCCGAAACCGTGAAA
GGGAATGATCCGTTTCACGAGGAAATTCTTATGGTGGATCCCCCGCTGGTCAGTCGGACA
CGATCGTCACGTTCCGGCAAGGATGGATCCAGCAAGCAGACCACGAGGGACGTCGACTGT
GCGCTTACCTGTTGTGAGTTGGATAAATGTTTGTACATTAGCTCAGGTTCGGCGATTCGT
CAGAACAATCAGCCCAATGTTAAAGCAGGGCGTCGCTCCGGGGCCGATCTGGGTCCGGAG
TATTTAGATAGAATCGAGAAACCGTTCATCAAGGTGAAACCCCTCAACAGTCTGATGGTC
CCTCAAGTGCCTACCGTCCCGATAGGCTCGTACGGGTTGTTAATATCGAACCACTGCGTC
GGACCAGGCAGCTACCAGGTCCTGACCAGCAGCAGGAATTGCAGCGCACAATCAGTGTCT
CATATAAGCCATGCCGGTGACGGTCTCACCTACGGCGGACGGAGTAGGAACGGTAATTTG
CAACGCAAACTTGCCCCATTGCCCCATCGGCCCCAGCAGCAACAGCTTCAGCAGAGCAAA
CCATCCAAGACCGTCGAAACAACAATCCTATCTGCCTCGGCCTCGGCGACACACAACCGC
GTTCCACCGTTGACGAAGAACTATAAGTTTCTAGTGCAAAACAGCCGTGTGGCGCCGACG
TTGCTGGCCGAGATCGAGCAACGGCATCATCATCCCAAACTGAACGTGGTCAAGTCTGCA
ACCACACGGTACATGGCATCGTCACCGACTAAACACATCTTCGCCTTACCTTCGCTGTCT
GGAATCGACGGCCTGGCCCATCACGGTCGTACTACGGTCGGAGCGGTTCTACAGCGAAGT
CCCATCAAAAAGAGAGCTTTCCGTTCGGAGGTGATCGGACGATCAATATCGGCAGCCGTG
ACGCAAAAAGGAAATCCCATA
>NC_crucians8-A0NDL7
ATGTCCGGAAGCTGTGATAAAGGCATCTCGAGGAGGAAAATTGATGAACGCCGAAGGGCG
TACGGCCAGCGGACGGTGAGCGACGACGATGGCGATGAGTCGGACACTCTGACAGAACTG
TCCCGCGAATCCCTCACAAGCAGTCAGGGCAGAAGCAGTATCGGTTCCATTCCATGGGCG
GAGGATGCGATCAAGCAGAACCAGACGGAATGGGAGCGCATCGACAGGATGTTCTACGGC
GAAGAGGAGCTGCCGTCGGATCCCAAGCTACGGGAGGAAATATTGGAATGGACCTCCGTT
TTTCCGTTCCTGCGGGTCACGGGTAGATCGATAAGCATCGAGGAGTCCGAAACCGTGAAA
GGGAATGATCCGTTTCACGAGGAAATTCTTATGGTGGATCCCCCGCTGGTCAGCCGGACA
CGATCGTCACGTTCCGGCAAGGATGGATCCAGCAAGCAGACCACGAGGGACGTCGACTGT
GCGCTCACCTGTTGTGAGTTGGATAAATGTTTGTACATTAGCTCAGGTTCGGCGATTCGT
CAGAACAATCAGCCCAATGTTAAAGCAGGGCGTCGCTCCGGGGCCGATCTGGGTCCCGAG
TATTTAGATAGAATCGAGAAACCGTTCATCAAGGTGAAACCCCTCAACAGTCTGATGGTC
CCTCAAGTGCCTACCGTCCCGATAGGCTCGTACGGGTTGTTAATATCGAACCACTGCGTC
GGACCAGGCAGCTACCAGGTCCTGACCAGCAGCAGGAATTGCAGCGCACAATCAGTGTCT
CATATAAGCCATGCCGGTGACGGTCTCGCCTACGGCGGACGGAGCAGGAACGGTAATTTG
CAACGCAAACTTGCCCCATTGCCCCATCGGCCCCAGCAGCAACAGCTTCAGCAGAGCAAA
CCATCCAAGACCGTCGAAACAACAATCCTATCTGCCTCGGCCTCGGCGACACACAACCGC
GTTCCACCGTTGACGAAGAACTATAAGTTTCTAGTGCAAAACAGCCGTGTGGCGCCGACG
TTGCTGGCCGAGATCGAGCAACGGCATCATCATCCCAAACTGAACGTGGTCAAGTCTGCA
ACCACACGGTACATGGCATCGTCACCGACTAAACACATCTTCGCCTTACCTTCGCTGTCT
GGAATCGACGGCCTGGCCCATCACGGTCGTACTACGGTCGGAGCGGTTCTACAGCGAAGT
CCCATCAAAAAGAGAGCTTTCCGTTCGGAGGTGATCGGACGATCAATATCGGCAGCCGTG
ACGCAAAAAGGAAATCCGATA
>WA_freeborni1-A0NDL7
ATGTCCGATAGCTGTGATAAAGGTAACTCGAGGAGGAAAATTGATGGACGCAGAAGAGCG
TATGGCCAGAGGACGGTGAGCGATGACGATGGCGATGAGTCGGATACTCTGACAGAATTG
TCCCGCGAATCCCTGACAAGCAGTCAGGGCAGAAGCAGTATCGGTTCCATTCCATGGGCG
GAAGATGCGATCAAGCAGAACCAGACGGAATGGGAGCGCATCGACAGGATGTTTTACGGC
GAAGAGGAACTACCATCGGATCCCAAGCTACGGGAGGAAATACTGGAATGGACCTCAGTG
TTTCCGTTCCTCCGGGTCACGGGTAGATCGATAAGCATCGAAGAATCCGAGCACGTAAAA
GGGAACGATCCTTTTCACGAAGAAATACTTATGCTGGATCCCCCGCTAGTCACCCGGACA
CGATCGTCGCGATCCGGCAAAGATGGATCCATCAAACAGACCACGAGGGACATCGACTGT
GCGCTCACCTGTTGTGAGTTGGATAAATGTTTGTACATCAGTTCAGGTACGGTGATTCGT
CAGAACAATCAGCCCAATCAGGTTAAAGCAGGGCGTCGCTCCGGCCCCGATCTGGCGCCC
GAGTATTTAGATAGAATTGAGAAACCGTTCATCAAGGTGAAACCCCTCAACAGTCTGATG
GTACCCCAAGTGCCTATCGTCCCGATAGGCTCGTATGGGTTGTTAATAGCGAACCACTGC
GTCGGACCAGGCACCTACCAGACCCTGTCCAGCAGCAGGAATTGCAGCGCACAATCAGTG
TCTCATTTAAGCCATACCGGTGACGGCCACACCTACGGTGGACGGAGTAGGAACGGTAAT
TTGCAACGCAAACTTGCACCATTACCACATCGGCCGCAGCAGCAACAGCTACAGCAGAGT
AAAACATCGAAGGCTGTCGAAACAACAATCCTATCTGCCTCGGCCTCGGCGACACACAAC
CGCGTTCCACCGTTGACGAAGAACTATAAGTTTCTGGTGCAAAATAGCCGCGTTGCTCCG
ACGTTGCTGGCCGAGATTGAACAGCGGCACCATCCCAAACTGAATGTTGTAAAATCTGCA
ACAACACGGTACATGGCATCGTCACCGGCTAAACACATCTTCGCCTTACCTTCGCTGTCC
GGAATCGACGGCTTGACTCATCACGCTCGAACTCCGGTCGGAGCGGTCCTACAGCGAAGT
CCCAGCAAGAAAAGATCGTTCCGGTCGGAGGTGATCGGACGTTCAATATCAGCAGCCGTG
ACACAAAAAGGAAATCCTATA
>WA_freeborni2-A0NDL7
ATGTCCGATAGCTGTGATAAAGGTAACTCGAGGAGGAAAATTGATGGACGCAGAAGAGCG
TATGGCCAGAGGACGGTGAGCGATGACGATGGCGATGAGTCGGATACTCTGACAGAATTG
TCCCGCGAATCCCTGACAAGCAGTCAGGGCAGAAGCAGTATCGGTTCCATTCCATGGGCG
GAAGATGCGATCAAGCAGAACCAGACGGAATGGGAGCGCATCGACAGGATGTTTTACGGC
GAAGAGGAACTACCATCGGATCCCAAGCTACGGGAGGAAATACTGGAATGGACCTCAGTG
TTTCCGTTCCTCCGGGTCACGGGTAGATCGATAAGCATCGAAGAATCCGAGCACGTAAAA
GGGAACGATCCTTTTCACGAAGAAATACTTATGCTGGATCCCCCGCTAGTCACCCGGACA
CGATCGTCGCGATCCGGCAAAGATGGATCCATCAAACAGACCACGAGGGACATCGACTGT
GCGCTCACCTGTTGTGAGTTGGATAAATGTTTGTACATCAGTTCAGGTACGGTGATTCGT
CAGAACAATCAGCCCAATCAGGTTAAAGCAGGGCGTCGCTCCGGCCCCGATCTGGCGCCC
GAGTATTTAGATAGAATTGAGAAACCGTTCATCAAGGTGAAACCCCTCAACAGTCTGATG
GTACCCCAAGTGCCTATCGTCCCGATAGGCTCGTATGGGTTGTTAATAGCGAACCACTGC
GTCGGACCAGGCACCTACCAGACCCTGTCCAGCAGCAGGAATTGCAGCGCACAATCAGTG
TCTCATTTAAGCCATACCGGTGACGGCCACACCTACGGTGGACGGAGTAGGAACGGTAAT
TTGCAACGCAAACTTGCACCATTACCACATCGGCCGCAGCAGCAACAGCTACAGCAGAGT
AAAACATCGAAGACTGTCGAAACAACAATCCTATCTGCCTCGGCCTCGGCGACACACAAC
CGCGTTCCACCGTTGACGAAGAACTATAAGTTTCTGGTGCAAAATAGCCGCGTTGCTCCG
ACGTTGCTGGCCGAGATTGAACAGCGGCACCATCCCAAACTGAATGTTGTAAAATCTGCA
ACAACACGGTACATGGCATCGTCACCGGCTAAACACATCTTCGCCTTACCTTCGCTGTCC
GGAATCGACGGCTTAACTCATCACGCTCGAACTCCGGTCGGAGCGGTCCTACAGCGAAGT
CCCAGCAAGAAAAGATCGTTCCGGTCGGAGGTGATCGGACGTTCAATATCAGCAGCCGTG
ACACAAAAAGGAAATCCTATA
>COL_albi1-A0NDU6
GCAAGCAGTATGGGCGGCGTAGACGGTACACAGTTCCTGAAGCTGTCCAGCGCTCTATTC
TATGGCCTATCATCGTTCCTCATCACGGTCGTCAATAAGGCCGTCCTGACCAGTTATCGG
TTTCCCTCGTTTCTGGTGCTCAGCCTTGGTCAGCTCACAGCCAGCATCATCGTACTGTTC
GTCGCCAAGCGACTCGGCATTGTCAAATATCCAGATTTCAGCCTCGACATAGCCCGCCGG
ATATTTCCTCTGCCGCTGATATATCTTGGCAACATGATGTTCGGGCTGGGTGGAACGCAG
GCGCTCAGCCTTCCTATGTTTGCGGCCCTCCGGCGATTTTCCATTCTCATGACCATGCTC
CTCGAGCTTGTAGTACTCGGGATCCGGCCTACGTTTTCGGTCAAAGTAAGCGTCTCCGCA
ATGATCGGCGGAGCTATACTGGCCGCAGCAGATGATCTATCCTTCAATATGCACGGCTAC
TTGTACGTGATGATAACTAACGCACTATCAGCGGCCAACGGTGTGTACATGAAGAAGAAA
CTCGACACAGCCGACATGGGCAAGTACGGACTCATGTACTACAACTCGCTCTTCATGATG
ATTCCCGCGATCATGGGCACGTGGCTGGTGGGCGATCTTGATCGAGCCTGGCAGTACGAA
GGATGGGGTGATCCCCTGTTCGCCACCCAGTTCCTGCTTTCCTGCGTGATGGGATTCATC
CTAACCTACAGCATTATCCTTTGCACGCAGCACAACTCAGCCCTCACGACGACCATCGTC
GGTTGCCTCAAGAATATCAGTGTCACCTACATAGGCATGTTTATCAGCGGTGATTATGTG
TTTTCGTGGCTTAATGCCATCGGCCTGAACATTAGCATAGCGGGAAGCCTGCTCTACACC
TACGTTACCTTTCGCAAAAAATCGAGCGGCGGCGGTTCCGATGGCACTACAGCCGACAAA
GAGCGTTTGCTTCCGACTAGTGGGCGAATTGACAACGTT
>COL_albi2-A0NDU6
GCAAGCAGTATGGGCGGCGTAGACGGTACACAGTTCCTGAAGCTGTCCAGCGCTCTATTC
TATGGCCTATCATCGTTCCTCATCACGGTCGTCAATAAGGCCGTCCTGACCAGTTATCGG
TTTCCCTCGTTTCTGGTGCTCAGCCTTGGTCAGCTCACAGCCAGCATCATCGTACTGTTC
GTCGCCAAGCGACTCGGCATTGTCAAATATCCAGATTTCAGCCTCGACATAGCCCGCCGG
ATATTTCCTCTGCCGCTGATATATCTTGGCAACATGATGTTCGGGCTGGGTGGAACGCAG
GCGCTCAGCCTTCCTATGTTTGCGGCCCTCCGGCGATTTTCCATTCTCATGACCATGCTC
CTCGAGCTTGTAGTACTCGGGATCCGGCCTACGTTTTCGGTCAAAGTAAGCGTCTCCGCA
ATGATCGGCGGAGCTATACTGGCCGCAGCAGATGATCTATCCTTCAATATGCACGGCTAC
TTGTACGTGATGATAACTAACGCACTATCAGCGGCCAACGGTGTGTACATGAAGAAGAAA
CTCGACACAGCCGACATGGGCAAGTACGGACTCATGTACTACAACTCGCTCTTCATGATG
ATTCCCGCGATCATGGGCACGTGGCTGGTGGGCGATCTTGATCGAGCCTGGCAGTACGAA
GGATGGGGTGATCCCCTGTTCGCCACCCAGTTCCTGCTTTCCTGCGTGATGGGATTCATC
CTAACCTACAGCATTATCCTTTGCACGCAGCACAACTCAGCCCTCACGACGACCATCGTC
GGTTGCCTCAAGAATATCAGTGTCACCTACATAGGCATGTTTATCAGCGGTGATTATGTG
TTTTCGTGGCTTAATGCCATCGGCCTGAACATTAGCATAGCGGGAAGCCTGCTCTACACC
TACGTTACCTTTCGCAAAAAATCGAGCGGCGGCGGTTCCGATGGCACTACAGCCGACAAA
GAGCGTTTGCTTCCGACTAGTGGGCGAATTGACAACGTT
>COL_quad3-A0NDU6
ATGATAGCTTATCTTTCCAAAATGCGCTCGGCAGCGTCAGAAATGACCGGAAGCGAGGCC
ACGCAGTTTCTAAAACTGTCCAGTGCCGTTTTCTACGGCCTATCGTCGTTCCTGATTACC
GTGGTCAACAAGACCGTCCTCACCAGTTATCGGTTTCCCTCGTTTCTGGTGCTCAGCCTT
GGCCAGCTGACGGCCAGCATCGTGGTGCTGTTCGTCGCCAAGCGGCTCGGATTAGTCAAG
TTTCCCGATTTCAGCCGTGATATCGCACGGCGGATATTCCCGCTGCCACTCATCTACCTG
GGCAACATGATGTTCGGGCTCGGCGGAACGCAAGCGCTCAGCCTGCCAATGTTTGCCGCC
CTGCGGCGCTTTTCCATCCTGCTGACGATGCTCCTGGAGGTGCTGGTGCTCGGCATCCGG
CCCACGCTCGCCGTGAAGGTGAGCGTGTTCGCCATGGTCGGCGGCGCGCTGATGGCCGCC
CTGGACGATCTGTCCTTCAACCTGCAGGGTTACATGTACGTGATGATCACGAACACGCTT
ACGGCGGCCAACGGGGTGTACATGAAGAAAAAGCTCGACACGGCCGACATGGGCAAGTAC
GGGCTGATGTACTACAACTCGCTCTTCATGATACTGCCGGCGTTCGTCGGCACGTGGCTC
GCCGGGGACATCGAGCGCGCCTGGCAGTACGAGGGCTGGGACGATCCGTTCTTTGCCGCC
CAGTTCCTGCTCTCCTGCGTGATGGGCTTCATCCTGTCGTACAGCATCATCCTCTGCACG
CAGCACAATTCCGCCCTCACCACCACCATCGTGGGCTGCCTGAAGAACATCAGTGTCACC
TACATCGGCATGTTCATCGGCGGGGACTACGTGTTCTCGTGGCTCAATGCGATCGGTATC
AATATCAGCGTGACCGGGAGCCTGCTGTACACCTACGTCACCTTCCGGAAGAAGCCGAGC
AGTTCCGGCGGTGGCAGCGCGGACGGCAACGCGTCCGATAAAAAGCTACTGCTGCCCTCG
GGTGGCCGTATCGACAATGTG
>COL_quad4-A0NDU6
ATGATAGCTTATCTTTCCAAAATGCGCTCGGCAGCGTCAGAAATGACCGGAAGCGAGGCC
ACGCAGTTTCTAAAACTGTCCAGTGCCGTTTTCTACGGCCTATCGTCGTTCCTGATTACC
GTGGTCAACAAGACCGTCCTCACCAGTTATCGGTTTCCCTCGTTTCTGGTGCTCAGCCTT
GGCCAGCTGACGGCCAGCATCGTGGTGCTGTTCGTCGCCAAGCGGCTCGGATTAGTCAAG
TTTCCCGATTTCAGCCGTGATATCGCACGGCGGATATTCCCGCTGCCACTCATCTACCTG
GGCAACATGATGTTCGGGCTCGGCGGAACGCAAGCGCTCAGCCTGCCAATGTTTGCCGCC
CTGCGGCGCTTTTCCATCCTGCTGACGATGCTCCTGGAGGTGCTGGTGCTCGGCATCCGG
CCCACGCTCGCCGTGAAGGTGAGCGTGTTCGCCATGGTCGGCGGCGCGCTGATGGCCGCC
CTGGACGATCTGTCCTTCAACCTGCAGGGTTACATGTACGTGATGATCACGAACACGCTT
ACGGCGGCCAACGGGGTGTACATGAAGAAAAAGCTCGACACGGCCGACATGGGCAAGTAC
GGGCTGATGTACTACAACTCGCTCTTCATGATACTGCCGGCGTTCGTCGGCACGTGGCTC
GCCGGGGACATCGAGCGCGCCTGGCAGTACGAGGGCTGGGACGATCCGTTCTTTGCCGCC
CAGTTCCTGCTCTCCTGCGTGATGGGCTTCATCCTGTCGTACAGCATCATCCTCTGCACG
CAGCACAATTCCGCCCTCACCACCACCATCGTGGGCTGCCTGAAGAACATCAGTGTCACC
TACATCGGCATGTTCATCGGCGGGGACTACGTGTTCTCGTGGCTCAATGCGATCGGTATC
AATATCAGCGTGACCGGGAGCCTGCTGTACACCTACGTCACCTTCCGGAAGAAGCCGAGC
AGTTCCGGCGGTGGCAGCGCGGACGGCAACGCGTCCGATAAAAAGCTACTGCTGCCCTCG
GGTGGCCGTATCGACAATGTG
>gambiae-A0NDU6
ATGATAGCTTATCTGTCGAAAATGCGATCGTCCGCGTCGGAGATGGCGGGCGGCGAAACG
ACCCAGTTTCTCAAACTATCCAGTGCCGTGTTTTACGGCCTCTCGTCGTTCCTGATCACC
GTAGTCAATAAGACCGTGCTGACCAGCTACCGGTTTCCCTCGTTCCTGGTGCTCAGTCTC
GGCCAGCTGACGGCCAGCATCGTGGTGCTGTTCGTCGCCAAGCGGCTGCAGCTAGTCAAG
TATCCCGATTTCAGCCGAGACATCGCGCGCCGCATATTCCCGCTGCCGCTGATCTATCTC
GGCAACATGATGTTCGGGCTCGGCGGCACGCAAGCCCTCAGCCTGCCAATGTTTGCCGCC
CTGCGCCGGTTCTCCATCCTGCTGACGATGCTGCTGGAGCTGCTGGTGCTCGGCATTAGG
CCCACGCTCGCGGTGAAGGTGAGCGTGTTCGCCATGGTCGGGGGCGCCCTGATGGCCGCG
CTGGACGATCTCAGCTTCAATCTGCAGGGCTACATGTACGTGATGATCACGAACACGCTG
ACCGCGGCCAACGGAGTGTACATGAAGAAGAAGCTCGACACGGCCGACATGGGCAAGTAC
GGGCTGATGTACTACAACTCGCTGTTCATGATACTGCCGGCCTTGGTCGGCACCTGGCTG
GCCGGCGACATCGACCGAGCGTGGCAGTACGAGGGCTGGAACGATCCGTTCTTCGTCGTG
CAGTTCCTGCTGTCCTGCGTGATGGGCTTCATCCTGTCGTACAGTGTGATCCTGTGCACC
CAGCACAACTCCGCCCTGACCACCACCATCGTCGGCTGCCTGAAGAACATCAGCGTCACG
TACATCGGGATGTTCATCGGGGGCGATTACGTGTTTTCGCTGCTGAACGCGCTCGGCATC
AACATCAGCGTGGCCGGCAGCCTGCTCTACACGTACGTCACCTTCCGGAAGAAGCCGAAC
GGCGGGGGAGGAAGCGGTGACGCTGCCTCGTCCGACAAGAAGCTGCTGCTACCCGCCGCC
GGAAGAATCGATAACGTG
>NC_crucians2-A0NDU6
ATGATAGCTTATCTTTCCAAAATGCGCTCGGCCGCGTCAGAAATGACCGGAAGCGAGGCC
ACGCAGTTTCTAAAACTGTCCAGTGCCGTTTTCTACGGCCTATCGTCGTTCCTGATTACC
GTGGTCAACAAGACCGTCCTAACCAGTTACCGGTTTCCCTCGTTTCTGGTGCTCAGCCTT
GGCCAGCTGACCGCCAGCGTCGCGGTGCTGTTCGTCGCTAAGCGGCTCGGATTAGTCAAG
TTTCCCGATTTCAGCCGTGATATCGCACGGCGGATATTCCCGCTGCCACTGATCTACCTG
GGCAACATGATGTTCGGGCTCGGCGGCACGCAGGCGCTGAGCTTGCCGATGTTTGCCGCC
CTGCGGCGGTTTTCCATCCTGCTGACGATGCTCCTGGAGCTGCTGGTGCTCGGCATCCGG
CCCACGCTCGCCGTGAAGGTGAGCGTGTTCGCCATGGTCGGCGGCGCGCTGATGGCCGCG
CTGGACGATCTTTCGTTCAACCTGCAGGGCTACATGTACGTGATGATCACGAACACGCTC
ACGGCGGCCAACGGGGTGTACATGAAGAAGAAGCTCGACACGGCCGACATGGGCAAGTAC
GGGCTGATGTACTACAACTCGCTCTTCATGATTCTGCCGGCGTTCGTCGGGACGTGGCTC
GCCGGGGACATCGAGCGCGCCTGGCAGTACGAGGGCTGGGACGATCCGTTCTTTGCCACC
CAGTTCCTGCTGTCCTGCGTGATGGGCTTCATCCTGTCGTACAGCATCATCCTGTGCACG
CAGCACAACTCCGCCCTCACCACCACCATCGTGGGCTGCCTGAAGAACATCAGCGTGACC
TACATCGGCATGTTCATCGGCGGTGACTACGTGTTCTCGTGGCTCAATGCGCTCGGTATC
AACATCAGCGTGACCGGGAGCCTGCTGTACACCTACGTCACCTTCCGGAAGAAACCGAGC
AGCTCCGGCGGTGGCAGCGGGGACGCCAACGCATCCGACAAAAAGCAATTGCTGCCGTCG
GGAGGCCGCATCGATAATGTG
>NC_crucians3-A0NDU6
ATGATAGCTTATCTTTCCAAAATGCGCTCGGCCGCGTCAGAAATGACCGGAAGCGAGGCC
ACGCAGTTTCTAAAACTGTCCAGTGCCGTTTTCTACGGCCTATCGTCGTTCCTGATTACC
GTGGTCAACAAGACCGTCCTAACCAGTTACCGGTTTCCCTCGTTTCTGGTGCTCAGCCTT
GGCCAGCTGACCGCCAGCGTCGCGGTGCTGTTCGTCGCCAAGCGGCTCGGATTAGTCAAG
TTTCCCGATTTCAGCCGTGATATCGCACGGCGGATATTCCCGCTGCCACTGATCTACCTG
GGCAACATGATGTTCGGGCTCGGCGGCACGCAGGCGCTGAGCTTGCCGATGTTTGCCGCC
CTGCGGCGGTTTTCCATCCTGCTGACGATGCTCCTGGAGCTGCTGGTGCTCGGCATCCGG
CCCACGCTCGCCGTGAAGGTGAGCGTGTTCGCCATGGTCGGCGGCGCGCTGATGGCCGCG
CTGGACGATCTTTCGTTCAACCTGCAGGGCTACATGTACGTGATGATCACGAACACGCTC
ACGGCGGCCAACGGGGTGTACATGAAGAAGAAGCTCGACACGGCCGACATGGGCAAGTAC
GGGCTGATGTACTACAACTCGCTCTTCATGATTCTGCCGGCGTTCGTCGGCACGTGGCTC
GCCGGGGACATCGAGCGCGCCTGGCAGTACGAGGGCTGGGACGATCCGTTCTTTGCCACC
CAGTTCCTGCTGTCCTGCGTGATGGGCTTCATCCTGTCGTACAGCATCATCCTGTGCACG
CAGCACAACTCCGCCCTCACCACCACCATCGTGGGCTGCCTGAAGAACATCAGCGTGACC
TACATCGGCATGTTCATCGGCGGTGACTACGTGTTCTCGTGGCTCAATGCGCTCGGTATC
AACATCAGCGTGACCGGGAGCCTGCTGTACACCTACGTCACCTTCCGGAAGAAACCGAGC
AGCTCCGGCGGTGGCAGCGGGGACGCCAACGCATCCGACAAAAAGCAACTGCTGCCGTCG
GGAGGCCGCATCGATAATGTG
>NC_crucians4-A0NDU6
ATGATAGCTTATCTTTCCAAAATGCGCTCGGCCGCGTCAGAAATGACCGGAAGCGAGGCC
ACGCAGTTTCTAAAACTGTCCAGTGCCGTTTTCTACGGCCTATCGTCGTTCCTGATTACC
GTGGTCAACAAGACCGTCCTAACCAGTTACCGGTTTCCCTCGTTTCTGGTGCTCAGCCTT
GGCCAGCTGACCGCCAGCGTCGCGGTGCTGTTCGTCGCCAAGCGGCTCGGATTAGTCAAG
TTTCCCGATTTCAGCCGTGATATCGCACGGCGGATATTCCCGCTGCCACTGATCTACCTG
GGCAACATGATGTTCGGGCTCGGCGGCACGCAGGCGCTGAGCTTGCCGATGTTTGCCGCC
CTGCGGCGGTTTTCCATCCTGCTGACGATGCTCCTGGAGCTGCTGGTGCTCGGCATCCGG
CCCACGCTCGCCGTGAAGGTGAGCGTGTTCGCCATGGTCGGCGGCGCGCTGATGGCCGCG
CTGGACGATCTTTCGTTCAACCTGCAGGGCTACATGTACGTGATGATCACGAACACGCTC
ACGGCGGCCAACGGGGTGTACATGAAGAAGAAGCTCGACACGGCCGACATGGGCAAGTAC
GGGCTGATGTACTACAACTCGCTCTTCATGATTCTGCCGGCGTTCGTCGGCACGTGGCTC
GCCGGGGACATCGAGCGCGCCTGGCAGTACGAGGGCTGGGACGATCCGTTCTTTGCCACC
CAGTTCCTGCTGTCCTGCGTGATGGGCTTCATCCTGTCGTACAGCATCATCCTGTGCACG
CAGCACAACTCCGCCCTCACCACCACCATCGTGGGCTGCCTGAAGAACATCAGCGTGACC
TACATCGGCATGTTCATCGGCGGTGACTACGTGTTCTCGTGGCTCAATGCGCTCGGTATC
AACATCAGCGTGACCGGGAGCCTGCTGTACACCTACGTCACCTTCCGGAAGAAACCGAGC
AGCTCCGGCGGTGGCAGCGGGGACGCCAGCGCATCCGACAAAAAGCAACTGCTGCCGTCG
GGAGGCCGCATC
>NC_crucians5-A0NDU6
ATGATAGCTTATCTTTCCAAAATGCGCTCGGCCGCGTCAGAAATGACCGGAAGCGAGGCC
ACGCAGTTTCTAAAACTGTCCAGTGCCGTTTTCTACGGCCTATCGTCGTTCCTGATTACC
GTGGTCAACAAGACCGTCCTAACCAGTTACCGGTTTCCCTCGTTTCTGGTGCTCAGCCTT
GGCCAGCTGACCGCCAGCGTCGCGGTGCTGTTCGTCGCCAAGCGGCTCGGATTAGTCAAG
TTTCCCGATTTCAGCCGTGATATCGCACGGCGGATATTCCCGCTGCCACTGATCTACCTG
GGCAACATGATGTTCGGGCTCGGCGGCACGCAGGCGCTGAGCTTGCCGATGTTTGCCGCC
CTGCGGCGGTTTTCCATCCTGCTGACGATGCTCCTGGAGCTGCTGGTGCTCGGCATCCGG
CCCACGCTCGCCGTGAAGGTGAGCGTGTTCGCCATGGTCGGCGGCGCGCTGATGGCCGCG
CTGGACGATCTTTCGTTCAACCTGCAGGGCTACATGTACGTGATGATCACGAACACGCTC
ACGGCGGCCAACGGGGTGTACATGAAGAAGAAGCTCGACACGGCCGACATGGGCAAGTAC
GGGCTGATGTACTACAACTCGCTCTTCATGATTCTGCCGGCGTTCGTCGGCACGTGGCTC
GCCGGGGACATCGAGCGCGCCTGGCAGTACGAGGGCTGGGACGATCCGTTCTTTGCCACC
CAGTTCCTGCTGTCCTGCGTGATGGGCTTCATCCTGTCGTACAGCATCATCCTGTGCACG
CAGCACAACTCCGCCCTCACCACCACCATCGTGGGCTGCCTGAAGAACATCAGCGTGACC
TACATCGGCATGTTCATCGGCGGTGACTACGTGTTCTCGTGGCTCAATGCGCTCGGTATC
AACATCAGCGTGACCGGGAGCCTGCTGTACACCTACGTCACCTTCCGGAAGAAACCGAGC
AGCTCCGGCGGTGGCAGCGGGGACGCCAGCGCATCCGACAAAAAGCAACTGCTGCCGTCG
GGAGGCCGCATCGATAATGTG
>NC_crucians6-A0NDU6
ATGATAGCTTATCTTTCCAAAATGCGCTCGGCCGCGTCAGAAATGACCGGAAGCGAGGCC
ACGCAGTTTCTAAAACTGTCCAGTGCCGTTTTCTACGGCCTATCGTCGTTCCTGATTACC
GTGGTCAACAAGACCGTCCTAACCAGTTACCGGTTTCCCTCGTTTCTGGTGCTCAGCCTT
GGCCAGCTGACCGCCAGCGTCGCGGTGCTGTTCGTCGCTAAGCGGCTCGGATTAGTCAAG
TTTCCCGATTTCAGCCGTGATATCGCACGGCGGATATTCCCGCTGCCACTGATCTACCTG
GGCAACATGATGTTCGGGCTCGGCGGCACGCAGGCGCTGAGCTTGCCGATGTTTGCCGCC
CTGCGGCGGTTTTCCATCCTGCTGACGATGCTCCTGGAGCTGCTGGTGCTCGGCATCCGG
CCCACGCTCGCCGTGAAGGTGAGCGTGTTCGCCATGGTCGGCGGCGCGCTGATGGCCGCG
CTGGACGATCTTTCGTTCAACCTGCAGGGCTACATGTACGTGATGATCACGAACACGCTC
ACGGCGGCCAACGGGGTGTACATGAAGAAGAAGCTCGACACGGCCGACATGGGCAAGTAC
GGGCTGATGTACTACAACTCGCTCTTCATGATTCTGCCGGCGTTCGTCGGCACGTGGCTC
GCCGGGGACATCGAGCGCGCCTGGCAGTACGAGGGCTGGGACGATCCGTTCTTTGCCACC
CAGTTCCTGCTGTCCTGCGTGATGGGCTTCATCCTGTCGTACAGCATCATCCTGTGCACG
CAGCACAACTCCGCCCTCACCACCACCATCGTGGGCTGCCTGAAGAACATCAGCGTGACC
TACATCGGCATGTTCATCGGCGGTGACTACGTGTTCTCGTGGCTCAATGCGCTCGGTATC
AACATCAGCGTGACCGGGAGCCTGCTGTACACCTACGTCACCTTCCGGAAGAAACCGAGC
AGCTCCGGCGGTGGCAGCGGGGACGCCAACGCATCCGACAAAAAGCAACTGCTGCCGTCG
GGAGGCCGCATCGATAATGTG
>NC_crucians8-A0NDU6
ATGATAGCTTATCTTTCCAAAATGCGCTCGGCCGCGTCAGAAATGACCGGAAGCGAGGCC
ACGCAGTTTCTAAAACTGTCCAGTGCCGTTTTCTACGGCCTATCGTCGTTCCTGATTACC
GTGGTCAACAAGACCGTCCTAACCAGTTACCGGTTTCCCTCGTTTCTGGTGCTCAGCCTT
GGCCAGCTGACCGCCAGCGTCGCGGTGCTGTTCGTCGCTAAGCGGCTCGGATTAGTCAAG
TTTCCCGATTTCAGCCGTGATATCGCACGGCGGATATTCCCGCTGCCACTGATCTACCTG
GGCAACATGATGTTCGGGCTCGGCGGCACGCAGGCGCTGAGCTTGCCGATGTTTGCCGCC
CTGCGGCGGTTTTCCATCCTGCTGACGATGCTCCTGGAGCTGCTGGTGCTCGGCATCCGG
CCCACGCTCGCCGTGAAGGTGAGCGTGTTCGCCATGGTCGGCGGGGCGCTGATGGCCGCG
CTGGACGATCTTTCGTTCAACCTGCAGGGCTACATGTACGTGATGATCACGAACACGCTC
ACGGCGGCCAACGGGGTGTACATGAAGAAGAAGCTCGACACGGCCGACATGGGCAAGTAC
GGGCTGATGTACTACAACTCGCTCTTCATGATTCTGCCGGCGTTCGTCGGCACGTGGCTC
GCCGGGGACATCGAGCGCGCCTGGCAGTACGAGGGCTGGGACGATCCGTTCTTTGCCACC
CAGTTCCTGCTGTCCTGCGTGATGGGCTTCATCCTGTCGTACAGCATCATCCTGTGCACG
CAGCACAACTCCGCCCTCACCACCACCATCGTGGGCTGCCTGAAGAACATCAGCGTGACC
TACATCGGCATGTTCATCGGCGGTGACTACGTGTTCTCGTGGCTCAATGCGCTCGGTATC
AACATCAGCGTGACCGGGAGCCTGCTGTACACCTACGTCACCTTCCGGAAGAAACCGAGC
AGCTCCGGCGGTGGCAGCGGGGACGCCAGCGCATCCGACAAAAAGCAACTGCTGCCGTCG
GGAGGCCGCATCGATAATGTG
>WA_freeborni1-A0NDU6
ATGATAGCTTATCTTTCCAAAATGCGCTCGGGAGCGTCAGAAATGACCGGAAGCGAGGCC
ACGCAGTTTCTAAAACTGTCCAGTGCCGTTTTTTACGGCCTATCGTCGTTCCTGATTACC
GTGGTCAACAAGACCGTCCTAACCAGTTACCGGTTTCCCTCGTTTCTGGTGCTCAGCCTT
GGTCAGCTGACCGCCAGCATCGCGGTGCTGTTCGTCGCCAAGCGGCTCGGATTAGTCAAG
TTTCCCGATTTCAGCCGTGATATCGCACGGCGGATATTCCCGCTGCCACTGATCTACCTG
GGCAACATGATGTTCGGGCTCGGCGGCACGCAAGCGCTGAGCTTACCAATGTTTGCCGCC
CTGCGGCGCTTTTCCATCCTGCTGACGATGCTCCTGGAGCTGCTGGTGCTCGGCATCCGG
CCCACGCTCGCCGTGAAGGTGAGCGTGTTTGCCATGGTCGGTGGCGCGCTGATGGCCGCG
CTGGACGATCTTTCCTTCAACCTGGAGGGCTACATGTACGTGATGATCACGAACATGCTC
ACGGCGGCCAACGGGGTGTACATGAAGAAAAAGCTCGACACGGCCGACATGGGCAAGTAC
GGGCTGATGTACTACAACTCGCTCTTCATGATTCTGCCCGCGTTCGTTGGCACGTGGCTC
GCCGGGGACATCGAGCGCGCCTGGCAGTACGAGGGCTGGGACGATCCGTTCTTTGCCGCC
CAGTTCCTGCTCTCCTGCGTGATGGGCTTCATCCTGTCGTACAGCATCATCCTTTGCACG
CAGCACAATTCCGCCCTCACCACTACCATCGTGGGCTGCCTGAAGAACATCAGCGTGACC
TACATTGGCATGTTCATTGGCGGGGACTACGTGTTCTCGTGGCTCAACGCGATCGGTATC
AACATCAGTGTGACCGGGAGCCTGCTGTATACCTACGTCACCTTCCGCAAGAAACCGAGC
AGTTCCGGGGGCAGCGCAGACAGCAACGCGTCCGATAAAAAGCTACTGCTGCCCTCCGGT
GGCCGTATTGATAACGTG
>WA_freeborni2-A0NDU6
ATGATAGCTTATCTTTCCAAAATGCGCTCGGGAGCGTCAGAAATGACCGGAAGCGAGGCC
ACGCAGTTTCTAAAACTGTCCAGTGCCGTTTTTTACGGCCTATCGTCGTTCCTGATTACC
GTGGTCAACAAGACCGTCCTAACCAGTTACCGGTTTCCCTCGTTTCTGGTGCTCAGCCTT
GGTCAGCTGACCGCCAGCATCGCGGTGCTGTTCGTCGCCAAGCGGCTCGGATTAGTCAAG
TTTCCCGATTTCAGCCGTGATATCGCACGGCGGATATTCCCGCTGCCACTGATCTACCTG
GGCAACATGATGTTCGGGCTCGGCGGCACGCAAGCGCTGAGCTTACCAATGTTTGCCGCC
CTGCGGCGCTTTTCCATCCTGCTGACGATGCTCCTGGAGCTGCTGGTGCTCGGCATCCGG
CCCACGCTCGCCGTGAAGGTGAGCGTGTTCGCCATGGTCGGTGGCGCGCTGATGGCCGCG
CTGGACGATCTTTCCTTCAACCTGGAGGGCTACATGTACGTGATGATCACGAACATGCTC
ACGGCGGCCAACGGGGTGTACATGAAGAAAAAGCTCGACACGGCCGACATGGGCAAGTAC
GGGCTGATGTACTACAACTCGCTCTTCATGATTCTGCCCGCGTTCGTTGGCACGTGGCTC
GCCGGGGACATCGAGCGCGCCTGGCAGTACGAGGGCTGGGACGATCCGTTCTTTGCCGCC
CAGTTCCTGCTCTCCTGCGTGATGGGCTTCATCCTGTCGTACAGCATCATCCTTTGCACG
CAGCACAATTCCGCCCTCACCACTACCATCGTGGGCTGCCTGAAGAACATCAGCGTGACC
TACATCGGCATGTTCATTGGCGGGGACTACGTGTTCTCGTGGCTNAACGCGATCGGTATC
AACATCAGTGTGACCGGGAGCCTGCTGTATACCTACGTCACCTTCCGCAAGAAACCGAGC
AGTTCCGGCGGGGGCAGCGCGGACGGCAACGCGTCCGATAAAAAGCTACTGCTGCCCTCC
GGTGGCCGTATTGATAACGTG
>COL_albi1-A0NDZ1
ATGGCCGCAAAAGGAGCACACATCACACAGAACGAGGAGACTAAACCATCGCTCTTCGAG
GTGCTGGCAGCCGATGCACTCGATACGACCTTCTATCCTGCCATCAGGCGAGTCGTCGAT
TTTCTAGCCGCTGCCAAGCCGACCGTTTTTGGGCGCTGTGTCCAGTTTTACGACGAGTTG
TATCTGCTGTTCAACGGACTGGTGCAGGGTTACTATCTGCAGCGGTATGGAGGCTCCTTG
GCGGAGGTCTTTTACGGGCTTACGCGGCAATCGATGGACCGCAGCGAGGGCACATTCGCC
GTGCGCGATAGAAACGTGTCGTTCTTGGTGCTGGTTGTGTTACCGTACGTGTTCCGGAAG
CTGGAAAACCTCATCACACGATGGCGGGATAATCTGGAAGATGGAAAATCGGTAAGCGCA
GAGCGAAGAGCACTCGTCCGCTTGATGCCGTTCGTGAAGGCAGCCTACGAGAGCGTTAAG
CTGCTTCATTACCTAGCCTACTTGGCTGGGACTAGTACCGTTCATTCTCCGGTGCTACGG
TTGCTACGACTATCGCTGACCTATCACGCCGAGGAGGAGGAAAGCTGGTCTCTGAGCGAG
GTGTTTCAGGGGAAAGTGAGGATTGCTACTATGCTCAGCACGGCACTGCTTCGGTGGTTG
GAACTGTCTGCCTTCTTCCTACAATTCATAGAATGGTGGCAAACCGAGGCCAACATCGGC
GATCTGTCGAAGCTACCGATTCCGGACGCCCCAGGGCTGGATATGAACGCCACGAAATAC
GCCGGCATTTGTCCGATCTGCTTGCACAAGCACATCATTCCAACGGCGATTTCCGTGTCA
GGGTACGTTTATTGCTTTCGGTGCATCGTGATGCATCTGCAAAAGGAGAGCAAATGCCCG
GTAACCAAATATCCAGCGACGATCAACGATCTCATCAGGGTGTATACGGATGACGAC
>COL_albi2-A0NDZ1
ATGGCCGCAAAAGGAGCACACATCACACAGAACGAGGAGACTAAACCATCGCTCTTCGAG
GTGCTGGCAGCCGATGCACTCGATACGACCTTCTATCCTGCCATCAGGCGAGTCGTCGAT
TTTCTAGCCGCTGCCAAGCCGACCGTTTTTGGGCGCTGTGTCCAGTTTTACGACGAGTTG
TATCTGCTGTTCAACGGACTGGTGCAGGGTTACTATCTGCAGCGGTATGGAGGCTCCTTG
GCGGAGGTCTTTTACGGGCTTACGCGGCAATCGATGGACCGCAGCGAGGGCACATTCGCC
GTGCGCGATAGAAACGTGTCGTTCTTGGTGCTGGTTGTGTTACCGTACGTGTTCCGGAAG
CTGGAAAACCTCATCACACGATGGCGGGATAATCTGGAAGATGGAAAATCGGTAAGCGCA
GAGCGAAGAGCACTCGTCCGCTTGATGCCGTTCGTGAAGGCAGCCTACGAGAGCGTTAAG
CTGCTTCATTACCTAGCCTACTTGGCTGGGACTAGTACCGTTCATTCTCCGGTGCTACGG
TTGCTACGACTATCGCTGACCTATCACGCCGAGGAGGAGGAAAGCTGGTCTCTGAGCGAG
GTGTTTCAGGGGAAAGTGAGGATTGCTACTATGCTCAGCACGGCACTGCTTCGGTGGTTG
GAACTGTCTGCCTTCTTCCTACAATTCATAGAATGGTGGCAAACCGAGGCCAACATCGGC
GATCTGTCGAAGCTACCGATTCCGGACGCCCCAGGGCTGGATATGAACGCCACGAAATAC
GCCGGCATTTGTCCGATCTGCTTGCACAAGCACATCATTCCAACGGCGATTTCCGTGTCA
GGGTACGTTTATTGCTTTCGGTGCATCGTGATGCATCTGCAAAAGGAGAGCAAATGCCCG
GTAACCAAATATCCAGCGACGATCAACGATCTCATCAGGGTGTATACGGATGACGAC
>COL_quad3-A0NDZ1
ATGGCGGCCAAAGGTGCACACATTACGCAGAACATTGAAATAAAACCGTCTCTGTTTGAG
GTTTTAGCGGCCGATTCATTAAATACAACATTTTACCCAGCGATCAAACGCGTTGTCGAT
ATTTTAGCAACATCAAAGCCGGCAATTTTCGGTGAGCTCGTGCGCTATTATGATGAATTT
TATATGCTTTTCAACGGACTTGTGCAAGGATACTATCTCAACCGACATGGTGGCTCACTT
GCGGAAGTTTTCTACGGTCTGACCAGGATATCTTTACGGAGCAAGACGTTCAGCGAGCGG
GACCGAAATTGGTCCTTTGCTGTACTGGTGTTTCTACCGTACGTGTTGGGCAAGCTGGAA
AAAACGGGCAATCACTGGAAGGAGGAATATGAGAGTGGAAAGCCGGTTTCGGTAGAACGT
AGACTTTTATTTCGCTTGGTTCCGTTTGTAAAGGCTTTCTATGAAAGCGTAAAATTAGTC
CACTATGTTTCGTACCTGTGCAATGCAACCGATACGCATTCGCCATCACTTCGAATTCTG
CGGCTCGGTTTGACGTATCTCTCGGAGGAAGAGAATAGCTGGTCGTTTAAAGATATCTTT
CAGGGAAAGATAAGGGTTGCGACTATCCTAAGCAGTGCCCTTCTGAGATGGTTGGAATTA
TCGGCGTTTTTCCTACAATTCATTGAATGGTGGCAAACAGAGGCCAACATCGGAGACCTG
TCCAAGCTACCGATCCCAGATGCGCCTCCCACGGATATCAATGCATCGAAGTATGCAAAT
ATTTGTCCTATTTGTTTGCAAAAGCACATCATTCCAACGGCAATTTCAGTTTCTGGATAC
GTTTACTGTTATCGCTGTATAGTCAATCATTTACACAAAGAAAGTAGATGTCCAGTTACG
AAATATCCCGCTACTATTAATGATCTCATCGGAATATACACCACCGACGAT
>COL_quad4-A0NDZ1
ATGGCGGCCAAAGGTGCACACATTACGCAGAACATTGAAATAAAGCCGTCTCTGTTTGAG
GTTTTAGCGGCCGATTCATTAAATACAACATTTTATCCAGCGATCAAACGCGTTGTCGAT
TTTTTAGCAACATCAAAGCCGGCAATTTTCGGTGGGTTCGTGCGCTACTATGATGAATTT
TATATGCTTTTCAACGGACTTGTGCAAGGATACTATCTCAACCGACATGGTGGCTCACTT
GCGGAAGTTTTCTACGGTCTGACCAGGATATCTTTACGGAGCAAGACGTTCAGCGAGCGG
GACCGAAATTGGTCCTTTGCTGTACTGGTGTTTCTACCGTACGTGTTGGGCAAGCTGGAA
AAAACGGGCAATCACTGGAAGGAGGAATATGAGAGTGGAAAGCCGGTTTCGGTAGAACGT
AGACTTTTATTTCGCTTGGTTCCGTTTGTAAAGGCTTTCTATGAAAGCGTAAAATTAGTC
CACTATGTTTCGTACCTGTGCAATGCAACCGATACGCATTCGCCATCACTTCGAATTCTG
CGGCTCGGTTTGACGTATCTCTCGGAGGAAGAGAATAGCTGGTCGTTTAAAGATATCTTT
CAGGGAAAGATAAGGGTTGCGACTATCCTAAGCAGTGCCCTTCTGAGATGGTTGGAATTA
TCGGCGTTTTTCCTACAATTCATTGAATGGTGGCAAACAGAGGCCAACATCGGAGACCTG
TCCAAGCTACCGATCCCAGATGCGCCTCCCACGGATATCAATGCATCGAAGTATGCAAAT
ATTTGTCCTATTTGTTTGCAAAAGCACATCATTCCAACGGCAATTTCAGTTTCTGGATAC
GTTTACTGTTATCGCTGTATAGTCAATCATTTACACAAAGAAAGTAGATGTCCAGTTACG
AAATATCCCGCTACTATTAATGATCTCATCGGAATATACACCACCGACGAT
>gambiae-A0NDZ1
ATGGCGGCGAAAGGTGCACACATTACGCCGAACATCGAAGTTAAACCATCTTTGTTTGAG
GTGCTGGCAGCGGACTCGTTGAATATTACCTTCTATCCTGCCATTAAACGTGTTGTTGAC
TTTTTAGCGACAGCGAAACCGGCTGTCTTTGGAGGTTTGGTTCGATACTACGACGAGTTC
TATCTTGTGTTTAATGGTCTCGTACAGGGGTACTATATAAAGCAGTATGGAGGGTCGCTG
GCAGAAGTGTTTTACGGTCTTACCAGACAATCTTTACGTAGCAAATCGTTCAGCAGGAAG
GATCGGAATAGGTCGTTTGTTGTGCTGGTCCTGGTGCCGTACGCTGTCCGCAAGCTGGAG
AAAGCTTGCGCAAGGTGGAAAGAAGACTACGAAAATGCCAAGCATGTGCCGGCACATCGT
AAGCAATTATTCCGCTTACTGCCATACCTACAGGCGTGCTATGAAGGCGCCAAACTGATT
CATTACGTGTCGTACTTGGCGAATGTTACCAAAACTCATTCGCCTTCGTTGCGTGTTCTG
GAGTTAGGATTAACGTACCTATCTGAGGAGGAAGAAAGTTGGTCATTTAAAGATGTATTG
CAAGGGAAAGTGAGAGTCGCTACGATGATAAGTGCTGCCCTTTTGCGATGGCTAGAATTG
TCCGCCTTCTTTCTACAGTTTATCGAGTGGTGGCAAACGGAAGCAAATATTGGGGATCTT
TCGAAGCTGCCAATTCCGGACGCTCCAGATCAGGATTCCAATACAAACAAGTACGCGAAC
GTGTGCCCGATTTGTCTACAAAAGCATATCATTCCAACCGCAGTTTCCGTTTCCGGATAT
GTTTATTGTTATCGCTGCATTGCTACCCACCTTCAAAGAGAAAGCAGATGCCCGATAACT
AAGTATCCTGCTACGATTAATGATTTAATTGGAATATATACGGGGGATGATGAC
>NC_crucians2-A0NDZ1
ATGGCGGCCAAAGGGGCACACATAACGCAGAACATTGAAATAAAACCGTCGTTGTTCGAG
GTTCTAGCGGCGGATTCTTTGAATACAACATTTTATCCGGCCATCAAACGCGTTGTCGAT
TTTTTAGCAACATCCAAACCGGCAATCTTCGGTGGGTTCGTGCGCTACTATGATGAATTT
TATATGCTTTTCAACGGGCTTGTGCAAGGATACTATCTCCACCGGCATGGAGGCTCACTG
GCGGAAGTGTTCTACGGTCTGACCAGGATATCCCTGCGGAGTAAGACGTTCAGTGACCGG
GACCGAAACTGGTCCTTTGCCGTACTGGTGTTCCTACCGTACGCGCTGGGGAAGGTCGAA
AAAATGTGCGACCAGTGGAAGGAGGATTACGAAAGTGGGAAGCAGGTTTCGCTAGAACGG
AGACTGTTGTTTCGCTTGGTTCCGTTTGTGAAGGCTTTCTACGAAAGCGTCAAGCTAGTC
CACTACGTTTCGTACCTGTGCAATGCAACCGATACGCATTCGCCGTCACTTCGCGTTCTG
CGACTCGGATTAACTTATCTCTCGGAGGAAGAGGAAAGCTGGTCATTCAAAGATATCTTT
CAGGGAAAGATAAGGGTTGCCACTATCCTAAGCACGGCCCTTCTGCGATGGTTAGAATTG
TCCGCATTTTTCCTACAATTCATTGAATGGTGGCAAACAGAGGCTAACATCGGAGACCTG
TCCAAGCTACCGATCCCAGATGCGCCCGACCCGGATATCAATGCATCGAAGTATGCAAAT
GTGTGTCCCATTTGCTTGCAAAAGCACATCATTCCTACGGCTGTTTCAGTTTCTGGATAC
GTGTACTGTTATCGCTGTATAGTCAATCACTTACAAAAAGAAAGTAGATGTCCAGTCACG
AAATATCCCGCTACTATTAACGATCTAATAGGAATATATACCGGCGACGAT
>NC_crucians3-A0NDZ1
ATGGCGGCCAAAGGGGCACACATAACGCAGAACATTGAAATAAAACCGTCGCTGTTCGAG
GTTCTAGCGGCGGATTCTTTGAATACAACATTTTATCCGGCCATCAAACGCGTTGTCGAT
TTTTTAGCAACATCCAAACCGGCAATCTTCGGTGGGTTCGTGCGCTACTACGATGAATTT
TATATGCTTTTCAACGGGCTTGTGCAAGGATACTATCTCCACCGGCATGGAGGCTCACTG
GCGGAAGTGTTCTACGGTCTGACCAGGATATCCCTGCGGAGTAAGACGTTCAGTGACCGG
GACCGAAACTGGTCCTTTGCCGTACTGGTGTTCCTACCGTACGCGTTGGGGAAGGTCGAA
AAAATGTGCGACCAGTGGAAGGAGGATTATGAAAGTGGGAAGCAGGTTTCGCTAGAACGG
AGACTGTTGTTTCGCTTGGTTCCGTTTGTGAAGGCTTTCTATGAAAGCGTCAAGCTAGTC
CACTACGTTTCGTACCTGTGCAATGCAACCGATACGCATTCGCCATCACTTCGCGTTCTG
CGACTCGGATTAACTTATCTTTCGGAGGAAGAGGAAAGCTGGTCATTCAAAGATATCTTT
CAGGGAAAGATAAGGGTTGCCACTATCCTAAGCACGGCCCTTCTGCGATGGTTAGAATTG
TCCGCATTTTTCCTACAATTCATTGAATGGTGGCAAACAGAGGCTAACATCGGAGACCTG
TCCAAGCTACCGATCCCAGATGCGCCCGACCCGGATATCAATGCATCGAAGTATGCAAAT
GTGTGTCCCATTTGCTTGCAAAAGCACATCATTCCTACGGCTGTTTCAGTTTCTGGATAC
GTGTACTGTTATCGCTGTATAGTCAATCACCTACAAAAAGAAAGTAGATGTCCAGTCACG
AAATATCCCGCTACTATTAACGATCTAATTGGAATATATACCGGCGACGAT
>NC_crucians4-A0NDZ1
ATGGCGGCCAAAGGGGCACACATAACGCAGAACATTGAAATAAAACCGTCGCTGTTCGAG
GTTCTAGCGGCGGATTCTTTGAATACAACATTTTATCCGGCCATCAAACGCGTTGTCGAT
TTTTTAGCAACATCCAAACCGGCAATCTTCGGTGGGTTCGTGCGCTACTACGATGAATTT
TATATGCTTTTCAACGGGCTTGTGCAAGGATACTATCTCCACCGGCATGGAGGCTCGCTG
GCGGAAGTGTTCTACGGTCTGACCAGGATATCCCTGCGGAGTAAGACGTTCAGTGACCGG
GACCGAAACTGGTCCTTTGCCGTACTGGTGTTCCTACCGTACGCGTTGGGGAAGGTCGAA
AAAATGTGCGACCAGTGGAAGGAGGATTATGAAAGTGGGAAGCAGGTTTCGCTAGAACGG
AGACTGTTATTTCGCTTGGTTCCGTTTGTGAAGGCTTTCTATGAAAGCGTCAAGCTAGTC
CACTACGTTTCGTACCTGTGCAATGCAACCGATACGCATTCGCCATCACTTCGCGTTCTG
CGACTCGGATTAACTTATCTTTCGGAGGAAGAGGAAAGCTGGTCATTCAAAGATATCTTT
CAGGGAAAGATAAGGGTTGCCACTATCCTAAGCACGGCCCTTCTGCGATGGTTAGAATTG
TCCGCATTTTTCCTACAATTCATTGAATGGTGGCAAACAGAGGCTAACATCGGAGACCTG
TCCAAGCTACCGATCCCAGATGCGCCCGACCCGGATATCAATGCATCGAAGTATGCAAAT
GTGTGTCCCATTTGCTTGCAAAAGCACATCATTCCTACGGCTGTTTCAGTTTCTGGATAC
GTGTACTGTTATCGCTGTATAGTCAATCACCTACAAAAAGAAAGTAGATGTCCAGTCACG
AAATATCCCGCTACTATTAACGATCTAATTGGAATATATACCGGCGACGAT
>NC_crucians5-A0NDZ1
ATGGCGGCCAAAGGGGCACACATAACGCAGAACATTGAAATAAAACCGTCGCTGTTCGAG
GTTCTAGCGGCGGATTCTTTGAATACAACATTTTATCCGGCCATCAAACGCGTTGTCGAT
TTTTTAGCTACATCCAAACCGGCAATCTTCGGTGGGTTCGTGCGCTACTATGATGAATTT
TATATGCTTTTCAACGGGCTTGTGCAAGGATACTATCTCCACCGGCATGGAGGCTCGCTG
GCGGAAGTGTTCTACGGTCTGACCAGGATATCCCTGCGGAGTAAGACGTTCAGTGACCGG
GACCGAAACTGGTCCTTTGCCGTACTGGTGTTCCTACCGTACGCGCTGGGGAAGGTCGAA
AAAATGTGCGACCAGTGGAAGGAGGATTATGAAAGTGGGAAGCAGGTTTCGCTAGAACGG
AGACTGTTGTTTCGCTTGGTACCGTTTGTGAAGGCTTTCTATGAAAGCGTCAAGCTAGTC
CACTACGTTTCGTACCTGTGCAATGCAACCGATACGCATTCGCCGTCACTTCGCGTTCTG
CGACTCGGATTAACTTATCTCTCGGAGGAAGAGGAAAGCTGGTCATTCAAAGATATCTTT
CAGGGAAAGATAAGGGTTGCCACTATCCTAAGCACGGCCCTTCTGCGATGGTTAGAATTG
TCCGCATTTTTCCTACAATTCATTGAATGGTGGCAAACAGAGGCTAACATCGGGGACCTG
TCCAAGCTACCGATCCCAGATGCGCCCGACCCGGATATCAATGCATCGAAGTATGTAAAT
GTGTGTCCCATTTGCTTGCAAAAGCACATCATTCCTACGGCTGTTTCAGTTTCTGGATAC
GTGTACTGTTATCGCTGTATAGTCAATCACCTACAAAAAGAAAGTAGATGTCCAGTCACG
AAATATCCCGCTACTATTAACGATCTAATTGGAATATATACCGGCGACGAT
>NC_crucians6-A0NDZ1
ATGGCGGCCAAAGGGGCACACATAACGCAGAACATTGAAATAAAACCGTCGCTGTTCGAG
GTTCTAGCGGCGGATTCTTTGAATACAACATTTTATCCGGCCATCAAACGCGTTGTCGAT
TTTTTAGCAACATCCAAACCGGCAATCTTCGGTGGGTTCGTGCGCTACTATGATGAATTT
TATATGCTTTTCAACGGGCTTGTGCAAGGATACTATCTCCACCGGCATGGAGGCTCGCTG
GCGGAAGTGTTCTACGGTCTGACCAGGATATCCCTGCGGAGTAAGACGTTCAGTGACCGG
GACCGAAACTGGTCCTTTGCCGTACTGGTGTTCCTACCGTACGCGCTGGGGAAGGTCGAA
AAAATGTGCGACCAGTGGAAGGAGGATTATGAAAGTGGGAAGCAGGTTTCGCTAGAACGG
AGACTGTTGTTTCGCTTGGTTCCGTTTGTGAAGGCTTTCTACGAAAGCGTCAAACTAGTC
CACTACGTTTCGTACCTGTGCAATGCAACCGATACGCATTCGCCGTCACTTCGCGTTCTG
CGACACGGATTAACTTATCTCTCGGAGGAAGAGGAAAGCTGGTCATTCAAAGATATCTTT
CAGGGAAAGATAAGGGTTGCCACTATCCTAAGCACTGCCCTTCTGCGATGGTTAGAATTG
TCGGCATTTTTCCTACAATTTATTGAATGGTGGCAAACAGAGGCTAACATCGGGGACCTG
TCCAAGCTACCGATCCCAGATGCGCCCGACCCGGATATCAATGCATCGAAGTATGCAAAT
GTGTGTCCCATTTGCTTGCAAAAGCACATCATTCCTACGGCTGTTTCAGTTTCTGGATAC
GTGTACTGTTATCGCTGTATAGTCAATCACTTACAAAAAGAAAGTAGATGTCCAGTCACG
AAATATCCCGCTACTATTAACGATCTAATTGGAATATATACCGGCGAC
>NC_crucians8-A0NDZ1
ATGGCGGCCAAAGGGGCACACATAACGCAGAACATTGAAATAAAACCGTCGCTGTTCGAG
GTTCTAGCGGCGGATTCTTTGAATACAACATTTTATCCGGCCATCAAACGCGTTGTCGAT
TTTTTAGCAACATCCAAACCGGCAATCTTCGGTGGGTTCGTGCGCTACTATGATGAATTT
TATATGCTTTTCAACGGGCTTGTGCAAGGCTACTATCTCCACCGGCATGGAGGCTCGCTG
GCGGAAGTGTTCTACGGTCTGACCAGGATATCCCTGCGGAGTAAGACGTTCAGTGACCGG
GACCGAAACTGGTCCTTTGCCGTACTGGTGTTCCTACCGTACGCGCTGGGGAAGGTCGAA
AAAATGTGCGACCAGTGGAAGGAGGATTACGAAAGTGGGAAGCAGGTTTCGCTAGAACGG
AGACTGTTGTTTCGCTTGGTTCCGTTTGTGAAGGCTTTCTATGAAAGCGTCAAGCTAGTC
CACTACGTTTCGTACCTGTGCAATGCAACCGATACGCATTCGCCATCACTTCGCGTTCTG
CGACTCGGATTAACTTATCTTTCGGAGGAAGAGGAAAGCTGGTCATTCAAAGATATCTTT
CAGGGAAAGATAAGGGTTGCCACTATCCTAAGCACGGCCCTTCTGCGATGGTTAGAATTG
TCCGCATTTTTCCTACAATTCATTGAATGGTGGCAAACAGAGGCTAACATCGGAGACCTG
TCCAAGCTACCGATCCCAGATGCGCCCGACCCGGATATCAATGCATCGAAGTATGCAAAT
GTGTGTCCCATTTGCTTGCAAAAGCACATCATTCCTACGGCTGTTTCAGTTTCTGGATAC
GTGTACTGTTATCGCTGTATAGTCAATCACCTACAAAAAGAAAGTAGATGTCCAGTCACG
AAATATCCCGCTACTATTAACGATCTAATTGGAATATATACCGGCGACGAT
>WA_freeborni1-A0NDZ1
ATGGCGGCCAAAGGTGCACACATTACGCAGAACATAGAAATAAAACCGTCGTTGTTCGAG
GTTTTAGCTGCGGACTCTCTAAATACAACATTTTATCCAGCCATCAAACGCGTTGTCGAT
TTTTTAGCAACATCGAAACCGGCAATCTTCGGTGGGCTCGTACGCTACTATGATGAATTT
TATATGCTCTTCAACGGACTGGTGCAAGGATATTATCTCAACAGGCACGGTGGCTCACTG
GCGGAAGTGTTCTACGGTCTGACCAGGATATCCCTACGGAGCAAGACGTTCAGTGAGCGG
GACCGAAATTGGTCCTTTGCCGTACTGGTGTTTCTACCGTACGCGTTGGGTAAGCTGGAA
AAAATGTGCGATCACTGGAAGGAGGATTATGAGACCGGAAAGCAGGTTTCGGTAGAACGT
AGACTGTTGTTTCGCTTGGTTCCGTTTGTAAAGGCTTTCTATGAAAGCGTAAAATTAATC
CTCTACATTTCCTACCTGTGCAATGCAACCGATACGCATTCGCCATCACTTCGAATACTG
CGACTCGGCCTGACTTATCTATCGGAGGAAGAGGAAAGCTGGTCGTTCAAAGATATCTTT
CATGGAAAGATAAGGGTTGCGACTATCCTGAGCACCGCCCTTCTGCGATGGTTGGAACTG
TCGGCGTTTTTCCTACAATTTATTGAATGGTGGCAAACGGAGGCCAACATCGGAGATCTG
TCCAAGCTACCGATTCCAGATGCGCCTGGCCCGGACATCAATGCATCAAAGTATGCAAAT
GTTTGTCCTATTTGCTTGCAAAAGCACATTATTCCTACGGCAGTTTCAGTCTCTGGATAC
GTATACTGTTACCGCTGTATAATCAATCATTTACAAAAAGAAAGTAGATGTCCAGTCACA
AAATATCCCGCAACTATCAATGATCTCATCGGAATATATACCAACGACGAT
>WA_freeborni2-A0NDZ1
ATGGCGGCCAAAGGTGCACACATTACGCAGAACATAGAAATAAAACCGTCGTTGTTCGAG
GTTTTAGCTGCGGACTCTCTAAATACAACATTTTATCCAGCCATCAAACGCGTTGTCGAT
TTTTTAGCAACATCGAAACCGGCAATCTTCGGTGGGCTCGTACGCTACTATGATGAATTT
TATATGCTCTTCAACGGACTGGTGCAAGGATATTATCTCAACAGGCACGGTGGCTCACTG
GCGGAAGTGTTCTACGGTCTGACCAGGATATCCCTACGGAGCAAGACGTTCAGTGAGCGG
GACCGAAATTGGTCCTTTGCCGTACTGGTGTTTCTACCGTACGCGTTGGGTAAGCTGGAA
AAAATGTGCGATCACTGGAAGGAGGATTATGAGACTGGAAAGCAGGTTTCTGTAGAACGT
AGACTGTTGTTTCGCTTGGTTCCGTTTGTAAAGGCTTTCTATGAAAGCGTAAAATTAATC
CTCTACATTTCCTACCTGTGCAATGCAACCGATACGCATTCGCCATCACTTCGAATACTG
CGACTCGGCCTGACTTATCTATCGGAGGAAGAGGAAAGCTGGTCGTTCAAAGATATCTTT
CATGGAAAGATAAGGGTTGCGACTATCCTGAGCACCGCCCTTCTGCGATGGTTGGAACTG
TCGGCGTTTTTCCTACAATTTATTGAATGGTGGCAAACGGAGGCCAACATCGGAGATCTG
TCCAAGCTACCGATTCCAGATGCGCCTGGCCCGGACATCAATGCATCAAAGTATGCAAAT
GTTTGTCCTATTTGCCTGCAAAAGCACATTATTCCTACGGCAGTTTCAGTCTCTGGATAC
GTATACTGTTACCGCTGTATAATCAATCATTTACAAAAAGAAAGTAGATGTCCAGTCACA
AAATATCCCGCAACTATCAATGATCTCATCGGAATATATACCAACGACGAT
>COL_albi1-A0NE37
ATTTTCATTAACCATTCCCCAGGATTTACAGACCTGTCGGAGCGTTACAATCGACCGGAA
AATGGAGGTGCCTCGAAACTGTCCCAAGTGCTGAACACCTACCTCGGTGGAATCGTACAG
GAAATTCTCGGGCAGGGGGGGGACATTGCTAAATTTTCCGGAGACGCGGTCCTGGTACTG
TTCAAAACCAGTTCCTCCGTGTCCCTGCCGGATGCGATTCACCGAGCGATCGACACGGCC
ATCGTCGTGCAATCCTCATTTGGCCGTTATGAGACGGATGTTGGCGTCACGCTACGCATC
AAGATTGCCATTTCGGCGGGTGAGGTACATTTTTGCCTGATCGGAAGTCCCACTTTTTCA
CACTACATCGTTGTGGGACAACCAGTATGGAAGGTGAAACTGGCAGAACGGATATCCTTT
GCCGGTGACATCATTGTGACCAATTACGCTTGGAGTTACATTCATGATAATGAATATGTG
TGGCAAAGAAGTTTGGATAAGATGCACTTCAAAATAAAAGGGTTTTCCAGCTACTGGCGC
TCAGCTAAACGATTACATCTGGCCGAGATCATCATCAGGGATGACCAGGACAGCGAGGAA
TCGTTAGATATGGACGATGCAATCGAAATTGATATTCGTCCACGATTGAAAAATGTGACG
ACACGCTTCGTGTATGCCTCACTACAAAAGTTCCTCATCAAGCCCGTTCTAAATGCAGTG
GAAAACAACGAACCACTGGAGTTACTGACGGAGATGCGTCAAATTGTTAGCGTATTCCTC
AACTTAGTCCTGAAGCCGAAGGATGTGGCAGGCTTGATACTCGAAATTAAAAGCATATTT
GCCTCCGTTTGCCAAATTGTCGAAGGATACGAGGGGATTGTGAATAAACTTTCTCTGTTT
GATAAAGACGTAATGTTTCTGATCATATTCGGTCTGCGGGGACTGAAGCACGAAATGGAT
AGCCAAATAGCGTTACATTGTGCGGGTGAAATACAGCAATGCTACTCCCGGCATTCGTCA
ATATTATCCGCATCCATCGGTGTAACGACGGGTATGGCGTACTGTGGCGTTGTCGGGCAC
ACGGTACGCCGCGAATATTCGGCGATCGGAGTCGACGTGAACAAAGCGGCTCGACTGATG
ATGGCCTACCCGCACAAGGTAACCTGTGATAGGACGACCTTCATGATGAGCAAACTGGAT
CCGACGCACTTCATACTGCAGGACACAATCCAGCTCAAGGGATTGCACAATGTTGGTCCA
ATCTACGAGTTTCGTGAGTTCATC
>COL_albi2-A0NE37
ATTTTCATTAACCATTCCCCAGGATTTACAGACCTGTCGGAGCGTTACAATCGACCGGAA
AATGGAGGTGCCTCGAAACTGTCCCAAGTGCTGAACACCTACCTCGGTGGAATCGTACAG
GAAATTCTCGGGCAGGGGGGGGACATTGCTAAATTTTCCGGAGACGCGGTCCTGGTACTG
TTCAAAACCAGTTCCTCCGTGTCCCTGCCGGATGCGATTCACCGAGCGATCGACACGGCC
ATCGTCGTGCAATCCTCATTTGGCCGTTATGAGACGGATGTTGGCGTCACGCTACGCATC
AAGATTGCCATTTCGGCGGGTGAGGTACATTTTTGCCTGATCGGAAGTCCCACTTTTTCA
CACTACATCGTTGTGGGACAACCAGTATGGAAGGTGAAACTGGCAGAACGGATATCCTTT
GCCGGTGACATCATTGTGACCAATTACGCTTGGAGTTACATTCATGATAATGAATATGTG
TGGCAAAGAAGTTTGGATAAGATGCACTTCAAAATAAAAGGGTTTTCCAGCTACTGGCGC
TCAGCTAAACGATTACATCTGGCCGAGATCATCATCAGGGATGACCAGGACAGCGAGGAA
TCGTTAGATATGGACGATGCAATCGAAATTGATATTCGTCCACGATTGAAAAATGTGACG
ACACGCTTCGTGTATGCCTCACTACAAAAGTTCCTCATCAAGCCCGTTCTAAATGCAGTG
GAAAACAACGAACCACTGGAGTTACTGACGGAGATGCGTCAAATTGTTAGCGTATTCCTC
AACTTAGTCCTGAAGCCGAAGGATGTGGCAGGCTTGATACTCGAAATTAAAAGCATATTT
GCCTCCGTTTGCCAAATTGTCGAAGGATACGAGGGGATTGTGAATAAACTTTCTCTGTTT
GATAAAGACGTAATGTTTCTGATCATATTCGGTCTGCGGGGACTGAAGCACGAAATGGAT
AGCCAAATAGCGTTACATTGTGCGGGTGAAATACAGCAATGCTACTCCCGGCATTCGTCA
ATATTATCCGCATCCATCGGTGTAACGACGGGTATGGCGTACTGTGGCGTTGTCGGGCAC
ACGGTACGCCGCGAATATTCGGCGATCGGAGTCGACGTGAACAAAGCGGCTCGACTGATG
ATGGCCTACCCGCACAAGGTAACCTGTGATAGGACGACCTTCATGATGAGCAAACTGGAT
CCGACGCACTTCATACTGCAGGACACAATCCAGCTCAAGGGATTGCACAATGTTGGTCCA
ATCTACGAGTTTCGTGAGTTCATC
>COL_quad3-A0NE37
ATGTTCATTGCACCATAAGGCTTCACGGACCTCTCAGAACTGTATAGCAATCCGGAGAAT
GGAGGCGCTTCGAAACTGTCCCAAGTTCTCAACACCTATCTCGGCGGGATCGTGCAAGAA
ATTCTGGGACACGGTGGAGACATAATAAAATTTTCCGGTGATGCCATGCTGGTGCTATTT
AAGTCAAATTCTTCCGTATCCCTGCCGGACGCTATCCATCGGGCCATCGACACTGGGATC
ATCGTGCAGCTTTCCTACGGTCACTATAAGACAGATGTGGGCGTTACGCTGCGCATGAAG
ATGGCGATCTCGGCCGGAGAGGTGCACTTTGCGCTGGTCGGCAATGACTCGTTTTCGCAT
TACATCGTCGTCGGACAGCCGGTGTGGAAGGTAAAGCTAGCCGAACGGATTGCACAACCG
GGCGATATTATTGTTACGTACTACGCGTGGAGCTATATTCATGACAACGAGTACGTTTGG
GAACCGTGCTCGGATAAGGTGCATTTGAAGATAAAAAGCTTCACCAGCTACTGGCGCTCT
ACCAAGAGGATTATCTTTGGCGACATCACTTCAAGGGAGGATCAAGAGAGTCACGATTCA
TTAGAGCCAGAGGATACAATTAAAATTGACATTCGTCCTCGACTGAAGCATGTAACGGCC
CACATAGTGTCATCATCGCTGCAAAAGTTTCTCATAAAACCCGTGCTAAATGCAGTGGAA
AACAATGAGCCACTGGAACTTCTGACGGAGATGCGCCAAATCGTGACGGTGTTTTTAAAC
ATCGTACTCAAACCAAAGCATATCGACGAGTTAATCAGAGAAATTAACTCCATCTTCAAC
TCGGTTTGCAAGATTGTCGAGGGATACGAAGGAATCGTGAATAAGCTATCTCTGTTCGAT
AAGGACGTTATGTTCCTTATAATTTTCGGGCTGCGAGGTTTGAAACACGAAATGGATAGC
CAAATCGCTCTGCACTGCGCCTCCGAAATACAGGAGACATACGCGAGGCATCCTTCCATT
CTGTCCGCCTCGATCGGTGTCACTACCGGGGTGGCTTACTGTGGAATCGTTGGACACACG
GTCCGGCGCGAGTACTCAGCCATCGGGGTCGATGTCAACAAGGCGGCCCGGTTGATGATG
GCCTACCCGCACAAGGTGACATGCGACAAGAGCACGTTTATGATGAGTAAACTGGATCCG
GCACACTTTTTGCTTCAGGACGCCATCCAGTTGAAAGGGTTGCACAATGTTGGACCGATC
TATGAGTTTCGGGAATTTATCGCG
>COL_quad4-A0NE37
ATGTTCATTGCACCATAAGGCTTCACGGACCTCTCAGAACTGTATAGCAATCCGGAGAAT
GGAGGCGCTTCGAAACTGTCCCAAGTTCTCAACACCTATCTCGGCGGGATCGTGCAAGAA
ATTCTGGGACACGGTGGAGACATAATAAAATTTTCCGGTGATGCCATGCTGGTGCTATTT
AAGTCAAATTCTTCCGTATCCCTGCCGGACGCTATCCATCGGGCCATCGACACTGGGATC
ATCGTGCAGCTTTCCTACGGTCACTATAAGACAGATGTGGGCGTTACGCTGCGCATGAAG
ATGGCGATCTCGGCCGGAGAGGTGCACTTTGCGCTGGTCGGCAATGACTCGTTTTCGCAT
TACATCGTCGTCGGACAGCCGGTGTGGAAGGTAAAGCTAGCCGAACGGATTGCACAACCG
GGCGATATTATTGTTACGTACTACGCGTGGAGCTATATTCATGACAACGAGTACGTTTGG
GAACCGTGCTCGGATAAGGTGCATTTGAAGATAAAAAGCTTCACCAGCTACTGGCGCTCT
ACCAAGAGGATTATCTTTGGCGACATCACTTCAAGGGAGGATCAAGAGAGTCACGATTCA
TTAGAGCCAGAGGATACAATTAAAATTGACATTCGTCCTCGACTGAAGCATGTAACGGCC
CACATAGTGTCATCATCGCTGCAAAAGTTTCTCATAAAACCCGTGCTAAATGCAGTGGAA
AACAATGAGCCACTGGAACTTCTGACGGAGATGCGCCAAATCGTGACGGTGTTTTTAAAC
ATCGTACTCAAACCAAAGCATATCGACGAGTTAATCAGAGAAATTAACTCCATCTTCAAC
TCGGTTTGCAAGATTGTCGAGGGATACGAAGGAATCGTGAATAAGCTATCTCTGTTCGAT
AAGGACGTTATGTTCCTTATAATTTTCGGGCTGCGAGGTTTGAAACACGAAATGGATAGC
CAAATCGCTCTGCACTGCGCCTCCGAAATACAGGAGACATACGCGAGGCATCCTTCCATT
CTGTCCGCCTCGATCGGTGTCACTACCGGGGTGGCTTACTGTGGAATCGTTGGACACACG
GTCCGGCGCGAGTACTCAGCCATCGGGGTCGATGTCAACAAGGCGGCCCGGTTGATGATG
GCCTACCCGCACAAGGTGACATGCGACAAGAGCACGTTTATGATGAGTAAACTGGATCCG
GCACACTTTTTGCTTCAGGACGCCATCCAGTTGAAAGGGTTGCACAATGTTGGACCGATC
TATGAGTTTCGGGAATTTATCGCG
>gambiae-A0NE37
ATCTTTTTCATTGTTTCACTAGGGTTCACCGATCTGTCCGAGCTGTACAACAATCCCGAA
AACGGAGGAGCGTCTAAGCTTTCCCAAGTGCTCAACACGTACCTCGGTGGGATAGTGCAT
GAAATATTGGGCCATGGCGGAGACATCCTCAAATTCTCCGGCGACGCCATCCTGGTACTG
TTCACAGCAAACTCCTCCGTCTCGCTGCCGGACGCCATCCATCGGGCGATTGATACGGCT
ATCATCATTCAGCTTTCCTACGGGCGCTACAAGACGGACGTTGGAGTAACGTTACGCATC
AAGATTGCTATTTCCGCTGGGGAGGTACACTTTTCGCTGGTGGGAACTCAAGCCTTCTCC
CATTACGTGGTCGCTGGGCAGCCGGTGTGGAAAGTGAAGATGGCCGAACGAATCGCACTG
GCCGGAGATATCATCGTGACGTACTATGCCTGGAGCTACATACACGACAACGAGTACGTT
TGGGAGTCGTGTGCGGACAAGCTGCACCTGAAGATCAAAGGGTTCACTAGCTATTGGCGG
TCGGCGAAGCGGTTAAATTTCAGCGAATCGTCCTACTGGGACGATCAGGAAGATGAAGAT
CCTATGGAGCAGGACGATTCAATCAAAATTGACATTCGTCCACGGCTCAAGTACGTAACG
CCACACGTTGTGTCGTCCTCGCTGCAAAAGTTCCTGATCAAGCCCGTGCTGAATGCGGTC
GAAAACAACGAACCGCTGGAGCTGCTGACCGAGATGCGTCAAATCGTGACGGTGTTTCTG
AACATCGTCCTGAAGCCGCGCGATGTCGTTGAGATGATCAAGGAAATTAATTCCATTTTT
ACCACCGTTTGCAAAATTGTCGACAACTACGAAGGGATCGTGAACAAGCTGTCGCTCTTC
GACAAAGATGTAATGTTTCTGATCATCTTCGGGCTGCGCGGGCTGAAGCACGAGATGGAC
AGCCAGATCGCGCTGCACTGTGCGTGCGAGATACAGGAAACGTACGCGAAAAATCCTTCC
ATCATTTCGTCCTCGATCGGCATCACGACCGGCATCGCGTACTGCGGCATCGTTGGCCAC
ACGGTCCGACGCGAGTATTCCGCGATCGGGGTGGACGTGAACAAGGCGGCCCGGCTGATG
ATGGCCTACCCGCACAAGGTGACGTGCGACAAGAGCACGTTTATGATGAGCAAGCTGGAT
CCGGCTCACTTTACGCTGCAGGACGCCATCCAGCTGAAGGGTTTGCACAACGTGGGCCCA
ATCTACGAGTTCCGGGAGTTTATTGCG
>NC_crucians2-A0NE37
TTCATCTTAATATAAGGCTTCACGGACCTGTCGGAACTGTACAGTAATCCAGAGAATGGA
GGCGCTTCTAAACTGTCTCAAGTCCTCAACACGTACCTCGGTGGGATCGTGAACGAAATA
CTGGGACACGGCGGTGACATACTTAAGTTTTCCGGTGATGCCATGTTGGTGCTGTTTAAG
TCAAATTCTTCTGTATCCCTGCCGGACGCTATCCATCGGGCCATCGACACTGCGATCATC
GTTCAGCTTACCTACGGTCACTATAAGACGGATGTGGGTGTTACGCTGCGCGTGAAGATC
GCCATCTCGGCCGGAGAGGTGCACTTTGCGCTGGTCGGTAATGACTCATTTTCGCACTAC
ATCGTCGTCGGACAGCCGGTATGGAAGGTAAAGTTAGCCGAGCGGATTGCACTACCAGGC
GATATTATTGTTACGTACTACGCATGGAGCTACATTCATGATAATGAGTACGTTTGGGTG
CCGTGCTCGGATAAGGTGCATTTGAAGATTAAAAGCTTCACTAGCTACTGGCGCTCTACC
AAGAGGATTATCTTTGCCGACATCACTTCACGGGACGACCAGGAAAGTCACGAATCATTA
GAGCCAGAGGATACGATTAAAATTGATATTCGTCCTCGACTGAAGCATGTAACGGCTCAT
ATAGTGTCGTCATCGCTGCAAAAGTTTCTCATAAAGCCTGTGCTTAATGCAGTGGAAAAT
AATGAACCACTGGCGCTACTGACGGAGATGCGCCAGATCGTGACCGTGTTCTTGAACATC
GTACTAAAACCGAAGCATATCGATGAGCTAATCAGAGAAATTAACTCCATATTCAATTCG
GTTTGCAAAATTGTCGAAGGATACGAAGGTATCGTGAACAAACTGTCGCTGTTCGACAAG
GACGTTATGTTCCTTATCATTTTCGGTCTGCGAGGCATGAAACACGAAATGGATAGCCAA
ATCGCGCTGCATTGCGCCTCTGAAATACAGGAGACATATGCGAGGCATCCTTCTATCCTG
TCCGCCTCGATCGGTGTAACTACCGGTGTGGCCTATTGCGGAATCGTTGGACACACGGTC
CGGCGCGAGTACTCTGCCATCGGTGTCGACGTCAACAAGGCGGCCCGGTTAATGATGGCC
TATCCGCACAAGGTGACGTGCGATAAGAGTACGTTCATGATGAGCAAACTGGATCCGGCA
CACTTTACGCTCCAGGACGCCATCCAACTGAAAGGGTTGCACAATGTAGGACCAATCTAT
GAGTTTCGGGAATTTGTTGCG
>NC_crucians3-A0NE37
TTCATCTTAATATAAGGCTTCACGGACCTGTCAGAACTGTACAGTAATCCAGAGAATGGA
GGCGCTTCTAAACTGTCTCAAGTCCTCAACACGTACCTCGGTGGGATCGTGAACGAAATA
TTGGGACACGGCGGTGACATACTTAAGTTTTCCGGTGATGCCATGTTGGTGCTGTTTAAG
TCAAATTCTTCTGTATCCCTGCCGGACGCTATCCATCGGGCCATCGACACTGCGATCATC
GTTCAGCTTACCTACGGTCACTATAAGACAGATGTGGGTGTAACACTGCGCGTGAAGATC
GCCATCTCGGCCGGAGAGGTGCACTTTGCGCTGGTCGGTAATGACTCATTTTCGCACTAC
ATCGTCGTCGGACAGCCGGTATGGAAGGTAAAGTTAGCCGAGCGGATTGCACTACCAGGC
GATATTATTGTTACGTACTACGCATGGAGCTACATTCATGATAATGAGTACGTTTGGGTG
CCGTGCTCGGATAAGGTGCATTTGAAGATTAAAAGCTTCACTAGCTACTGGCGCTCTACC
AAGAGGATTATCTTTGCCGATATCACTTCACGGGACGACCAGGAAAGTCACGAATCATTA
GAGCCAGAGGATACGATAAAAATTGATATTCGTCCTCGACTGAAGCATGTAACGGCTCAT
ATAGTGACGTCATCGCTGCAAAAGTTTCTCATAAAGCCTGTGCTAAATGCAGTGGAAAAT
AATGAACCACTGGCGCTACTGACGGAGATGCGCCAGATCGTGACCGTATTCTTGAACATC
GTACTAAAACCGAAGCATATCGATGAGCTAATCAGAGAAATTAACTCCATCTTCAATTCG
GTTTGCAAAATTGTCGAAGGATACGAAGGTATCGTGAACAAACTGTCGCTGTTCGACAAG
GACGTTATGTTCCTTATCATTTTCGGTCTGCGAGGCATGAAACACGAAATGGATAGCCAA
ATCGCGCTGCATTGTGCCTCCGAAATACAGGAGACATATGCGAGGCATCCTTCTATCCTG
TCCGCCTCGATTGGTGTCACTACCGGTGTGGCCTATTGTGGCATCGTTGGACACACGGTC
CGGCGCGAGTACTCCGCCATCGGTGTCGACGTCAACAAGGCGGCCCGGTTAATGATGGCC
TATCCACACAAGGTGACGTGCGATAAGAGTACGTTCATGATGAGTAAACTGGATCCGGCA
CACTTTACGCTCCAGGACGCCATCCAACTGAAAGGGTTGCACAATGTAGGACCAATCTAT
GAGTTTCGGGAATTTGTTGCG
>NC_crucians4-A0NE37
TTCATCTTAATATAAGGCTTCACGGACCTGTCAGAACTGTACAGTAATCCAGAGAATGGA
GGCGCTTCTAAACTGTCTCAAGTCCTCAACACGTACCTCGGTGGGATCGTGAACGAAATA
CTGGGACACGGCGGTGACATACTTAAGTTTTCCGGTGATGCCATGTTGGTGCTGTTTAAG
TCAAATTCTTCTGTATCCCTGCCGGACGCTATCCATCGGGCCATCGACACTGCGATCATC
GTTCAGCTTACCTACGGTCACTATAAGACGGATGTGGGTGTTACGCTGCGCGTGAAGATT
GCAATCTCGGCCGGAGAAGTGCACTTTGCGCTGGTCGGTAATGACTCATTTTCGCACTAC
ATCGTCGTCGGACAGCCGGTATGGAAGGTAAAGTTAGCCGAGCGGATTGCACTACCAGGC
GATATTATTGTTACGTACTACGCATGGAGCTACATTCATGATAATGAGTACGTTTGGGTG
CCGTGCTCGGATAAGGTGCATTTGAAGATTAAAAGCTTCACTAGCTACTGGCGCTCTACC
AAGAGGATTATCTTTGCCGATATCACTTCACGGGACGACCAGGAAAGTCACGAATCATTA
GAGCCAGAGGATACGATAAAAATTGATATTCGTCCTCGACTGAAGCATGTAACGGCTCAT
ATAGTGTCGTCATCGCTGCAAAAGTTTCTCATAAAGCCTGTGCTAAATGCAGTGGAAAAT
AATGAACCACTGGCGCTACTGACGGAGATGCGCCAGATCGTGACCGTATTCTTGAACATC
GTACTAAAATCGAAGCATATCGATGAGCTAATCAGAGAAATTAACTCCATCTTCAATTCG
GTTTGCAAAATTGTCGAAGGATACGAAGGTATCGTGAACAAACTGTCGCTGTTCGACAAG
GACGTTATGTTCCTTATCATTTTCGGTCTGCGAGGCATGAAACACGAAATGGATAGCCAA
ATCGCGCTGCATTGTGCCTCCGAAATACAGGAGACATATGCGAGGCATCCTTCTATCCTG
TCCGCTTCGATCGGTGTAACTACCGGTGTGGCCTATTGCGGAATCGTTGGACACACGGTC
CGGCGCGAGTACTCTGCCATCGGTGTCGACGTCAACAAGGCGGCCCGATTAATGATGGCC
TATCCGCACAAGGTGACGTGCGACAAGAGTACGTTCATGATGAGCAAACTGGATCCGGCA
CACTTTACGCTCCAGGACGCCATCCAACTGAAAGGGTTGCACAATGTAGGACCAATCTAT
GAGTTTCGGGAATTTGTTGCG
>NC_crucians5-A0NE37
TTCATCTTAATATAAGGCTTCACGGACCTGTCAGAACTGTACAGTAATCCAGAGAATGGA
GGCGCTTCTAAACTGTCTCAAGTCCTCAACACGTACCTCGGTGGGATCGTGAACGAAATA
TTGGGACACGGCGGTGACATACTTAAGTTTTCCGGTGATGCCATGTTGGTGCTGTTTAAG
TCAAATTCTTCTGTATCCCTGCCGGACGCTATCCATCGGGCCATCGACACTGCGATCATC
GTTCAGCTTACCTACGGTCACTATAAGACGGATGTGGGTGTTACGCTGCGCGTGAAGATC
GCCATCTCGGCCGGAGAGGTGCACTTTGCGCTGGTCGGTAATGACTCATTTTCGCACTAC
ATCGTCGTCGGACAGCCGGTATGGAAGGTAAAGTTAGCCGAGCGGATTGCACTACCAGGC
GATATTATTGTTACGTACTACGCATGGAGCTACATTCATGATAATGAGTACGTTTGGGTG
CCGTGCTCGGATAAGGTGCATTTGAAGATTAAAAGCTTCACTAGCTACTGGCGCTCTACC
AAGAGGATTATCTTTGCCGACATCACTTCACGGGACGACCAGGAAAGTGACGAATCATTA
GAGCCAGAGGATACGATAAAAATTGATATTCGTCCTCGACTGAAGCATGTAACGGCTCAT
ATAGTGTCGTCATCGCTGCAAAAGTTTCTCATAAGGCCTGTGCTAAATGCAGTGGAAAAT
AATGAACCACTGGCGCTACTGACGGAGATGCGCCAGATCGTGACCGTATTCTTGAACATC
GTACTAAAACCGAAGCATATCGATGAGCTAATCAGAGAAATCAACTCCATCTTCAACTCG
GTTTGCAAAATTGTCGAAGGATACGAAGGTATCGTGAACAAACTGTCGCTGTTCGACAAG
GACGTTATGTTCCTTATCATTTTTGGTCTGCGAGGCATGAAACACGAAATGGATAGCCAA
ATCGCGCTGCATTGTGCCTCCGAAATACAGGAGAAATATGCGAGGCATCCTTCTATCCTG
TCCGCCTCGATCGGTGTCACTACCGGTGTGGCCTATTGTGGCATCGTTGGACACACGGTC
CGGCGCGAGTACTCCGCCATCGGTGTCGACGTCAACAAGGCGGCCCGGTTAATGATGGCC
TATCCGCACAAGGTGACGTGCGATAAGAGTACGTTCATGATGAGCAAACTGGATCCGGCA
CACTTTACGCTCCAGGACGCCATCCAACTGAAAGGGTTACACAATGTAGGACCAATCTAT
GAGTTTCGTGAATTTGTTGCG
>NC_crucians6-A0NE37
TTCATCTTAATATAAGGCTTCACGGACCTGTCAGAACTGTACAGTAATCCAGAGAATGGA
GGTGCTTCTAAACTGTCTCAAGTCCTCAACACGTACCTCGGTGGGATCGTGAACGAAATA
CTGGGACACGGCGGTGACATACTTAAGTTTTCCGGTGATGCCATGTTGGTGCTGTTTAAG
TCAAATTCTTCTGTATCCCTGCCGGACGCTATCCATCGGGCCATCGACACTGCGATCATC
GTTCAGCTTACCTACGGTCACTATAAGACGGATGTGGGTGTTACGCTGCGCGTGAAGATC
GCCATCTCGGCCGGAGAGGTGCACTTTGCGCTGGTCGGTAATGACTCATTTTCGCACTAC
ATCGTCGTCGGACAGCCGGTATGGAAGGTAAAGTTAGCCGAGCGGATTGCACTACCAGGC
GATATTATTGTTACGTACTACGCATGGAGCTACATTCATGATAATGAGTATGTTTGGGTG
CCGTGCTCGGATAAGGTGCATTTGAAGATTAAAAGCTTCACTAGCTACTGGCGCTCTACC
AAGAGGATTATCTTTGCCGATATCACTTCACGGGACGACCAGGAAAGTCACGAATCATTA
GAGCTAGAGGATACGATAAAAATTGATATTCGTCCTCGACTGAAGCATGTAACGGCTCAT
ATAGTGTCGTCATCGCTGCAAAAGTTTCTCATAAAGCCTGTGCTAAATGCAGTGGAAAAT
AATGAACCACTGGCGCTACTGACGGAGATGCGCCTGATCGTGACCGTATTCTTGAACATC
GTACTAAAACCGAAGCATATCGATGAGCTAATCAGAGAAATTAACTCCATATTCAATTCG
GTTTGCAAAATTGTCGAAGGATACGAAGGTATCGTGAACAAACTGTCGCTGTTCGACAAG
GACGTTATGTTCCTTATCATTTTCGGTCTGCGAGGCATGAAACACGAAATGGATAGCCAA
ATCGCGCTGCATTGTGCCTCCGAAATACAGGAGAAATATGCGAGGCATCCTTCTATCCTG
TCCGCCTCGATCGGTGTCACTACCGGTGTGGCCTATTGTGGCATCGTTGGACACACGGTC
CGGCGCGAGTACTCCGCCATCGGTGTCGACGTCAACAAGGCGGCCCGGTTAATGATGGCC
TATCCGCACAAGGTGACGTGCGATAAGAGTACGTTCATGATGAGCAAACTGGATCCGGCA
CACTTTACGCTCCAGGACGCCATCCAACTGAAAGGGTTACACAATGTAGGACCAATCTAT
GAGTTTCGTGAATTTGTTGCG
>NC_crucians8-A0NE37
TTCATCTTAATATAAGGCTTCACGGACCTGTCGGAACTGTACAGTAATCCAGAGAATGGA
GGCGCTTCTAAACTGTCTCAAGTCCTCAACACGTACCTCGGTGGGATCGTGAACGAAATA
TTGGGACACGGCGGTGACATACTTAAGTTTTCCGGTGATGCCATGTTGGTGCTGTTTAAG
TCAAATTCTTCTGTATCCCTGCCGGACGCTATCCATCGGGCCATCGACACTGCGATCATC
GTTCAGCTTACCTACGGTCACTATAAGACGGATGTGGGTGTTACGCTGCGCGTGAAGATC
GCCATCTCGGCCGGAGAGGTGCACTTTGCGCTGGTCGGTAATGACTCATTTTCGCACTAC
ATCGTCGTCGGACAGCCGGTATGGAAGGTAAAGTTAGCCGAGCGGATTGCACTACCAGGC
GATATTATTGTTACGTACTACGCATGGAGCTACATTCATGATAATGAGTACGTTTGGGTG
CCGTGCTCGGATAAGGTGCATTTGAAGATTAAAAGCTTCACTAGCTACTGGCGCTCTACC
AAGAGGATTATCTTTGCCGACATCACTTCACGGGACGACCAGGAAAGTGACGAATCATTA
GAGCCAGAGGATACGATAAAAATTGATATTCGTCCTCGACTGAAGCATGTAACGGCTCAT
ATAGTGTCGTCATCGCTGCAAAAGTTTCTCATAAAGCCTGTGCTAAATGCAGTGGAAAAT
AATGAACCACTGGCGCTACTGACGGAGATGCGCCAGATCGTGACCGTATTCTTGAACATC
GTACTAAAACCGAAGCATATCGATGAGCTAATCAGAGAAATCAACTCCATCTTCAACTCG
GTTTGCAAAATTGTCGAAGGATACGAAGGTATCGTGAACAAACTGTCGCTGTTCGACAAG
GACGTTATGTTCCTTATCATTTTCGGTCTGCGAGGCATGAAACACGAAATGGATAGCCAA
ATCGCGCTGCATTGTGCCTCCGAAATACAGGAGACATATGCGAGGCATCCTTCTATCCTG
TCCGCCTCGATCGGTGTAACTACCGGTGTGGCCTATTGTGGCATCGTTGGACACACGGTC
CGGCGCGAGTACTCCGCCATCGGTGTCGACGTCAACAAGGCGGCCCGGTTAATGATGGCC
TATCCGCACAAGGTGACGTGCGATAAGAGTACGTTCATGATGAGCAAACTGGATCCGGCA
CACTTTACGCTCCAGGACGCCATCCAACTGAAAGGGTTGCACAATGTAGGACCAATCTAT
GAGTTTCGGGAATTTGTTGCG
>WA_freeborni1-A0NE37
TTGATCACCCTATCAGGCTTCACGGATCTCTCAGAACTGTACAGTAATCCGGAGAATGGA
GGCGCTTCGAAACTGTCTCAAGTTCTCAACACTTACCTCGGCGGGATCGTGCAAGAAATT
TTGGGACACGGCGGAGACATACTCAAATTTTCCGGTGATGCCATGCTGGTGCTGTTTAAG
TCAAATTCTTCCGTATCTCTTCCGGACGCTATTCATCGGGCTATCGACACTGCAATCATC
GTGCAGCTTTCCTACGGACACTATAAGACGGATGTGGGCGTTACACTGCGTATGAAGATG
GCGATCTCGGCCGGAGAGGTGCACTTTGCGCTGGTCGGCAATGACGTATTTTCGCACTAT
ATTGTCGTGGGACAACCGGTCTGGAAGGTCAAGTTAGCCGAGCGGATTGCACAACCAGGC
GATATTATTGTTACGTATTACGCATGGAGCTACATTCATGATAACGAGTACGTTTGGGAG
CCGTGCTCGGATAAGGTGCATTTAAAGATTAAAAGCTTTACTAGCTACTGGCGCTCCACC
AAGAGGATTATTTTTGCCGACATAACTTCGCGGGAGGATCAAGAGAGTCACGATTCATTA
GAACCAGAGGATACAATTAAAATTGATATTCGTCCTCGACTTAAGCATGTTACGGCCCAC
ATAGTGTCATCATCGTTGCAAAAGTTTCTCGTAAAACCCGTGCTGAATGCAGTGGAAAAT
AATGAACCGCTGGAGCTCCTGACGGAGATGCGGCAGATTGTGACCGTGTTTTTAAACATC
GTGCTTAAACCGAAGCATATTGACGAGCTAATCAGAGAAATTAACTCCATCTTCAATTCG
GTTTGCAAAATTGTTGAAGGATACGAAGGTATCGTGAATAAACTGTCGCTGTTCGATAAG
GACGTTATGTTCCTCATAATTTTCGGTCTGCGGGGCATGAAACACGAAATGGATAGCCAA
ATCGCGCTGCATTGTGCCGCCGAAATACAAGAGACATACGCGAGGCATCCTTCCATCCTG
TCCGCCTCGATCGGCGTCACTACCGGTGTGGCTTACTGTGGAATCGTTGGACACACGGTC
CGGCGCGAGTACTCCGCCATCGGGGTCGATGTCAACAAGGCGGCCCGGTTGATGATGGCC
TACCCGCACAAGGTGACGTGTGATAAGAGCACGTTTATGATGAGTAAATTGGATCCGGCA
CACTTTCTGCTTCAGGACGCCATCCAACTGAAAGGGTTGCACAATGTTGGACCTATCTAT
GAGTTTCGTGAATTTATCGCG
>WA_freeborni2-A0NE37
TTGATCACCCTATCAGGCTTCACGGATCTCTCAGAACTGTACAGTAATCCGGAGAATGGA
GGCGCTTCGAAACTGTCTCAAGTTCTCAACACTTACCTCGGCGGGATCGTGCAAGAAATT
TTGGGACACGGCGGAGACATACTCAAATTTTCCGGTGATGCCATGCTGGTGCTGTTTAAG
TCAAATTCTTCCGTATCTCTTCCGGACGCTATTCATCGGGCTATCGACACTGCAATCATC
GTGCAGCTTTCCTACGGACACTATAAGACGGATGTGGGCGTTACACTGCGTATGAAGATG
GCTATCTCGGCCGGAGAGGTGCACTTTGCGCTGGTCGGCAATGACGTATTTTCGCACTAT
ATTGTCGTGGGACAACCGGTCTGGAAGGTCAAGTTAGCCGAGCGGATTGCACAACCAGGC
GATATTATTGTTACGTATTACGCATGGAGCTACATTCATGATAACGAGTACGTTTGGGAG
CCGTGCTCGGATAAGGTGCATTTAAAGATTAAAAGCTTTACTAGCTACTGGCGCTCCACC
AAGAGGATTATTTTTGCCGACATAACTTCGCGGGAGGATCAAGAGAGTCACGATTCATTA
GAACCAGAGGATACAATTAAAATTGATATTCGTCCTCGACTTAAGCATGTTACGGCCCAC
ATAGTATCATCATCGTTGCAAAAGTTTCTTGTAAAACCCGTGCTGAATGCAGTGGAAAAC
AATGAACCGCTGGAGCTCCTGACGGAGATGCGGCAGATTGTGACCGTGTTTTTAAACATC
GTGCTTAAACCGAAGCATATCGACGAGCTAATCAGAGAAATTAACTCCATCTTCAATTCG
GTTTGCAAAATTGTTGAAGGATACGAAGGTATCGTGAATAAACTGTCGCTGTTCGATAAG
GACGTTATGTTCCTCATAATTTTCGGTCTGCGGGGCATGAAACACGAAATGGATAGCCAA
ATCGCGCTGCATTGTGCCGCCGAAATACAAGAGACATACGCGAGGCATCCTTCCATCCTG
TCCGCCTCGATCGGCGTCACTACCGGTGTGGCTTACTGTGGAATCGTTGGACACACGGTC
CGGCGCGAGTACTCCGCCATCGGGGTCGATGTCAACAAGGCGGCCCGGTTGATGATGGCC
TACCCGCACAAGGTGACGTGTGATAAGAGCACGTTTATGATGAGTAAATTGGATCCGGCA
CACTTTCTGCTTCAGGACGCCATCCAACTGAAAGGGTTGCACAATGTTGGACCTATCTAT
GAGTTTCGTGAATTTATCGCG
>COL_albi1-A0NEA9
ATGTCGTACGCATATTTGTTCAAGTACATCATCATCGGAGACACAGGTGTTGGCAAGTCC
TGCCTGTTGCTCCAGTTTACCGACAAACGCTTCCAGCCGGTGCACGATTTGACGATTGGC
GTAGAGTTTGGGGCCCGCATGATCACCATCGATGGCAAGCAGATTAAGCTACAGATCTGG
GATACGGCTGGTCAGGAGGCATTCCGCTCGATTACCCGCTCGTACTATCGTGGTGCCGCC
GGTGCGCTGCTCGTGTACGACATTACGCGCCGCGAAACGTTCAACCATCTTACCACGTGG
CTGGAGGATGCCCGGCAGCACTCGAACTCGAACATGGTCATCATGCTGATCGGTAACAAA
AGCGATCTAGATTCGAGGCGCGAGGTTAAGAAAGAGGAAGGGGAAGCGTTCGCTCGAGAG
CATGGGCTAGTGTTCATGGAAACTTCCGCACGCACGGCCGCGAACGTCGAAGAGGCGTTC
ATTAACACGGCCAAGGAGATTTACGAGAAAATCCAGGAGGGTGTCTTTGACATCAACAAC
GAGGCGAACGGTATCAAGATCGGACAACAGCACTCACCGACCAGCCCGTCCCTCGGCAGC
GGTAACAGCCCGGGCGGACCAGCCAGCAGTGGATGCTGC
>COL_albi2-A0NEA9
ATGTCGTACGCATATTTGTTCAAGTACATCATCATCGGAGACACAGGTGTTGGCAAGTCC
TGCCTGTTGCTCCAGTTTACCGACAAACGCTTCCAGCCGGTGCACGATTTGACGATTGGC
GTAGAGTTTGGGGCCCGCATGATCACCATCGATGGCAAGCAGATTAAGCTACAGATCTGG
GATACGGCTGGTCAGGAGGCATTCCGCTCGATTACCCGCTCGTACTATCGTGGTGCCGCC
GGTGCGCTGCTCGTGTACGACATTACGCGCCGCGAAACGTTCAACCATCTTACCACGTGG
CTGGAGGATGCCCGGCAGCACTCGAACTCGAACATGGTCATCATGCTGATCGGTAACAAA
AGCGATCTAGATTCGAGGCGCGAGGTTAAGAAAGAGGAAGGGGAAGCGTTCGCTCGAGAG
CATGGGCTAGTGTTCATGGAAACTTCCGCACGCACGGCCGCGAACGTCGAAGAGGCGTTC
ATTAACACGGCCAAGGAGATTTACGAGAAAATCCAGGAGGGTGTCTTTGACATCAACAAC
GAGGCGAACGGTATCAAGATCGGACAACAGCACTCACCGACCAGCCCGTCCCTCGGCAGC
GGTAACAGCCCGGGCGGACCAGCCAGCAGTGGATGCTGC
>COL_quad3-A0NEA9
ATGTCGTACGCCTACTTGTTCAAATACATCATCATAGGAGACACAGGTGTGGGCAAGTCT
TGCCTTCTGTTGCAGTTCACCGATAAACGCTTCCAGCCCGTGCACGACCTGACGATCGGC
GTCGAGTTTGGGGCGCGCATGATCACAATCGATGGCAAGCAGATCAAGCTACAGATCTGG
GACACGGCCGGCCAGGAGGCGTTCCGCTCGATCACACGCTCGTACTACCGGGGCGCCGCC
GGTGCCCTGCTCGTGTACGACATTACGCGCCGTGAAACGTTCAACCACCTGACTACCTGG
CTGGAAGATGCTCGGCAACATTCGAACTCCAACATGGTCATCATGCTAATTGGCAACAAG
AGCGATTTAGACTCTCGCCGGGAAGTTAAAAAGGAGGAAGGAGAAGCGTTCGCCCGTGAG
CACGGACTGGTGTTTATGGAAACATCTGCGCGAACTGCGGCCAACGTCGAGGAGGCGTTC
ATCAACACTGCGAAGGAGATCTACGAGAAGATCCAGGAAGGTGTATTCGACATCAACAAT
GAGGCCAACGGAATCAAGATTGGCCAGCAGCACTCCCCGACGAGCCCATCTCTGGGCAGT
GGCAACAGCCCGGGCGGGCCGGCCAGTAGTGGATGCTGC
>COL_quad4-A0NEA9
ATGTCGTACGCCTACTTGTTCAAATACATCATCATAGGAGACACAGGTGTGGGCAAGTCT
TGCCTTCTGTTGCAGTTCACCGATAAACGCTTCCAGCCCGTGCACGACCTGACGATCGGC
GTCGAGTTTGGGGCGCGCATGATCACAATCGATGGCAAGCAGATCAAGCTACAGATCTGG
GACACGGCCGGCCAGGAGGCGTTCCGCTCGATCACACGCTCGTACTACCGGGGCGCCGCC
GGTGCCCTGCTCGTGTACGACATTACGCGCCGTGAAACGTTCAACCACCTGACTACCTGG
CTGGAAGATGCTCGGCAACATTCGAACTCCAACATGGTCATCATGCTAATTGGCAACAAG
AGCGATTTAGACTCTCGCCGGGAAGTTAAAAAGGAGGAAGGAGAAGCGTTCGCCCGTGAG
CACGGACTGGTGTTTATGGAAACATCTGCGCGAACTGCGGCCAACGTCGAGGAGGCGTTC
ATCAACACTGCGAAGGAGATCTACGAGAAGATCCAGGAAGGTGTATTCGACATCAACAAT
GAGGCCAACGGAATCAAGATTGGCCAGCAGCACTCCCCGACGAGCCCATCTCTGGGCAGT
GGCAACAGCCCGGGCGGGCCGGCCAGTAGTGGATGCTGC
>gambiae-A0NEA9
ATGTCGTACGCTTACTTGTTCAAATACATCATCATAGGAGACACAGGTGTGGGCAAGTCC
TGCCTGCTGCTGCAGTTTACCGACAAACGCTTCCAGCCGGTGCACGATTTGACGATCGGC
GTCGAGTTCGGTGCGCGCATGATCACCATCGACGGCAAGCAGATCAAGCTACAGATCTGG
GACACGGCCGGCCAGGAAGCGTTCCGGTCGATCACCCGCTCGTACTACCGCGGGGCGGCC
GGCGCCCTGCTCGTGTACGACATTACGCGCCGCGAAACGTTCAACCACCTGACCACCTGG
CTGGAGGACGCCCGGCAACACTCCAACTCGAATATGGTCATCATGCTGATCGGCAATAAG
AGTGATCTTGATTCACGCCGCGAAGTAAAGAAGGAGGAAGGCGAAGCGTTCGCGCGCGAG
CACGGGCTGGTGTTTATGGAAACGTCCGCCCGTACGGCGGCCAACGTCGAGGAAGCGTTC
ATCAACACGGCGAAGGAGATCTACGAAAAGATTCAGGAGGGTGTGTTTGATATCAATAAT
GAGGCTAACGGCATCAAGATTGGCCAGCAGCACTCCCCGACGAGCCCATCGCTGGGCAGC
GGCAACAGCCCGGGCGGACCGGCCAGCAGTGGTTGCTGC
>NC_crucians2-A0NEA9
ATGTCGTACGCCTACTTGTTCAAATACATCATCATAGGAGACACAGGTGTAGGCAAGTCC
TGCCTGCTGTTGCAGTTCACCGACAAACGCTTCCAGCCCGTGCACGACCTGACGATCGGT
GTCGAGTTTGGGGCGCGCATGATCACCATCGACGGCAAGCAGATCAAGCTACAGATCTGG
GACACGGCCGGCCAGGAGGCGTTCCGCTCGATCACGCGCTCGTACTACCGTGGCGCCGCC
GGTGCCCTGCTCGTGTACGACATTACGCGCCGTGAAACGTTCAACCACCTGACCACCTGG
CTGGAAGATGCCCGGCAACACTCGAACTCCAACATGGTCATCATGCTGATTGGCAACAAG
AGCGATTTAGACTCACGCCGGGAGGTTAAAAAGGAGGAAGGAGAAGCGTTCGCCCGTGAG
CACGGACTGGTGTTTATGGAAACATCTGCGCGCACCGCAGCCAACGTCGAGGAGGCGTTC
ATCAACACGGCGAAGGAGATCTACGAGAAGATCCAGGAAGGTGTATTCGACATCAATAAT
GAGGCCAACGGAATCAAGATTGGCCAGCAGCACTCCCCGACTAGCCCATCGCTGGGCAGC
GGCAACAGCCCGGGCGGGCCAGCCAGCAGTGGATGCTGC
>NC_crucians3-A0NEA9
ATGTCGTACGCCTACTTGTTCAAATACATCATCATAGGAGACACAGGTGTAGGCAAGTCC
TGCCTGCTGTTGCAGTTCACCGACAAACGCTTCCAGCCCGTGCACGACCTGACGATCGGT
GTCGAGTTTGGGGCGCGCATGATCACCATCGACGGCAAGCAGATCAAGCTACAGATCTGG
GACACGGCCGGCCAGGAGGCGTTCCGCTCGATCACGCGCTCGTACTACCGTGGCGCCGCC
GGTGCCCTGCTCGTGTACGACATTACGCGCCGTGAAACGTTCAACCACCTGACCACCTGG
CTGGAAGATGCCCGGCAACACTCGAACTCCAACATGGTCATCATGCTGATTGGCAACAAG
AGCGATTTAGACTCACGCCGGGAGGTTAAAAAGGAGGAAGGAGAAGCGTTCGCCCGTGAG
CACGGACTGGTGTTTATGGAAACATCTGCGCGCACCGCAGCCAACGTCGAGGAGGCGTTC
ATCAACACGGCGAAGGAGATCTACGAGAAGATCCAGGAAGGTGTATTCGACATCAATAAT
GAGGCCAACGGAATCAAGATTGGCCAGCAGCACTCCCCGACTAGCCCATCGCTGGGCAGC
GGCAACAGCCCGGGCGGGCCAGCCAGCAGTGGATGCTGC
>NC_crucians4-A0NEA9
ATGTCGTACGCCTACTTGTTCAAATACATCATCATAGGAGACACAGGTGTAGGCAAGTCC
TGCCTGCTGTTGCAGTTCACCGACAAACGCTTCCAGCCCGTGCACGACCTGACGATCGGT
GTCGAGTTTGGGGCGCGCATGATCACCATCGACGGCAAGCAGATCAAGCTACAGATCTGG
GACACGGCCGGCCAGGAGGCGTTCCGCTCGATCACGCGCTCGTACTACCGTGGCGCCGCC
GGTGCCCTGCTCGTGTACGACATTACGCGCCGTGAAACGTTCAACCACCTGACCACCTGG
CTGGAAGATGCCCGGCAACACTCGAACTCCAACATGGTCATCATGCTGATTGGCAACAAG
AGCGATTTAGACTCACGCCGGGAGGTTAAAAAGGAGGAAGGAGAAGCGTTCGCCCGTGAG
CACGGACTGGTGTTTATGGAAACATCTGCGCGCACCGCAGCCAACGTCGAGGAGGCGTTC
ATCAACACGGCGAAGGAGATCTACGAGAAGATCCAGGAAGGTGTATTCGACATCAATAAT
GAGGCCAACGGAATCAAGATTGGCCAGCAGCACTCCCCGACTAGCCCATCGCTGGGCAGC
GGCAACAGCCCGGGCGGGCCAGCCAGCAGTGGATGCTGC
>NC_crucians5-A0NEA9
ATGTCGTACGCCTACTTGTTCAAATACATCATCATAGGAGACACAGGTGTAGGCAAGTCC
TGCCTGCTGTTGCAGTTCACCGACAAACGCTTCCAGCCCGTNCACGACCTGACGATCGGT
GTCGAGTTTGGGGCGCGCATGATCACCATCGACGGCAAGCAGATCAAGCTACAGATCTGG
GACACGGCCGGCCAGGAGGCGTTCCGCTCGATCACGCGCTCGTACTACCGTGGCGCCGCC
GGTGCCCTGCTCGTGTACGACATTACGCGCCGTGAAACGTTCAACCACCTGACCACCTGG
CTGGAAGATGCCCGGCAACACTCGAACTCCAACATGGTCATCATGCTGATTGGCAACAAG
AGCGATTTAGACTCACGCCGGGAGGTTAAAAAGGAAGAAGGAGAAGCGTTCGCCCGTGAG
CACGGACTGGTGTTTATGGAAACATCTGCGCGCACCGCAGCCAACGTCGAGGAGGCGTTC
ATCAACACGGCGAAGGAGATCTACGAGAAGATCCAGGAAGGTGTATTCGACATCAATAAT
GAGGCCAACGGAATCAAGATTGGCCAGCAGCACTCCCCGACTAGCCCATCGCTGGGCAGC
GGCAACAGCCCGGGCGGGCCAGCCAGCAGTGGATGCTGC
>NC_crucians6-A0NEA9
ATGTCGTACGCCTACTTGTTCAAATACATCATCATAGGAGACACAGGTGTAGGCAAGTCC
TGCCTGCTGTTGCAGTTCACCGACAAACGCTTCCAGCCCGTGCACGACCTGACGATCGGT
GTCGAGTTTGGGGCGCGCATGATCACCATCGACGGCAAGCAGATCAAGCTACAGATCTGG
GACACGGCCGGCCAGGAGGCGTTCCGCTCGATCACGCGCTCGTACTACCGTGGCGCCGCC
GGTGCCCTGCTCGTGTACGACATTACGCGCCGTGAAACGTTCAACCACCTGACCACCTGG
CTGGAAGATGCCCGGCAACACTCGAACTCCAACATGGTCATCATGCTGATTGGCAACAAG
AGCGATTTAGACTCACGCCGGGAGGTTAAAAAGGAGGAAGGAGAAGCGTTCGCCCGTGAG
CACGGACTGGTGTTTATGGAAACATCTGCGCGCACCGCAGCCAACGTCGAGGAGGCGTTC
ATCAACACGGCGAAGGAGATCTACGAGAAGATCCAGGAAGGTGTATTCGACATCAATAAT
GAGGCCAACGGAATCAAGATTGGCCAGCAGCACTCCCCGACTAGCCCATCGCTGGGCAGC
GGCAACAGCCCGGGCGGGCCAGCCAGCAGTGGATGCTGC
>NC_crucians8-A0NEA9
ATGTCGTACGCCTACTTGTTCAAATACATCATCATAGGAGACACAGGTGTAGGCAAGTCC
TGCCTGCTGTTGCAGTTCACCGACAAACGCTTCCAGCCCGTGCACGACCTGACGATCGGT
GTCGAGTTTGGGGCGCGCATGATCACCATCGACGGCAAGCAGATCAAGCTACAGATCTGG
GACACGGCCGGCCAGGAGGCGTTCCGCTCGATCACGCGCTCGTACTACCGTGGCGCCGCC
GGTGCCCTGCTCGTGTACGACATTACGCGCCGTGAAACGTTCAACCACCTGACCACCTGG
CTGGAAGATGCCCGGCAACACTCGAACTCCAACATGGTCATCATGCTGATTGGCAACAAG
AGCGATTTAGACTCACGCCGGGAGGTTAAAAAGGAGGAAGGAGAAGCGTTCGCCCGTGAG
CACGGGCTGGTGTTTATGGAAACATCTGCGCGCACCGCAGCCAACGTCGAGGAGGCGTTC
ATCAACACGGCGAAGGAGATCTACGAGAAGATCCAGGAAGGTGTATTCGACATCAATAAT
GAGGCCAACGGAATCAAGATTGGCCAGCAGCACTCCCCGACTAGCCCATCGCTGGGCAGC
GGCAACAGCCCGGGCGGGCCAGCCAGCAGTGGATGCTGC
>WA_freeborni1-A0NEA9
ATGTCGTATGCCTACTTGTTCAAATACATCATCATAGGAGACACAGGTGTGGGCAAGTCC
TGTCTGCTGTTGCAGTTCACCGACAAACGCTTCCAGCCCGTGCACGACCTGACGATCGGC
GTCGAGTTTGGGGCGCGCATGATCACCATCGACGGCAAGCAAATCAAGCTACAGATCTGG
GACACTGCCGGGCAGGAGGCGTTCCGCTCGATCACCCGCTCGTACTACCGCGGTGCCGCC
GGTGCCCTGCTCGTGTACGACATTACGCGCCGTGAAACGTTCAACCACCTGACCACCTGG
TTGGAAGATGCCCGGCAACACTCGAACTCCAACATGGTCATCATGCTGATCGGCAACAAG
AGCGACTTAGATTCACGCCGGGAGGTCAAAAAGGAGGAAGGAGAAGCGTTCGCCCGTGAA
CATGGACTAGTGTTTATGGAAACATCTGCGCGAACTGCGGCCAACGTCGAGGAGGCGTTT
ATCAACACGGCAAAGGAGATCTACGAGAAGATCCAGGAAGGTGTATTCGACATCAACAAT
GAGGCCAACGGAATCAAGATTGGCCAGCAGCACTCCCCGACGAGCCCATCGCTGGGTAGC
GGCAACAGCCCGGGCGGGCCGGCCAGCAGTGGATGCTGC
>WA_freeborni2-A0NEA9
ATGTCGTATGCCTACTTGTTCAAATACATCATCATAGGAGACACAGGTGTGGGCAAGTCC
TGTCTGCTGTTGCAGTTCACCGACAAACGCTTCCAGCCCGTGCACGACCTGACGATCGGC
GTCGAGTTTGGGGCGCGCATGATCACCATCGACGGCAAGCAAATCAAGCTACAGATCTGG
GACACTGCCGGGCAGGAGGCGTTCCGCTCGATCACCCGCTCGTACTACCGCGGTGCCGCC
GGTGCCCTGCTCGTGTACGACATTACGCGCCGTGAAACGTTCAACCACCTGACCACCTGG
TTGGAAGATGCCCGGCAACACTCGAACTCCAACATGGTCATCATGCTGATCGGCAACAAG
AGCGACTTAGATTCACGCCGGGAGGTCAAAAAGGAGGAAGGAGAAGCGTTCGCCCGTGAA
CATGGACTAGTGTTTATGGAAACATCTGCGCGAACTGCGGCCAACGTCGAGGAGGCGTTT
ATCAACACGGCAAAGGAGATCTACGAGAAGATCCAGGAAGGTGTATTCGACATCAACAAT
GAGGCCAACGGAATCAAGATTGGCCAGCAGCACTCCCCGACGAGCCCATCGCTGGGTAGC
GGTAACAGCCCGGGTGGGCCGGCCAGCAGTGGATGCTGC
>COL_albi1-A0NEJ3
ATGTCCCGGGAGCAGCTGGAGCAGTTCGCGCTCAAGCTGCGCAACGAGATGGAGCGCGAG
CGGGAGGAGCGCAACTTCTTCCAGCTCGAGCGTGACAAGCTGCGCACGTACTGGGAGATT
ACGCGCAAACAGCTGGAGGAAGCGAAGGCCGTCATCCGGGGGAAAGAGCGGGACGTGGAG
GTGGCCCAAGAGCTGGCGGATCAGGATACGAAGAACGTGATGCAGGAGATGAAGCACCTG
CAGTACGAGCACCAGTCGCACATTGGCGAGCTACGGGCGGAGATGATGACGCAGCTGAAG
ATGGCCCAGGAGGATCACACGCTGCAGGAGCGGGAACTGCTGAACGACAAGCGCGATCTG
AAGCGCCTGCTCCGGGAGAAGGAAGAGAACGCCGAGCTGGAGATACAGCAGCTGAAGCTC
AAGCACAGCGAGCTGCTGAGCGTGGAGCGCGCCAAGTTTCAGGAGGAAATCGAAGCGATG
ACGAAGCTGTTCGAACAGCGGCTCGCTAGCTACAAGGAGGAAGCGGAGGTACGGCACGAG
ATGGAGCTGTCGGAGGTGGAGGAGCGGAAGAACGGCCAGATCGCGGAGCTGATCAACACG
AACGAGCAGGCGTACCGGGAGATGAAGAGCTACTACAATGCCATCACGCAGAACAATCTG
GCCCTCATCAACAGCATGAAGGAGGAGATGGAAGAGATGAGGCTCCAGTCGGACAAGGAC
CTAAAGAGCTTCACGGAGGTGATGGCCGAAAACAAGCGGCTCACCGAACCGCTCAAGAGC
GCCCAGGCCGAGCTTGTGGAGCTGCGCAAGAAGCTACAGTACTACGATCGCGATAAGGCC
ACACTGAACCGGGTAAAGACGCGGCTCAACAGCACCCAGAAGCAGCTGTCCAGCCTGAAG
CTCGAGCAGGACGTGCAACAAATGCGATGCGAGAGGCTGGTCGAGGAGCGCGATCAGCTG
AAGCGCCTGTTTGAGAAGTCGATGCTGGAGTTGCAGCAAAAGTCGGGCCTGAAGAACTCG
CTGCTCGAGCGGAAGCTCGAGTACATAGAGAAGCAGACGGAACAGCGGGAAGCCATCCTC
GGCGAGGTGCTTTCGTTGGCCGGCATCGAACCGCAATCGCTGAGCGTTCGCATCGAGAAG
CTGCTGGTGCAGAAGAACGACAAGATACAGGCACTGCGGTATGATCTGGCGCGTGTCAGC
AAGATGTACGACGATCTGCTTTCGCTGATCGAGGGCAAGCTGGTCAAGTACGGTATCACG
CTGAAGGATCTCGAGCTTACCAACCTACGGCCAGAG
>COL_albi2-A0NEJ3
ATGTCCCGGGAGCAGCTGGAGCAGTTCGCGCTCAAGCTGCGCAACGAGATGGAGCGCGAG
CGGGAGGAGCGCAACTTCTTCCAGCTCGAGCGTGACAAGCTGCGCACGTACTGGGAGATT
ACGCGCAAACAGCTGGAGGAAGCGAAGGCCGTCATCCGGGGGAAAGAGCGGGACGTGGAG
GTGGCCCAAGAGCTGGCGGATCAGGATACGAAGAACGTGATGCAGGAGATGAAGCACCTG
CAGTACGAGCACCAGTCGCACATTGGCGAGCTACGGGCGGAGATGATGACGCAGCTGAAG
ATGGCCCAGGAGGATCACACGCTGCAGGAGCGGGAACTGCTGAACGACAAGCGCGATCTG
AAGCGCCTGCTCCGGGAGAAGGAAGAGAACGCCGAGCTGGAGATACAGCAGCTGAAGCTC
AAGCACAGCGAGCTGCTGAGCGTGGAGCGCGCCAAGTTTCAGGAGGAAATCGAAGCGATG
ACGAAGCTGTTCGAACAGCGGCTCGCTAGCTACAAGGAGGAAGCGGAGGTACGGCACGAG
ATGGAGCTGTCGGAGGTGGAGGAGCGGAAGAACGGCCAGATCGCGGAGCTGATCAACACG
AACGAGCAGGCGTACCGGGAGATGAAGAGCTACTACAATGCCATCACGCAGAACAATCTG
GCCCTCATCAACAGCATGAAGGAGGAGATGGAAGAGATGAGGCTCCAGTCGGACAAGGAC
CTAAAGAGCTTCACGGAGGTGATGGCCGAAAACAAGCGGCTCACCGAACCGCTCAAGAGC
GCCCAGGCCGAGCTTGTGGAGCTGCGCAAGAAGCTACAGTACTACGATCGCGATAAGGCC
ACACTGAACCGGGTAAAGACGCGGCTCAACAGCACCCAGAAGCAGCTGTCCAGCCTGAAG
CTCGAGCAGGACGTGCAACAAATGCGATGCGAGAGGCTGGTCGAGGAGCGCGATCAGCTG
AAGCGCCTGTTTGAGAAGTCGATGCTGGAGTTGCAGCAAAAGTCGGGCCTGAAGAACTCG
CTGCTCGAGCGGAAGCTCGAGTACATAGAGAAGCAGACGGAACAGCGGGAAGCCATCCTC
GGCGAGGTGCTTTCGTTGGCCGGCATCGAACCGCAATCGCTGAGCGTTCGCATCGAGAAG
CTGCTGGTGCAGAAGAACGACAAGATACAGGCACTGCGGTATGATCTGGCGCGTGTCAGC
AAGATGTACGACGATCTGCTTTCGCTGATCGAGGGCAAGCTGGTCAAGTACGGTATCACG
CTGAAGGATCTCGAGCTTACCAACCTACGGCCAGAG
>COL_quad3-A0NEJ3
ATGTCCCGGGAGCAGCTGGAGCAGTTTGCGCTCAAGCTGCGGAACGAGATGGAGCGCGAG
CGGGAGGAGCGAAACTTCTTCCAGCTCGAGCGGGACAAGCTGCGCACCTACTGGGAGATC
ACGCGCAAGCAGCTGGAGGAGGCGAAAGCGGTCATCCGGGGGAAGGAGCGCGACGTCGAG
GTGGCGCAGGAGCTGGCCGAGCAGGACACCAAGAACGTGATGCAGGAGATGAAGCACCTG
CAGTACGAGCACCAGTCGCACATCGGTGAGCTGCGGGCGGAAATGATGACGCAGTTGAAG
ATGGCCCAGGAGGACCACACGCTGCAGGAGCGGGAGCTGCTGAACGACAAGCGCGACCTG
AAGCGGTTACTGCGGGAGAAGGAGGAGAACGCCGAGCTGGAGATCCAGCAGCTGAAGCTG
AAGCACAGCGAGCTGCTGAGCGTGGAGCGGGCAAAGTTCCAGGACGAGATCGAGGCGATG
ACGAAGCTGTTCGAGCAGCGGCTCGGCAGCTACAAGGAGGAGGCCGAGGTGCGTCACGAG
ATGGAACTGTCCGAGGTGGAGGAGCGCAAGAATGGGCAGATCGCGGAGCTGATCAGCACC
AACGAGCAGGCGTACCGGGAGATGAAGAGCTACTACAACGCGATCACGCAGAACAACCTG
GCGCTGATCAACAGCATGAAGGAGGAGATGGAGGAGATGCGCCTGCAGTCGGACAAGGAC
CTCAAAAGCTTCACCGAGGTGATGGCGGAGAACAAGCGCCTCACGGAGCCGCTCAAGAGT
GCCCAGGCCGAGCTGGTGGAGTTGCGCAAAAAGCTCCAGTACTACGATCGCGACAAGGCC
ACGCTCAACCGGGTGAAGACGCGCCTGAACAGCACCCAAAAGCAGCTGTCCAGCCTCAAG
CTGGAGCAGGACGTGCTGCAGATGCGCTGCGAGAAACTGGTCGAGGAGCGCGACCAGCTG
AAGCGCCTGTTCGAGAAGTCGATGCTGGAGCTGCAGCAAAAGTCCGGCCTCAAGAACTCG
CTGCTCGAGCGGAAGCTCGAGTACATCGAGAAGCAGACGGAGCAACGGGAGGCCATCCTA
GGGGAGGTTCTTTCGCTGGCCGGCATCGAGCCGCAATCGCTGAGCGTCCGCATCGAGAAG
CTGTTGGTGCAAAAGAACGACAAAATCCAGGCGCTCCGGTACGACCTGGCACGGGTGAGC
AAGATGTACGACGACCTGCTGTCGCTGATCGAAGGCAAGCTGGTGAAGTACGGCATTACG
CTGAAGGACCTGGAACTGACTAACCTCCGGCAGGAG
>COL_quad4-A0NEJ3
ATGTCCCGGGAGCAGCTGGAGCAGTTTGCGCTCAAGCTGCGGAACGAGATGGAGCGCGAG
CGGGAGGAGCGAAACTTCTTCCAGCTCGAGCGGGACAAGCTGCGCACCTACTGGGAGATC
ACGCGCAAGCAGCTGGAGGAGGCGAAAGCGGTCATCCGGGGGAAGGAGCGCGACGTCGAG
GTGGCGCAGGAGCTGGCCGAGCAGGACACCAAGAACGTGATGCAGGAGATGAAGCACCTG
CAGTACGAGCACCAGTCGCACATCGGTGAGCTGCGGGCGGAAATGATGACGCAGTTGAAG
ATGGCCCAGGAGGACCACACGCTGCAGGAGCGGGAGCTGCTGAACGACAAGCGCGACCTG
AAGCGGTTACTGCGGGAGAAGGAGGAGAACGCCGAGCTGGAGATCCAGCAGCTGAAGCTG
AAGCACAGCGAGCTGCTGAGCGTGGAGCGGGCAAAGTTCCAGGACGAGATCGAGGCGATG
ACGAAGCTGTTCGAGCAGCGGCTCGGCAGCTACAAGGAGGAGGCCGAGGTGCGTCACGAG
ATGGAACTGTCCGAGGTGGAGGAGCGCAAGAATGGGCAGATCGCGGAGCTGATCAGCACC
AACGAGCAGGCGTACCGGGAGATGAAGAGCTACTACAACGCGATCACGCAGAACAACCTG
GCGCTGATCAACAGCATGAAGGAGGAGATGGAGGAGATGCGCCTGCAGTCGGACAAGGAC
CTCAAAAGCTTCACCGAGGTGATGGCGGAGAACAAGCGCCTCACGGAGCCGCTCAAGAGT
GCCCAGGCCGAGCTGGTGGAGTTGCGCAAAAAGCTCCAGTACTACGATCGCGACAAGGCC
ACGCTCAACCGGGTGAAGACGCGCCTGAACAGCACCCAAAAGCAGCTGTCCAGCCTCAAG
CTGGAGCAGGACGTGCTGCAGATGCGCTGCGAGAAACTGGTCGAGGAGCGCGACCAGCTG
AAGCGCCTGTTCGAGAAGTCGATGCTGGAGCTGCAGCAAAAGTCCGGCCTCAAGAACTCG
CTGCTCGAGCGGAAGCTCGAGTACATCGAGAAGCAGACGGAGCAACGGGAGGCCATCCTA
GGGGAGGTTCTTTCGCTGGCCGGCATCGAGCCGCAATCGCTGAGCGTCCGCATCGAGAAG
CTGTTGGTGCAAAAGAACGACAAAATCCAGGCGCTCCGGTACGACCTGGCACGGGTGAGC
AAGATGTACGACGACCTGCTGTCGCTGATCGAAGGCAAGCTGGTGAAGTACGGCATTACG
CTGAAGGACCTGGAACTGACTAACCTCCGGCAGGAG
>gambiae-A0NEJ3
ATGTCCCGGGAGCAGCTGGAGCAGTTCGCGCTCAAGCTCCGCAACGAGATGGAGCGCGAG
CGGGAGGAGCGCAACTTCTTCCAGCTCGAGCGCGACAAACTGCGCACGTACTGGGAAATT
ACGCGCAAACAGCTGGAGGAAGCGAAAGCGGTGATCCGTGGGAAGGAGCGCGATGTAGAG
GTCGCCCAGGAGCTGGCCGATCAGGACACCAAAAACGTAATGCAGGAGATGAAGCACCTG
CAGTACGAACATCAGTCCCACATCGGAGAGTTGCGGGCGGAGATGATGACCCAGCTGAAG
ATGGCACAGGAAGACCACACGCTGCAGGAGCGGGAACTGCTGAACGACAAGCGCGACCTG
AAGCGGCTGCTGCGCGAGAAGGAAGAAAACACCGAACTGGAGATACAGCAGCTGAAGCTG
AAGCACAGCGAGCTGCTGAGCGTTGAGCGGGCCAAGTTTCAGGAGGAGATGGAAGCAATG
ACGAAGCTGTTCGAGCAGCGGCTCGCCAGCTACAAGGAGGAGGCGGAGGTGCGCCACGAG
ATGGAGCTGTCGGAGGTGGAGGAGCGCAAGAACGGGCAGATAGCGGAGCTGATCAGCACG
AACGAGCAAGCGTACCGGGAGATGAAGAGCTACTACAACGCCATCACGCAGAACAATCTC
GCGCTGATCAACAGCATGAAGGAGGAGATGGAGGAGATGCGCCTGCAGTCGGACAAGGAT
CTGAAGTCCTTCAGCGAGGTGATGGCGGAGAACAAGCGTCTAACGGAGCCGCTCAAGAGC
TCGCAGGCCGAGCTGGTGGAGCTGCGCAAGAAGCTGCAGTACTACGACCGCGACAAGGCC
ACCCTGAACCGGGTGAAGACGCGCCTGAACAGTACGCAGAAGCAGCTGGCCAGCCTGAAG
CTCGAGCAGGACGTGCTGCAGATGCGGTGCGAGAAGCTGGTGGAGGAGCGCGATCAGCTC
AAGCGGCTGTTCGAAAAGTCGATGCTGGAGCTGCAGCAAAAGTCGGGCCTGAAGAATTCG
CTGCTCGAGCGCAAGCTGGAGTACATCGAGAAGCAGACGGAGCAGCGCGAAGCCATCCTT
GGGGAGGTGTTGTCGTTGGCTGGGATAGAGCCTCAGTCGCTGAGCGTGCGGATCGAGAAG
CTGCTGGTGCAGAAGAACGACAAGATTCAGGCGCTGCGGTACGATTTGGCCCGGGTGAGC
AAGATGTACGATGATCTGCTGTCGCTGATTGAGGGCAAGCTGGTGAAGTACGGCATCACG
CTGAAGGACCTGGAGCTGCAGAACCTGCGGCAGGAGAGCAAG
>NC_crucians2-A0NEJ3
ATGTCCCGGGAGCAGCTGGAGCAGTTCGCGCTCAAGCTGCGGAACGAGATGGAGCGCGAG
CGGGAGGAGCGCAACTTCTTCCAGCTCGAGCGCGACAAGCTGCGCACCTACTGGGAGATC
ACGCGCAAGCAGCTGGAGGAGGCGAAAGCGGTCATCCGCGGGAAGGAGCGCGACGTCGAG
GTGGCGCAGGAGCTGGCCGAGCAGGACACCAAGAACGTGATGCAGGAGATGAAGCACCTG
CAGTACGAGCACCAGTCGCACATCGGCGAGCTGCGGGCGGAGATGATGACGCAGCTGAAG
ATGGCCCAGGAGGACCACACGCTGCAGGAGCGCGAGCTGCTGAACGACAAGCGCGACCTG
AAGCGGCTGCTGCGGGAGAAGGAGGAAAATGCCGAGCTGGAGATCCAGCAGCTGAAGCTG
AAGCACAGCGAGCTGCTGAGCGTGGAGCGGGCGAAGTTCCAGGACGAGATCGAGGCGATG
ACGAAGCTGTTCGAGCAGCGGCTCGGCAGCTACAAGGAGGAGGCCGAGGTGCGCCACGAG
ATGGAGCTGTCGGAGGTGGAGGAGCGCAAGAACGGGCAGATCGCGGAGCTGATCAGCACC
AACGAGCAGGCGTACCGGGAGATGAAGAGCTACTACAACGCGATCACGCAGAACAACCTG
GCGCTGATCAACAGTATGAAGGAGGAGATGGAGGAGATGCGCCTGCAGTCGGACAAGGAC
CTGAAAAGCTTCACCGAGGTGATGGCGGAGAACAAGCGCCTCACCGAGCCGCTCAAGAGC
GCCCAGGCCGAGCTGGTGGAGCTGCGCAAGAAGCTGCAGTACTACGACCGCGACAAGGCC
ACGCTCAACCGCGTCAAGACGCGCCTGAACAGCACCCAGAAGCAGCTGTCCAGCCTCAAG
CTCGAGCAGGACGTGCTGCAGATGCGCTGCGAGAAGCTGGTCGAGGAGCGCGACCAGCTG
AAGCGCCTGTTCGAGAAGTCGATGCTCGAGCTGCAGCAGAAGTCCGGCCTCAAGAACTCG
CTGCTCGAGCGCAAGCTGGAGTACATCGAGAAGCAGACGGAGCAGCGGGAGGCCATCCTC
GGCGAGGTGCTGTCGCTGGCCGGCATCGAGCCGCAGTCGCTGAGCGTCCGCATCGAGAAG
CTGCTGGTGCAGAAGAACGACAAGATCCAGGCGCTCCGGTACGACCTGGCGCGGGTGAGC
AAGATGTACGACGACCTGCTGTCGCTGATCGAAGGGAAGCTGGTGAAGTACGGCATCACG
CTGAAGGACCTGGAGCTGACTAATCTCCGGCAGGAG
>NC_crucians3-A0NEJ3
ATGTCCCGGGAGCAGCTGGAGCAGTTCGCGCTCAAGCTGCGGAACGAGATGGAGCGCGAG
CGGGAGGAGCGCAACTTCTTCCAGCTCGAGCGCGACAAGCTGCGCACCTACTGGGAGATC
ACGCGCAAGCAGCTGGAGGAGGCGAAAGCGGTCATCCGCGGGAAGGAGCGCGACGTCGAG
GTGGCGCAGGAGCTGGCCGAGCAGGACACCAAGAACGTGATGCAGGAGATGAAGCACCTG
CAGTACGAGCACCAGTCGCACATCGGCGAGCTGCGGGCNGAGATGATGACGCAGCTGAAG
ATGGCCCAGGAGGACCACACGCTGCAGGAGCGCGAGCTGCTGAACGACAAGCGCGACCTG
AAGCGGCTGCTGCGGGAGAAGGAGGAAAATGCCGAGCTGGAGATCCAGCAGCTGAAGCTG
AAGCACAGCGAGCTGCTGAGCGTGGAGCGGGCGAAGTTCCAGGACGAGATCGAGGCGATG
ACGAAGCTGTTCGAGCAGCGGCTCGGCAGCTACAAGGAGGAGGCGGAGGTGCGCCACGAG
ATGGAGCTGTCGGAGGTGGAGGAGCGCAAGAACGGGCAGATCGCGGAGCTGATCAGCACC
AACGAGCAGGCGTACCGGGAGATGAAGAGCTACTACAACGCGATCACGCAGAACAACCTG
GCGCTGATCAACAGCATGAAGGAGGAGATGGAGGAGATGCGCCTGCAGTCGGACAAGGAC
CTGAAAAGCTTCACCGAGGTGATGGCGGAGAACAAGCGCCTCACGGAGCCGCTCAAGAGC
GCCCAGGCCGAGCTGGTGGAGCTGCGCAAGAAGCTCCAGTACTACGACCGCGACAAGGCC
ACGCTCAACCGCGTCAAGACGCGCCTGAACAGCACCCAGAAGCAGCTGTCCAGCCTCAAG
CTCGAGCAGGACGTGCTGCAGATGCGCTGCGAGAAGCTGGTCGAGGAGCGCGACCAGCTG
AAGCGCCTGTTCGAGAAGTCGATGCTCGAGCTGCAGCAGAAGTCCGGCCTCAAGAACTCG
CTGCTCGAGCGCAAGCTGGAGTACATCGAGAAGCAGACGGAGCAGCGGGAGGCCATCCTC
GGCGAGGTGCTGTCGCTGGCCGGCATCGAGCCGCAGTCGCTGAGCGTCCGCATCGAGAAG
CTGCTGGTGCAGAAGAACGACAAGATCCAGGCGCTCCGGTACGACCTGGCGCGGGTGAGC
AAGATGTACGACGACCTGCTGTCGCTGATCGAAGGGAAGCTGGTGAAGTACGGCATCACG
CTGAAGGACCTGGAGCTGACTAATCTCCGGCAGGAG
>NC_crucians4-A0NEJ3
ATGTCCCGGGAGCAGCTGGAGCAGTTCGCGCTCAAGCTGCGGAACGAGATGGAGCGCGAG
CGGGAGGAGCGCAACTTCTTCCAGCTCGAGCGCGACAAGCTGCGCACCTACTGGGAGATC
ACGCGCAAGCAGCTGGAGGAGGCGAAAGCGGTCATCCGCGGGAAGGAGCGCGACGTCGAG
GTGGCGCAGGAGCTGGCCGAGCAGGACACCAAGAACGTGATGCAGGAGATGAAGCACCTG
CAGTACGAGCACCAGTCGCACATCGGCGAGCTGCGGGCGGAGATGATGACGCAGCTGAAG
ATGGCCCAGGAGGACCACACGCTGCAGGAGCGCGAGCTGCTGAACGACAAGCGCGACCTG
AAGCGGCTGCTGCGGGAGAAGGAGGAAAATGCCGAGCTGGAGATCCAGCAGCTGAAGCTG
AAGCACAGCGAGCTGCTGAGCGTGGAGCGGGCGAAGTTCCAGGACGAGATCGAGGCGATG
ACGAAGCTGTTCGAGCAGCGGCTCGGCAGCTACAAGGAGGAGGCCGAGGTGCGCCACGAG
ATGGAGCTGTCGGAGGTGGAGGAGCGCAAGAACGGGCAGATCGCGGAGCTGATCAGCACC
AACGAGCAGGCGTACCGGGAGATGAAGAGCTACTACAACGCGATCACGCAGAACAACCTG
GCGCTGATCAACAGCATGAAGGAGGAGATGGAGGAGATGCGCCTGCAGTCGGACAAGGAC
CTGAAAAGCTTCACCGAGGTGATGGCGGAGAACAAGCGCCTCACGGAGCCGCTCAAGAGC
GCCCAGGCCGAGCTGGTGGAGCTGCGCAAGAAGCTCCAGTACTACGACCGCGACAAGGCC
ACGCTCAACCGCGTCAAGACGCGCCTGAACAGCACCCAGAAGCAGCTGTCCAGCCTCAAG
CTCGAGCAGGACGTGCTGCAGATGCGCTGCGAGAAGCTGGTCGAGGAGCGCGACCAGCTG
AAGCGCCTGTTCGAGAAGTCGATGCTCGAGCTGCAGCAGAAGTCCGGCCTCAAGAACTCG
CTGCTCGAGCGCAAGCTGGAGTACATCGAGAAGCAGACGGAGCAGCGGGAGGCCATCCTC
GGCGAGGTGCTGTCGCTGGCCGGCATCGAGCCGCAGTCGCTGAGCGTCCGCATCGAGAAG
CTGCTGGTGCAGAAGAACGACAAGATCCAGGCGCTCCGGTACGACCTGGCGCGGGTGAGC
AAGATGTACGACGACCTGCTGTCGCTGATCGAAGGGAAGCTGGTGAAGTACGGCATCACG
CTGAAGGACCTGGAGCTGACTAATCTCCGGCAGGAG
>NC_crucians5-A0NEJ3
ATGTCCCGGGAGCAGCTGGAGCAGTTCGCGCTCAAGCTGCGGAACGAGATGGAGCGCGAG
CGGGAGGAGCGCAACTTCTTCCAGCTCGAGCGCGACAAGCTGCGCACCTACTGGGAGATC
ACGCGCAAGCAGCTGGAGGAGGCGAAAGCGGTCATCCGCGGGAAGGAGCGCGACGTCGAG
GTGGCGCAGGAGCTGGCCGAGCAGGACACCAAGAACGTGATGCAGGAGATGAAGCACCTG
CAGTACGAGCACCAATCGCACATCGGCGAGCTGCGGGCGGAGATGATGACGCAGCTGAAG
ATGGCCCAGGAGGACCACACGCTGCAGGAGCGCGAGCTGCTGAACGACAAGCGCGACCTG
AAGCGGCTGCTGCGGGAGAAGGAGGAGAACGCCGAGCTGGAGATCCAGCAGCTGAAGCTG
AAGCACAGCGAGCTGCTGAGCGTGGAGCGGGCGAAGTTCCAGGACGAGATCGAGGCGATG
ACGAAGCTGTTCGAGCAGCGGCTCGGCAGCTACAAGGAGGAGGCCGAGGTGCGCCACGAG
ATGGAGCTGTCGGAGGTGGAGGAGCGCAAGAACGGGCAGATCGCGGAGCTGATCAGCACC
AACGAGCAGGCGTACCGGGAGATGAAGAGCTACTACAACGCGATCACGCAGAACAACCTG
GCGCTGATCAACAGCATGAAGGAGGAGATGGAGGAGATGCGCCTGCAGTCGGACAAGGAC
CTGAAGAGCTTCACCGAGGTGATGGCGGAGAACAAGCGCCTCACGGAGCCGCTCAAGAGC
GCCCAGGCCGAGCTGGTGGAGCTGCGCAAGAAGCTCCAGTACTACGACCGCGACAAGGCC
ACGCTCAACCGCGTCAAGACGCGCCTGAACAGCACCCAGAAGCAGCTGTCCAGCCTCAAG
CTCGAGCAGGACGTGCTGCAGATGCGCTGCGAGAAGCTGGTCGAGGAGCGCGACCAGCTG
AAGCGCCTGTTCGAGAAGTCGATGCTCGAGCTGCAGCAGAAGTCCGGCCTCAAGAACTCG
CTGCTCGAGCGCAAGCTGGAGTACATCGAGAAGCAGACGGAGCAGCGGGAGGCCATCCTC
GGCGAGGTGCTGTCGCTGGCCGGCATCGAGCCGCAGTCGCTGAGCGTCCGCATCGAGAAG
CTGCTGGTGCAGAAGAACGACAAGATCCAGGCGCTCCGGTACGACCTGGCGCGGGTGAGC
AAGATGTACGACGACCTGCTGTCGCTGATCGAAGGGAAGCTGGTGAAGTACGGCATCACG
CTGAAGGACCTGGAGCTGACTAATCTCCGGCAGGAG
>NC_crucians6-A0NEJ3
ATGTCCCGGGAGCAGCTGGAGCAGTTCGCGCTCAAGCTGCGGAACGAGATGGAGCGCGAG
CGGGAGGAGCGCAACTTCTTCCAGCTCGAGCGCGACAAGCTGCGCACCTACTGGGAGATC
ACGCGCAAGCAGCTGGAGGAGGCGAAAGCGGTCATCCGCGGGAAGGAGCGCGACGTCGAG
GTGGCGCAGGAGCTGGCCGAGCAGGACACCAAGAACGTGATGCAGGAGATGAAGCACCTG
CAGTACGAGCACCAGTCGCACATCGGCGAGCTGCGGGCGGAGATGATGACGCAGCTGAAG
ATGGCCCAGGAGGACCACACGCTGCAGGAGCGCGAGCTGCTGAACGACAAGCGCGACCTG
AAGCGGCTGCTGCGGGAGAAGGAGGAGAACGCCGAGCTGGAGATCCAGCAGCTGAAGCTG
AAGCACAGCGAGCTGCTGAGCGTGGAGCGGGCGAAGTTCCAGGACGAGATCGAGGCGATG
ACGAAGCTGTTCGAGCAGCGGCTCGGCAGCTACAAGGAGGAGGCCGAGGTGCGCCACGAG
ATGGAGCTGTCGGAGGTGGAGGAGCGCAAGAACGGGCAGATCGCGGAGCTGATCAGCACC
AACGAGCAGGCGTACCGGGAGATGAAGAGCTACTACAACGCGATCACGCAGAACAACCTG
GCGCTGATCAACAGCATGAAGGAGGAGATGGAGGAGATGCGCCTGCAGTCGGACAAGGAC
CTGAAAAGCTTCACCGAGGTGATGGCGGAGAACAAGCGCCTCACCGAGCCGCTCAAGAGC
GCCCAGGCCGAGCTGGTGGAGCTGCGCAAGAAGCTCCAGTACTACGACCGCGACAAGGCC
ACGCTCAACCGCGTCAAGACGCGCTTGAACAGCACCCAGAAGCAGCTGTCCAGCCTCAAG
CTCGAGCAGGACGTGCTGCAGATGCGCTGCGAGAAGCTGGTCGAGGAGCGCGACCAGCTG
AAGCGCCTGTTCGAGAAGTCGATGCTCGAGCTGCAGCAGAAGTCCGGCCTCAAGAACTCG
CTGCTCGAGCGCAAGCTGGAGTACATCGAGAAGCAGACGGAGCAGCGGGAGGCCATCCTC
GGCGAGGTGCTGTCGCTGGCCGGCATCGAGCCGCAGTCGCTGAGCGTCCGCATCGAGAAG
CTGCTGGTGCAGAAGAACGACAAGATCCAGGCGCTCCGGTACGACCTGGCGCGGGTGAGC
AAGATGTACGACGACCTGCTGTCGCTGATCGAAGGGAAGCTGGTGAAGTACGGCATCACG
CTGAAGGACCTGGAGCTGACTAATCTCCGGCAGGAG
>NC_crucians8-A0NEJ3
ATGTCCCGGGAGCAGCTGGAGCAGTTCGCGCTCAAGCTGCGGAACGAGATGGAGCGCGAG
CGGGAGGAGCGCAACTTCTTCCAGCTCGAGCGCGACAAGCTGCGCACCTACTGGGAGATC
ACGCGCAAGCAGCTGGAGGAGGCGAAAGCGGTCATCCGCGGGAAGGAGCGCGACGTCGAG
GTGGCGCAGGAGCTGGCCGAGCAGGACACCAAGAACGTGATGCAGGAGATGAAGCACCTG
CAGTACGAGCACCAGTCGCACATCGGCGAGCTGCGGGCGGAGATGATGACGCAGCTGAAG
ATGGCCCAGGAGGACCACACGCTGCAGGAGCGCGAGCTGCTGAACGACAAGCGCGACCTG
AAGCGGCTGCTGCGGGAGAAGGAGGAGAACGCCGAGCTGGAGATCCAGCAGCTGAAGCTG
AAGCACAGCGAGCTGCTGAGCGTGGAGCGGGCGAAGTTCCAGGACGAGATCGAGGCGATG
ACGAAGCTGTTCGAGCAGCGGCTCGGCAGCTACAAGGAGGAGGCGGAGGTGCGCCACGAG
ATGGAGCTGTCGGAGGTGGAGGAGCGCAAGAACGGGCAGATCGCGGAGCTGATCAGCACC
AACGAGCAGGCGTACCGGGAGATGAAGAGCTACTACAACGCGATCACGCAGAACAACCTG
GCGCTGATCAACAGCATGAAGGAGGAGATGGAGGAGATGCGCCTGCAGTCGGACAAGGAC
CTGAAGAGCTTCACCGAGGTGATGGCGGAGAACAAGCGCCTCACGGAGCCGCTCAAGAGC
GCCCAGGCCGAGCTGGTGGAGCTGCGCAAGAAGCTCCAGTACTACGACCGCGACAAGGCC
ACGCTCAACCGCGTCAAGACGCGCCTGAACAGCACCCAGAAGCAGCTGTCCAGCCTCAAG
CTCGAGCAGGACGTGCTGCAGATGCGCTGCGAGAAGCTGGTCGAGGAGCGCGACCAGCTG
AAGCGCCTGTTCGAGAAGTCGATGCTCGAGCTGCAGCAGAAGTCCGGCCTCAAGAACTCG
CTGCTCGAGCGCAAGCTGGAGTACATCGAGAAGCAGACGGAGCAGCGGGAGGCCATCCTC
GGCGAGGTGCTGTCGCTGGCCGGCATCGAGCCGCAGTCGCTGAGCGTCCGCATCGAGAAG
CTGCTGGTGCAGAAGAACGACAAGATCCAGGCGCTCCGGTACGACCTGGCGCGGGTGAGC
AAGATGTACGACGACCTGCTGTCGCTGATCGAAGGGAAGCTGGTGAAGTACGGCATCACG
CTGAAGGACCTGGAGCTGACTAATCTCCGGCAGGAG
>WA_freeborni1-A0NEJ3
ATGTCCCGGGAGCAGCTGGAGCAGTTCGCGCTCAAGCTGCGGAACGAGATGGAGCGCGAG
CGGGAAGAGCGAAACTTCTTCCAGCTCGAGCGCGACAAGCTGCGCACCTACTGGGAGATC
ACGCGCAAGCAGCTGGAGGAGGCGAAAGCGGTCATCCGCGGGAAGGAGCGCGACGTCGAG
GTGGCGCAGGAGCTGGCCGAGCAGGACACCAAGAACGTGATGCAGGAGATGAAGCACCTG
CAGTACGAGCACCAGTCGCACATCGGTGAGCTGCGGGCGGAGATGATGACGCAGCTGAAG
ATGGCCCAGGAGGACCACACGCTGCAGGAGCGGGAGCTGCTGAACGACAAGCGCGACCTG
AAGCGGCTGCTGCGGGAGAAGGAGGAGAACGCCGAGCTGGAGATCCAGCAGCTGAAGCTG
AAGCACAGTGAGCTGCTGAGCGTGGAGCGGGCGAAGTTCCAGGACGAGATCGAGGCGATG
ACGAAGCTGTTCGAGCAGCGGCTCGGTAGCTACAAGGAGGAGGCCGAGGTGCGCCACGAG
ATGGAGCTGTCGGAGGTGGAGGAGCGCAAGAATGGGCAGATCGCGGAGCTGATCAGCACC
AACGAGCAGGCGTACCGGGAGATGAAGAGCTACTACAACGCGATCACGCAGAACAACCTG
GCGCTGATCAACAGCATGAAGGAGGAGATGGAGGAGATGCGCCTGCAGTCGGACAAGGAC
CTGAAAAGCTTCACCGAGGTGATGGCGGAGAACAAGCGCCTCACGGAGCCGCTCAAGAGC
GCCCAGGCCGAGCTGGTGGAGCTGCGCAAAAAGCTCCAGTACTACGACCGCGACAAGGCC
ACGCTCAACCGGGTGAAGACGCGCCTGAACAGCACCCAGAAGCAGCTGTCCAGCCTCAAG
CTCGAGCAGGACGTCCTACAGATGCGCTGCGAGAAGCTGGTCGAGGAGCGCGACCAGCTG
AAGCGCCTGTTCGAGAAGTCGATGCTGGAGCTGCAGCAAAAGTCCGGCCTCAAGAACTCG
CTGCTCGAGCGCAAGCTGGAGTACATCGAGAAGCAGACGGAGCAGCGGGAGGCCATCCTC
GGCGAGGTGCTGTCGCTGGCCGGCATCGAGCCGCAGTCGCTGAGCGTCCGCATCGAGAAG
CTGCTGGTGCAGAAGAACGACAAAATCCAGGCGCTCCGGTACGATCTGGCGCGGGTGAGC
AAGATGTACGACGACCTGCTGTCGCTGATCGAAGGCAAGCTGGTGAAGTACGGCATCACG
CTGAAGGACCTGGAGCTGACTAACCTCCGGCAGGAG
>WA_freeborni2-A0NEJ3
ATGTCCCGGGAGCAGCTGGAGCAGTTTGCGCTCAAGCTGCGGAACGAGATGGAGCGCGAG
CGGGAGGAGCGAAACTTCTTCCAGCTCGAGCGCGACAAGCTGCGCACCTACTGGGAGATC
ACGCGCAAGCAGCTGGAGGAGGCGAAAGCGGTCATCCGCGGGAAGGAGCGCGACGTCGAG
GTGGCGCAGGAGCTGGCCGAGCAGGACACCAAGAACGTGATGCAGGAGATGAAGCACCTG
CAGTACGAGCACCAGTCGCACATCGGTGAGCTGCGGGCGGAGATGATGACGCAGCTGAAG
ATGGCCCAGGAGGACCACACGCTGCAGGAGCGGGAGCTGCTGAACGACAAGCGCGACCTG
AAGCGGCTGCTGCGGGAGAAGGAGGAGAACGCCGAGCTGGAGATCCAGCAGCTGAAGCTG
AAGCACAGCGAGCTGCTGAGCGTGGAGCGGGCGAAGTTCCAGGACGAGATCGAGGCGATG
ACGAAGCTGTTCGAGCAGCGGCTCGGCAGCTACAAGGAGGAGGCCGAGGTGCGCCACGAG
ATGGAGCTGTCGGAGGTGGAGGAGCGCAAGAATGGGCAGATCGCGGAGCTGATCAGCACC
AACGAGCAGGCGTACCGGGAGATGAAGAGCTACTACAACGCGATCACGCAGAACAACCTG
GCGCTGATCAACAGCATGAAGGAGGAGATGGAGGAGATGCGCCTGCAGTCGGACAAGGAC
CTGAAAAGCTTCACCGAGGTGATGGCGGAGAACAAGCGCCTCACGGAGCCGCTCAAGAGC
GCCCAGGCCGAGCTGGTGGAGCTGCGCAAAAAGCTCCAGTACTACGACCGCGACAAGGCC
ACGCTCAACCGGGTGAAGACGCGCCTGAACAGCACCCAGAAGCAGCTGTCCAGCCTCAAG
CTCGAGCAGGACGTCCTACAGATGCGTTGCGAGAAGCTGGTCGAGGAGCGCGACCAGCTG
AAGCGCCTGTTCGAGAAGTCGATGCTGGAGCTGCAGCAAAAGTCCGGCCTCAAGAACTCG
CTGCTCGAGCGCAAGCTGGAGTACATCGAGAAGCAGACGGAGCAGCGGGAGGCCATCCTC
GGCGAGGTGCTGTCGCTGGCCGGCATCGAGCCGCAGTCGCTGAGCGTCCGCATCGAGAAG
CTGCTGGTGCAGAAGAACGACAAAATCCAGGCGCTCCGGTACGATCTGGCGCGGGTGAGC
AAGATGTACGACGACCTGCTGTCGCTGATCGAAGGCAAGCTGGTGAAGTACGGCATCACG
CTGAAGGACCTGGAGCTGACTAACCTCCGGCAGGAG
>COL_albi1-A0NFA5
ATGACGGATCGCAAACGGTCCAGCCAACCGCGCATCGTACGGACCTACGAATTTCCGACG
AAACCGGAGAAGCAGACACTCGGCCAGTACCTGTACAATAGCCAGGATGGCAAAATTCTC
GGCCGCACGGCCACTGGCTGGGGACAACTTATGCTATTCTATGCGGCCTTCTACACCGTG
CTGGCCGCACTGTTTGCCATCTGCATGCAGGGTCTACTGGTGACGCTCAACCATGAGTAT
CCAAAGTGGCAGCTGGAACAATCGATCATAGGCGCTAGTCCCGGTTTAAGCTTCCGACCG
ATGCCGGAAGATGTAGAACAAGTCGCTGCTATCCAGTACGTTGCGGCCAACAAATCGGAC
GTGGCAATATGGACTGATCTCATCAATGGCTTCCTAGAACCGAATTTACCGCCCGGTACT
GAACAGGTGATCTGTGACTTCAATACCCCACCACCGGCCGGTAAAGTGTGCGCTTTCGAC
GTTAGCAAGTTGGGAGCCTGTACGGCGGAGCAGAACTTTGGTTACAATCGGTCGGCGCCC
TGCATTTTCCTCAAGCTCAACAGGATCTACGATTGGGTGCCAGAGTATTACGACGTTGAT
GAACTACCCGAAGAGATGCCGAATGATCTCGCCAACCACATCAAGGACCTGAGCGAACAA
GACCGTAAACAGGTGTGGGTATCATGTCAGGAGCTGAGCTCCGCAGCTAACAAGACGGAA
CTTTTGGTTGAGTACTCTCCGAGTAGAGGCTTTCCGTCGTACTACTATCCGTACCGTAAC
CAGCAAGGTTACTTGAGTCCGCTCGTTGCTGTGCAGTTCGTTAGACCGCCAACCAAAGCA
CCTATCACCATCGAGTGCCGAGCGTGGGCCAAGAACATTTTGTACCGTGGGGGAACTAGA
GACCGACGAGGTTCCCTGCAGTTTACAATGCGCATTGAT
>COL_albi2-A0NFA5
ATGACGGATCGCAAACGGTCCAGCCAACCGCGCATCGTACGGACCTACGAATTTCCGACG
AAACCGGAGAAGCAGACACTCGGCCAGTACCTGTACAATAGCCAGGATGGCAAAATTCTC
GGCCGCACGGCCACTGGCTGGGGACAACTTATGCTATTCTATGCGGCCTTCTACACCGTG
CTGGCCGCACTGTTTGCCATCTGCATGCAGGGTCTACTGGTGACGCTCAACCATGAGTAT
CCAAAGTGGCAGCTGGAACAATCGATCATAGGCGCTAGTCCCGGTTTAAGCTTCCGACCG
ATGCCGGAAGATGTAGAACAAGTCGCTGCTATCCAGTACGTTGCGGCCAACAAATCGGAC
GTGGCAATATGGACTGATCTCATCAATGGCTTCCTAGAACCGAATTTACCGCCCGGTACT
GAACAGGTGATCTGTGACTTCAATACCCCACCACCGGCCGGTAAAGTGTGCGCTTTCGAC
GTTAGCAAGTTGGGAGCCTGTACGGCGGAGCAGAACTTTGGTTACAATCGGTCGGCGCCC
TGCATTTTCCTCAAGCTCAACAGGATCTACGATTGGGTGCCAGAGTATTACGACGTTGAT
GAACTACCCGAAGAGATGCCGAATGATCTCGCCAACCACATCAAGGACCTGAGCGAACAA
GACCGTAAACAGGTGTGGGTATCATGTCAGGAGCTGAGCTCCGCAGCTAACAAGACGGAA
CTTTTGGTTGAGTACTCTCCGAGTAGAGGCTTTCCGTCGTACTACTATCCGTACCGTAAC
CAGCAAGGTTACTTGAGTCCGCTCGTTGCTGTGCAGTTCGTTAGACCGCCAACCAAAGCA
CCTATCACCATCGAGTGCCGAGCGTGGGCCAAGAACATTTTGTACCGTGGGGGAACTAGA
GACCGACGAGGTTCCCTGCAGTTTACAATGCGCATTGAT
>COL_quad3-A0NFA5
GAAAAACGCGTCAGCCAGTCGCGGATCGTGCGGACGTACGAGTTCCCGACGAAGCCGGAA
AAGCAAACCCTCGGACAATACCTGTACAACACGCAGGATGGCAAAATTTTGGGCAGGACG
GCGACAAACTGGGCACAATTGCTTCTCTTCTACGCTGCCTTCTACACCGTGCTGGCGGCT
CTGTTCGCCATCTGCATGCAGGGTCTGCTGGTGACGCTCAACCATGAGTATCCCAAGTGG
CAGCTGGACGAGTCCCGCATCGGTACGAATCCCGGCCTCAGCTACCGGCCCCTGCCGGAA
GATTCGGAAACACCCTCCATTCAGTATGTCGCGGCGAACAAATCATCCGTGGCGGAGTGG
GTCAACCTCATCGACGATTTCCTGCAACGTAAGTGATGAGGTGGCAAAAACCAGGCGATA
TGTGACTTCAACACCCCACCAAAGCCAGGACAGGTGTGCGCCTTCGATGTGACGAATCTC
GGCCCGTGCTCGGCATCGCAAGGGTATGGCTACAACCGCTCGGCGCCGTGCATCTTCGTC
AAGCTGAACCGGATCTACGGCTGGGTGCCGGAGTTCTACGAAGACGTTGATGATCTGCCC
ACCGACATGCCCGATGACCTTGCCGCGTACATCCGCTCCCTGCCGGCGCCCGATCGCAAG
CAGGTGTGGATTTCGTGCAAGGAGTACATCACCGGCGAGGAAAATCTGCTCGGCCCGGTC
GAGTACTTCCCGAGCCGAGGCGTCCCAAGCTACTACTACCCGTACATGAACGTCGAAGGC
TACCTGAGCCCGCTGGTGGCGATACATCTGGCCAGACCGCAACCGAAAACCACCATCGGC
ATCGAGTGTCGCGCTTGGGCGAAGAACATTCTCTACAACGGTAGCATGCGCGATCGGTTG
GGATCGCTGTACCTGACTCTGCGCATCGAT
>COL_quad4-A0NFA5
GAAAAACGCGTCAGCCAGTCGCGGATCGTGCGGACGTACGAGTTCCCGACGAAGCCGGAA
AAGCAAACCCTCGGACAATACCTGTACAACACGCAGGATGGCAAAATTTTGGGCAGGACG
GCGACAAACTGGGCACAATTGCTTCTCTTCTACGCTGCCTTCTACACCGTGCTGGCGGCT
CTGTTCGCCATCTGCATGCAGGGTCTGCTGGTGACGCTCAACCATGAGTATCCCAAGTGG
CAGCTGGACGAGTCCCGCATCGGTACGAATCCCGGCCTCAGCTACCGGCCCCTGCCGGAA
GATTCGGAAACACCCTCCATTCAGTATGTCGCGGCGAACAAATCATCCGTGGCGGAGTGG
GTCAACCTCATCGACGATTTCCTGCAACGTAAGTGATGAGGTGGCAAAAACCAGGCGATA
TGTGACTTCAACACCCCACCAAAGCCAGGACAGGTGTGCGCCTTCGATGTGACGAATCTC
GGCCCGTGCTCGGCATCGCAAGGGTATGGCTACAACCGCTCGGCGCCGTGCATCTTCGTC
AAGCTGAACCGGATCTACGGCTGGGTGCCGGAGTTCTACGAAGACGTTGATGATCTGCCC
ACCGACATGCCCGATGACCTTGCCGCGTACATCCGCTCCCTGCCGGCGCCCGATCGCAAG
CAGGTGTGGATTTCGTGCAAGGAGTACATCACCGGCGAGGAAAATCTGCTCGGCCCGGTC
GAGTACTTCCCGAGCCGAGGCGTCCCAAGCTACTACTACCCGTACATGAACGTCGAAGGC
TACCTGAGCCCGCTGGTGGCGATACATCTGGCCAGACCGCAACCGAAAACCACCATCGGC
ATCGAGTGTCGCGCTTGGGCGAAGAACATTCTCTACAACGGTAGCATGCGCGATCGGTTG
GGATCGCTGTACCTGACTCTGCGCATCGAT
>gambiae-A0NFA5
ATGCCTGCAGAAAAGCGCTCTAGTCAACCGCGGATCGTACGGACGTACGAGTTTCCAACG
AAACCCGAAAAGCAGACGCTCGGCCAGTATCTCTACAACTCGCAGGATGGCAAAATTCTT
GGCCGCACGTCCAAAGGCTGGGCACAGCTACTGTTCTTCTATGCCTGCTTCTACACCGTT
CTGGCGGCACTGTTCGCCATCTGTATGCAGGGGCTGCTGGTCACGCTGAACCATCAATAC
CCGAAGTGGCAGCTGGATGAGTCGCGCATCGGTACCAACCCTGGCGTGAGCTATCGCCCC
CAACCGGTAGAAGCGGAAGGCATCAATAGCATCCAGTATGTGGCGGCCAACAAATCGGAC
GTTGCGGTGTGGGTCAACATGCTCAACGATTTTCTGGCACGTAAGTTAGAGAGTGGCAAG
AATCAGGTGATCTGTGACTTCAACACTCCACCAACGGCCGGCAACGTGTGTGCCTTCGAT
GTGAAGAACCTTGGCCCGTGTTCGGCAGCGGCAGGATACAGCTACAACCGATCGGCGCCA
TGCATTTTCATTAAGCTCAACAGAATTTATGGCTGGCAGCCCGAGTTCTACGAAGACGTC
GACGATCTGCCCACCGACATGCCCGACGATCTGGCGTCTCACATTCGTTCGCTGCCCGCT
CCGGACCGGCGCCAGGTGTGGGTGACGTGCAAGGAACTTACCACCACTGACGAAAACCAG
CTCGGACCGATCGAATACCTGCCGAGCCAAGGTTTCCCAGCGTACTACTACCCATACATG
AACATCGACGGCTATCTGAGCCCACTCGTCGCCGTACATCTTGCCCGACCGAAGCCGAAA
ACGACCATCAGCATCGAGTGCCGTGCCTGGGCGAAAAACATTATCTACCGCGGAGGTAGT
CGCGATCGGGCCGGGTCGGTACAGCTATTCCTGCGTATTGAT
>NC_crucians2-A0NFA5
GAAAAACGTGTCAGCCAGTCGCGGATCGTGCGGACGTACGAGTTCCCGACGAAACCGGAA
AAGCAAACCCTCGGCCAGTACCTGTACAACACGCAGGATGGCAAGATTATGGGCAGGACG
GCGACGAACTGGGCGCAACTGTTCATCTTCTACGCTGCCTTCTACACCGTCCTGGCGGCG
CTGTTTGCCATCTGCATGCAGGGTCTGCTGGTGACGCTGAACCATCAGTATCCCAAGTGG
CAGCTGGACGAGTCCCGCATCGGCTCGAACCCCGGAGTCAGCTACCGGCCGCAGCAGGAA
GATTCGGACACCTCCTCCATTCAGTATGTCGCAGCGAACAAAACATCCGTAGCGGAGTGG
GTCAAGCTCATCGACGATTACCTGAAGCGTAAGTGGTGGGGTGGCAAAAACCAGGCGATA
TGTGACTTCAACACGCCGCCCAAGCCCGGACAAGTTTGCGCCTTCGATGTGACGAATCTG
GGACCATGCTCGGCCACGGAAGGCTACGGCTACAACCGCTCGGCGCCGTGCTTCTTCGTC
AAGCTGAACCGGATCTACGGCTGGGTGCCGGAGTTCTACGAGGACGTCGATGATCTGCCC
ACCGACATGCCCGATGACCTTGCGGCGCACATCCGCTCGCTGCCGGCGGTCGATCGCAAG
CAGGTGTGGATTTCGTGCAAGGAGCTCACCAACAGCGAGGAAAATCTGCTCGGACCGGTC
GAGTACTTCCCGAGCCGGGGCCTCCCGAGCTACTACTACCCGTACATGAACGTCGAAGGC
TACCTGAGCCCGCTGGTGGCGGTCCATCTGGCCAGACCGCAACCGAAAGTCAGCATCAGC
GTCGAGTGCCGCGCTTGGGCGAAGAACATTATCTACCGCGGTGGCATGCGCGATCGGTTG
GGATCGCTGCACCTCACCCTGCGCATCGAT
>NC_crucians3-A0NFA5
GCGCAACTGTTCATCTTCTACGCTGCCTTCTACACCGTCCTGGCGGCGCTGTTTGCCATC
TGCATGCAGGGTCTGCTGGTGACGCTGAACCATCAGTATCCCAAGTGGCAGCTGGACGAG
TCCCGCATCGGCTCGAACCCCGGAGTCAGCTACCGGCCGCAGCAGGAAGATTCGGACACC
TCCTCCATTCAGTATGTCGCAGCGAACAAAACATCCGTAGCGGAGTGGGTCAAGCTCATC
GACGATTACCTGAAGCGTAAGTGGTGGGGTGGCAAAAACCAGGCGATATGTGACTTCAAC
ACGCCGCCCAAGCCCGGACAAGTTTGCGCCTTCGATGTGACGAATCTGGGACCATGCTCG
GCCACGGAAGGCTACGGCTACAACCGCTCGGCGCCGTGCTTCTTCGTCAAGCTGAACCGG
ATCTACGGCTGGGTGCCGGAGTTCTACGAGGACGTCGATGATCTGCCCACCGACATGCCA
GATGACCTTGCGGCGCACATCCGCTCGCTGCCGGCGGTCGATCGCAAGCAGGTGTGGATT
TCGTGCAAGGAGCTCACCAACAGCGAGGAAAATCTGCTCGGACCGGTTGAGTACTTCCCG
AGCCGGGGTCTCCCGAGCTACTACTACCCGTACATGAACGTCGAAGGCTACCTGAGCCCG
CTGGTGGCGGTCCATCTGGCCAGACCGCAACCGAAAGTCAGCATCAGCGTCGAGTGCCGC
GCTTGGGCGAAGAACATTATCTACCGCGGTGGCATGCGCGATCGGTTGGGATCGCTGCAC
CTCACCCTGCGCATCGAT
>NC_crucians4-A0NFA5
GAAAAACGTGTCAGCCAGTCGCGGATCGTGCGGACGTACGAGTTCCCGACGAAACCGGAA
AAGCAAACCCTCGGCCAGTACCTGTACAACACGCAGGATGGCAAGATTATGGGCAGGACG
GCGACGAACTGGGCGCAACTGTTCATCTTCTACGCTGCCTTCTACACCGTCCTGGCAGCG
CTGTTTGCCATCTGCATGCAGGGTCTGCTGGTGACGCTGAACCATCAGTATCCCAAGTGG
CAGCTGGACGAGTCCCGCATCGGCTCGAACCCCGGAGTCAGCTACCGGCCGCAGCAGGAA
GATTCGGACACCTCCTCCATTCAGTATGTCGCAGCGAACAAAACATCCGTAGCGGAGTGG
GTCAAGCTCATCGACGATTACCTGAAGCGTAAGTGGTGGGCCGGCAAAAACCAGGCGATA
TGTGACTTCAACACGCCGCCCAAGCCCGGACAAGTTTGCGCCTTCGATGTGACGAATCTG
GGACCGTGCTCGGCCACGGAAGGCTACGGCTACAACCGCTCGGCGCCGTGCTTCTTCGTC
AAGCTGAACCGGATCTACGGCTGGGTGCCGGAGTTCTACGAGGACGTCGATGATCTGCCC
ACCGACATGCCCGATGACCTTGCGGCGCACATCCGCTCGCTGCCGGCGGTCGATCGCAAG
CAGGTGTGGATTTCGTGCAAGGAGCTCACCAACAGCGAGGAAAATCTGCTCGGACCGGTC
GAGTACTTCCCGAGCCGGGGCCTCCCGAGCTACTACTACCCGTACATGAACGTCGAAGGC
TACCTGAGCCCGCTGGTGGCGGTCCATCTGGCCAGACCGCAACCGAAAGTCAGCATCAGC
GTGGAGTGCCGCGCTTGGGCGAAGAACATTATCTACCGCGGTGGCATGCGCGATCGGTTG
GGATCGCTGCACCTCACCCTGCGCATCGAT
>NC_crucians5-A0NFA5
GAAAAACGTGTCAGCCAGTCGCGGATCGTGCGGACGTACGAGTTCCCGACGAAACCGGAA
AAGCAAACCCTCGGCCAGTACCTGTACAACACGCAGGATGGCAAAATTATGGGCAGGACG
GCGACGAACTGGGCGCAACTGTTCATCTTCTACGCTGCCTTCTACACCGTCCTGGCGGCG
CTGTTTGCCATCTGCATGCAGGGTCTGCTGGTGACGCTGAACCATCAGTATCCCAAGTGG
CAGCTGGACGAGTCCCGCATCGGCTCGAACCCCGGAGTCAGCTACCGGCCGCAGCAGGAA
GATTCGGACACCTCCTCCATTCAGTATGTCGCAGCGAACAAAACATCCGTAGCGGAGTGG
GTCAAGCTCATCGACGATTACCTGAAGCGTAAGTGGGGAGGTGGCAAAAACCAGGCGATA
TGTGACTTCAACACGCCGCCCAAGCCCGGACAAGTTTGCGCCTTCGATGTGACGAATCTG
GGACCATGCTCGGCCACGGAAGGCTACGGCTACAACCGCTCGGCGCCGTGCTTCTTCGTC
AAGCTGAACCGGNNNTACGGCTGGGTGCCGGAGTTCTACGAGGACGTCGATGATCTGCCC
ACCGACATGCCCGATGACCTTGCGGCGCACATCCGCTCGCTGCCGGCGGTCGATCGCAAG
CAGGTGTGGATTTCGTGCAAGGAGCTCACCAACAGCGAGGAAAATCTGCTCGGACCGGTC
GAGTACTTCCCGAGCCGGGGCCTCCCGAGCTACTACTACCCGTACATGAACGTCGAAGGC
TACCTGAGCCCGCTGGTGGCGGTCCATCTGGCCAGACCGCAACCGAAAGTCAGCATCAGC
GTCGAGTGCCGCGCTTGGGCGAAGAACATTATCTACCGCGGTGGCATGCGCGATCGGTTG
GGTTCGCTGCACCTCACCCTGCGCATCGAT
>NC_crucians6-A0NFA5
GAAAAACGTGTCAGCCAGTCGCGGATCGTGCGGACGTACGAGTTCCCGACGAAACCGGAA
AAGCAAACCCTCGGCCAGTACCTGTACAACACGCAGGATGGCAAAATTATGGGCAGGACG
GCGACGAACTGGGCGCAACTGTTCATCTTCTACGCTGCCTTCTACACCGTCCTGGCGGCG
CTGTTTGCCATCTGCATGCAGGGTCTGCTGGTGACGCTGAACCATCAGTATCCCAAGTGG
CAGCTGGACGAGTCCCGCATCGGCTCGAACCCCGGAGTCAGCTACCGGCCGCAGCAGGAA
GATTCGGACACCTCCTCCATTCAGTATGTCGCAGCGAACAAAACATCCGTAGCGGAGTGG
GTCAAGCTCATCGACGATTACCTGAAGCGTAAGTGGGTGGGCCGATGTGGACATTTGATA
TGACATGTCTNNNNNNNNNNCGGACAAGTTTGCGCCTTCGATGTGACGAATCTGGGACCA
TGCTCGGCCACGGAAGGCTACGGGTACAACCGCTCGGCGCCGTGCTTCTTCGTCAAGCTG
AACCGGATCTACGGCTGGGTGCCGGAGTTCTACGAGGACGTCGATGATCTGCCCACCGAC
ATGCCCGATGACCTTGCGGCGCACATCCGCTCGCTGCCGGCGGTCGATCGCAAGCAGGTG
TGGATTTCGTGCAAGGAGCTCACCAACAGCGAGGAAAATCTGCTCGGACCTGTCGAGTAC
TTCCCGAGCCGGGGCCTCCCGAGCTACTACTACCCGTACATGAACGTCGAAGGTTACCTG
AGCCCGCTGGTGGCGGTCCATCTGGCCAGACCGCAACCGAAAGTCAGCATCAGCGTCGAG
TGCCGCGCTTGGGCGAAGAACATTATCTACCGCGGTGGCATGCGCGATCGGTTGGGATCG
CTGCACCTCACCCTGCGCATCGAT
>NC_crucians8-A0NFA5
GCGCAACTGTTCATCTTCTACGCTGCCTTCTACACCGTCCTGGCGGCGCTGTTTGCCATC
TGCATGCAGGGTCTGCTGGTGACGCTGAACCATCAGTATCCCAAGTGGCAGCTGGACGAG
TCCCGCATCGGCTCGAACCCCGGAGTCAGCTACCGGCCGCAGCAGGAAGATTCGGACACC
TCCTCCATTCAGTATGTCGCAGCGAACAAAACATCCGTAGCGGAGTGGGTCAAGCTCATC
GACGATTACCTGAAGCGTAAGTGGTGGGGTGGCAAAAACCAGGCGATATGTGACTTCAAC
ACGCCGCCCAAGCCCGGACAAGTTTGCGCCTTCGATGTGACGAATCTGGGACCATGCTCG
GCCACGGAAGGCTACGGCTACAACCGCTCGGCGCCGTGCTTCTTCGTCAAGCTGAACCGG
ATCTACGGCTGGGTGCCGGAGTTCTACGAGGACGTCGATGATCTGCCCACCGACATGCCC
GATGACCTTGCGGCGCACATCCGCTCGCTGCCGGCGGTCGATCGCAAACAGGTGTGGATT
TCGTGCAAGGAGCTCACCAACAGCGAGGAAAATCTGCTCGGACCGGTCGAGTACTTCCCG
AGCCGGGGCCTCCCGAGCTACTACTACCCGTACATGAACGTCGAAGGCTACCTGAGCCCG
CTGGTGGCGGTCCATCTGGCCAGACCACAACCGAAAGTCAGCATCAGCGTCGAGTGCCGC
GCTTGGGCGAAGAACATTATCTACCGCGGTGGCATGCGCGATCGGTTGGGATCGCTGCAC
CTCACCCTGCGCATCGAT
>WA_freeborni1-A0NFA5
GCGGAAAAACGCGTCAGCCAGCCGCGGATCGTGCGAACGTACGAGTTCCCGACGAAACCG
GAAAAGCAAACCCTCGGACAGTACCTGTACAACACGCAGGATGGCAAAATTATGGGCCGG
ACGGCGACAAACTGGGCGCAATTGTTCCTCTTCTACGCTGCCTTCTACACCGTGCTGGCG
GCTCTGTTCGCCATCTGCATGCAGGGTCTGCTGGTGACGCTCAACCATGAGTATCCCAAG
TGGCAGCTGGATGAGTCCCGCATCGGTACGAATCCCGGCCTGAGCTTCCGGCCCCTGCCA
GAAGATTCGGAGGGCCCGTCCATTCAGTATGTCGCGGCGAACAAAACATCCGTAGCGGAG
TGGGTCAAGCACATCGACGATTTCCTGCTGCGTAAGTGGTGGGGTGGCAAAAACCAGGTG
ATATGTGACTCCAACAATCCCTCAAAGCCCGGACAGGTATGCGCCTTCGATGTGACGAAG
CTGGATAAGTGCTCGGCATTGGAAGGTTATGGCTACAACCGCTCAGCGCCGTGCTTCTTC
GTTAAGCTGAACCGGATCTACGGCTGGGTGCCGGAGTTCTACGAGGACGTTGATGATCTG
CCCACCGACATGCCCAATGACCTTGTCGACCACATCCGCTCGATACCGGCGGCCGATCGC
AAGCAGGTGTGGATTTCGTGCAAGGAGCACACCAACAGCGAGGAATCTCAGCTCGGACCG
GTCGACTACTTTCCGAGCCGAGGATTCCCGAGCTACTACTACCCGTACATGAACGTCGAA
GGTTACCTGAGCCCGCTGGTGGCGGTATATCTGGCCAGACCGCAACCGAAAACCACCATC
GGCATCGAGTGCCGCGCTTGGGCGAAGAACATTGTCTACAACGGTAGCATGCGCGATCGC
TTGGGATCGCTGTACCTCACTCTGCGCATCGAT
>WA_freeborni2-A0NFA5
GCGGAAAAACGCGTCAGCCAGCCGCGGATCGTGCGAACGTACGAGTTCCCGACGAAACCG
GAAAAGCAAACCCTCGGACAGTACCTGTACAACACGCAGGATGGCAAAATTATGGGCCGG
ACGGCGACAAACTGGGCGCAATTGTTCCTCTTCTACGCTGCCTTCTACACCGTGCTGGCG
GCTCTGTTCGCCATCTGCATGCAGGGTCTGCTGGTGACGCTCAACCATGAGTATCCCAAG
TGGCAGCTGGATGAGTCCCGCATCGGTACGAATCCCGGCCTGAGCTTCCGGCCCCTGCCA
GAAGATTCGGAGGGCCCGTCCATTCAGTATGTCGCGGCGAACAAAACATCCGTAGCGGAG
TGGGTCAAGCACATCGACGATTTCCTGCTGCGTAAGTGGTGGGGTGGCAAAAACCAGGTG
ATATGTGACTCCAACAATCCCTCAAAGCCCGGACAGGTATGCGCCTTCGATGTGACGAAG
CTGGATAAGTGCTCGGCATTGGAAGGTTATGGCTACAACCGCTCGGCGCCGTGCTTCTTC
GTTAAGCTGAACCGGATCTACGGCTGGGTGCCGGAGTTCTACGAGGACGTTGATGATCTG
CCCACCGACATGCCCAATGACCTTGTCGACCACATCCGCTCGATACCGGCGGCAGATCGC
AAGCAGGTGTGGATTTCGTGCAAGGAGCACACCAACAGCGAGGAATCTCAGCTCGGACCG
GTCGACTACTTTCCGAGCCGAGGATTCCCGAACTACTACTACCCGTACATGAACGTCGAA
GGTTACCTGAGCCCGCTGGTGGCGGTATATCTGGCCAGACCGCAACCGAAAACCACCATC
GGCATCGAGTGCCGCGCTTGGGCGAAGAACATTGTCTACAACGGTAGCATGCGCGATCGC
TTGGGATCGCTGTACCTCACTCTGCGCATCGAT
>COL_albi1-A0NFH6
AGAAGCTACAATTGTGAAGTTTGTCAACAACCATTTCCACTGAAGAAATCTCTTCGAAGT
CACCAAGCTAACGAACACCCTGGAGAAAACTGTAATAAGTGTGCAATTTGTTTGAAAACC
TTCAAGCTGCGGTCTAATTTACGGCAACATCTTCGTATTCATACCGGTGAGCGTCCGTTT
CAGTGTGAAATTTGTAACAAAACGTTTGTCCAGGGAAGCGCTCTTACAGTGCACCGCGAA
TTACACAAAGACCAACGAGACTACGAATGTAACACATGTAAGAAGACGTTCAAATCCAAG
TTTGCTTTTAAGAAACACGAAAAAGTTCACACCGGTCAGCGACCTTTCAAGTGTGAGGTA
TGCGGAAAAACCTTTACCCAATCTTGTAATCTAAAAGCTCATCAAAAATTACATAGTGGA
AAGCACGCCTATGAGTGTGAAATTTGCTCTAAAACTTTCCGCTTTAATTCACACTATCAA
GACCATAAGATGACACACACAAAGGATAAGAAATATTGCTGCCATGATTGCGGGCGAACA
TTTGCATATAAAAACTCCTATCAACGGCATATTTTAATTCACCGAGATGCGACTCAATAC
CATTGCTCTGTCTGCGGTAAGCTTTTTGGTAAAGAGGAGAAAGAGCTACATACCCATTTC
AAATTACACGAGGCTGATGACTGTCCCTTCCAGTGCGGCATGTGTGGGATTCTTAATCTA
AATCAT
>COL_albi2-A0NFH6
AGAAGCTACAATTGTGAAGTTTGTCAACAACCATTTCCACTGAAGAAATCTCTTCGAAGT
CACCAAGCTAACGAACACCCTGGAGAAAACTGTAATAAGTGTGCAATTTGTTTGAAAACC
TTCAAGCTGCGGTCTAATTTACGGCAACATCTTCGTATTCATACCGGTGAGCGTCCGTTT
CAGTGTGAAATTTGTAACAAAACGTTTGTCCAGGGAAGCGCTCTTACAGTGCACCGCGAA
TTACACAAAGACCAACGAGACTACGAATGTAACACATGTAAGAAGACGTTCAAATCCAAG
TTTGCTTTTAAGAAACACGAAAAAGTTCACACCGGTCAGCGACCTTTCAAGTGTGAGGTA
TGCGGAAAAACCTTTACCCAATCTTGTAATCTAAAAGCTCATCAAAAATTACATAGTGGA
AAGCACGCCTATGAGTGTGAAATTTGCTCTAAAACTTTCCGCTTTAATTCACACTATCAA
GACCATAAGATGACACACACAAAGGATAAGAAATATTGCTGCCATGATTGCGGGCGAACA
TTTGCATATAAAAACTCCTATCAACGGCATATTTTAATTCACCGAGATGCGACTCAATAC
CATTGCTCTGTCTGCGGTAAGCTTTTTGGTAAAGAGGAGAAAGAGCTACATACCCATTTC
AAATTACACGAGGCTGATGACTGTCCCTTCCAGTGCGGCATGTGTGGGATTCTTAATCTA
AATCAT
>COL_quad3-A0NFH6
AAAAGCTATCACTGTGAAATCTGTGACGGGCAGTTCCCATTGAAGAAGCACCTTCGTGCG
CACCAAGCCAAGGAACACCCGGGACAACACTGCAACAAATGCGCGATATGCGGGAAAACG
TTTAAACTCCGTTCGAACCTGCGGCAGCACCTGCGCATCCACACCGGAGAGCGACCGTTC
CACTGTGGAATCTGCGGCAAAACCTTTGTCCAGGGCAGCGCTCTCACGGTGCACCGGGAG
CTGCACAAAGACGAGCGCGACTACGAGTGCACGATTTGCCAGAAGGCGTTCAAGTCCAAG
TTCGCGTTCAAAAAGCACGAAAAGGTGCACGCGGGCCTACGTCCGTTCGAGTGCGACGTG
TGCGGCAAGTGCTTCACCCAGTCGTGCAATCTGAAGGCGCACCAGAAGCTGCACACGGGC
AATCACGCGTACCAGTGTGCGACTTGCTCGAAGACCTTCCGCTTCAAGTCGCACTACCAG
GACCACCTGATGACGCACACCAAGGAGAAAAAGTACTGCTGCGCCCAGTGCGGCCGCACG
TTCGCCTACAAGAACTCCTACCAACGGCACGTCCTAATCCACCGGGACGAAACTCAGCAC
CCGTGCACGGTGTGCGGAAAGGAGTTTGCCAAAGAGGAGAAAGAACTGCGAACCCATTTC
AAGCTGCACGAAGCCGAAGACTGCCCCTTCCAGTGTGGGATGTGTGGCATTCTCAACCTA
ACCCATACC
>COL_quad4-A0NFH6
AAAAGCTATCACTGTGAAATCTGTGACGGGCAGTTCCCATTGAAGAAGCACCTTCGTGCG
CACCAAGCCAAGGAACACCCGGGACAACACTGCAACAAATGCGCGATATGCGGGAAAACG
TTTAAACTCCGTTCGAACCTGCGGCAGCACCTGCGCATCCACACCGGAGAGCGACCGTTC
CACTGTGGAATCTGCGGCAAAACCTTTGTCCAGGGCAGCGCTCTCACGGTGCACCGGGAG
CTGCACAAAGACGAGCGCGACTACGAGTGCACGATTTGCCAGAAGGCGTTCAAGTCCAAG
TTCGCGTTCAAAAAGCACGAAAAGGTGCACGCGGGCCTACGTCCGTTCGAGTGCGACGTG
TGCGGCAAGTGCTTCACCCAGTCGTGCAATCTGAAGGCGCACCAGAAGCTGCACACGGGC
AATCACGCGTACCAGTGTGCGACTTGCTCGAAGACCTTCCGCTTCAAGTCGCACTACCAG
GACCACCTGATGACGCACACCAAGGAGAAAAAGTACTGCTGCGCCCAGTGCGGCCGCACG
TTCGCCTACAAGAACTCCTACCAACGGCACGTCCTAATCCACCGGGACGAAACTCAGCAC
CCGTGCACGGTGTGCGGAAAGGAGTTTGCCAAAGAGGAGAAAGAACTGCGAACCCATTTC
AAGCTGCACGAAGCCGAAGACTGCCCCTTCCAGTGTGGGATGTGTGGCATTCTCAACCTA
ACCCATACC
>gambiae-A0NFH6
AAAAACTACAAATGTGAAATCTGCCAACAAGTGTTCATGATGAAAAAACACCTTCGGGAG
CATCATGTAATTGAGCATCCGGGAGAAAACTGTAACAAATGTGCCATATGTGAAAAAACG
TTCAAACTACGGTCGAATCTTCGGCAGCATCTTCGTATCCATACGGGTGAACGTCCATTT
CGATGTGACATTTGCGGCAAGACATTTGTACAGGGCAGCGCTCTAACTGTCCATCGGGAA
TTACATAAGGAGCAGCGTGACTATGAGTGCTCAGTTTGCAAAAAAGCATTTAAATCGAAG
TTTGCCTTCAAAAAACACGAAAAAGTACACATTGGACTGCGGCCATTCAAGTGTGATGAG
TGTGGAAAATCATTCACCCAATCATGTAACCTGAAAGCACACCAAAAATTGCATACAGGA
AATCACGCATATCATTGCACGACCTGTTCAAAGACCTTTCGCTTCAAATCCCACTACCAA
GATCATCTAATGACGCACACCAAGGAGAAAAAATACTGCTGTGCCCAGTGCGGTCGTACG
TTTGCTTACAAAAACTCCTTCCAGCGGCACACCCTAATCCACCGGGATGAAGCTCAACAC
CAGTGTATGGGATGCGGGAAACAGTTCAGCAAACTAAAGAAGGAATTGCGTACCCATTTC
AAGTTGCACGAAGCCGACGATTGTCCTTTTCAGTGTGGGATGTGTGGAATCCTTAATTTA
AACAATACC
>NC_crucians2-A0NFH6
AAAATCTATCACTGCGAAATCTGTGAGGAGCAGTTTCCGATGAAGAAGCACCTACGTGCG
CATCAAACCAATGAACATCCGGGCCAGCACTACAACAAATGTACGATATGCCAGAAAACG
TTCAAACTTCGTTCCAACCTGCGACAGCACCTGCGGATCCACACTGGAGAGCGACCCTTC
CACTGTGGGATCTGCGGCAAAACGTTCGTCCAGGGCAGCGCCCTCACGGTACACCGGGAG
CTTCACAAAGACCAGCGCGACTACGAATGTACGATTTGCCAGAAGGCGTTTAAGTCCAAG
TTCGCGTTCAAAAAGCACGAAAAGGTGCACGCCGGCTTACGCCCGTTCAAGTGTGAAGTT
TGCGGCAAGTGCTTCACCCAATCGTGCAACCTGAAGGCGCATCAGAAGCTGCACACGGGA
AATCACGCGTACCAGTGTCCGACTTGCTCGAAGACCTTCCGCTTCAAGTCTCACTACCAG
GACCACCTGATGACGCACACCAAGGAGAAAAAGTACTGCTGCGCCCAGTGCGGCCGCACC
TTCGCTTACAAGAACTCCTACCAACGGCACGTTCTAATCCACCGGGACGAAACTCAGCAC
CCGTGCACGGTGTGCGGCAAGAGTTTTGCCAAACTCAAGAAAGAACTGCGAACCCATTTC
AAGCTCCACGAAGCCGAGGACTGTCCCTTCCAGTGTGGGATGTGTGGGATTCTTAACCTA
ACCCAT
>NC_crucians3-A0NFH6
AAAATCTATCACTGCGAAATCTGTGAGGAGCAGTTTCCGATGAAGAAGCACCTACGTGCG
CATCAAACCAATGAACATCCGGGCCAGCACTACAACAAATGTACGATATGCCAGAAAACG
TTCAAACTTCGTTCCAACCTGCGACAGCACCTGCGGATCCACACTGGAGAGCGACCCTTC
CACTGTGGGATCTGCGGCAAAACGTTCGTCCAGGGCAGCGCCCTCACGGTACACCGGGAG
CTTCACAAAGACCAGCGCGACTACGAATGTACGATTTGCCAGAAGGCGTTTAAGTCCAAG
TTCGCGTTCAAAAAGCACGAAAAGGTGCACGCCGGCTTACGCCCGTTCAAGTGTGAAGTT
TGCGGCAAGTGCTTCACCCAATCGTGCAACCTGAAGGCGCATCAGAAGCTGCACACGGGA
AATCACGCGTACCAGTGTCCGACTTGCTCGAAGACCTTCCGCTTCAAGTCTCACTACCAG
GACCACCTGATGACGCACACCAAGGAGAAAAAGTACTGCTGCGCCCAGTGCGGCCGCACC
TTCGCTTACAAGAACTCCTACCAACGGCACGTTCTAATCCACCGGGACGAAACTCAGCAC
CCGTGCACGGTGTGCGGCAAGAGTTTTGCCAAACTCAAGAAAGAACTGCGAACCCATTTC
AAGCTCCACGAAGCCGAGGACTGTCCCTTCCAGTGTGGGATGTGTGGGATTCTTAACCTA
ACCCAT
>NC_crucians4-A0NFH6
AAAATCTATCACTGCGAAATCTGTGAGGAGCAGTTTCCGATGAAGAAGCACCTACGTGCG
CATCAAACCAATGAACATCCGGGCCAGCACTACAACAAATGTACGATATGCCAGAAAACG
TTCAAACTTCGTTCCAACCTGCGACAGCACCTGCGGATCCACACTGGAGAGCGACCCTTC
CACTGTGGGATCTGCGGCAAAACGTTCGTCCAGGGCAGCGCCCTCACGGTACACCGGGAG
CTTCACAAAGACCAGCGCGACTACGAATGTACGATTTGCCAGAAGGCGTTTAAGTCCAAG
TTCGCGTTCAAAAAGCACGAAAAGGTGCACGCCGGCTTACGCCCGTTCAAGTGTGAAGTT
TGCGGCAAGTGCTTCACCCAATCGTGCAACCTGAAGGCGCATCAGAAGCTGCACACGGGA
AATCACGCGTACCAGTGTCCGACTTGCTCGAAGACCTTCCGCTTCAAGTCTCACTACCAG
GACCACCTGATGACGCACACCAAGGAGAAAAAGTACTGCTGCGCCCAGTGCGGCCGCACC
TTCGCTTACAAGAACTCCTACCAACGGCACGTTCTAATCCACCGGGACGAAACTCAGCAC
CCGTGCACGGTGTGCGGCAAGAGTTTTGCCAAACTCAAGAAAGAACTGCGAACCCATTTC
AAGCTCCACGAAGCCGAGGACTGTCCCTTCCAGTGTGGGATGTGTGGGATTCTTAACCTA
ACCCAT
>NC_crucians5-A0NFH6
AAAATCTATCACTGCGAAATCTGTGAGGAGCAGTTTCCGATGAAGAAGCACCTACGTGCG
CATCAAACCAATGAACATCCGGGCCAGCACTACAACAAATGTACGATATGCCAGAAAACG
TTCAAACTTCGTTCCAACCTGCGACAGCACCTGCGGATCCACACTGGAGAGCGACCCTTC
CACTGTGGGATCTGCGGCAAAACGTTCGTCCAGGGCAGCGCCCTCACGGTACACCGGGAG
CTTCACAAAGACCAGCGCGACTACGAATGTACGATTTGCCAGAAGGCGTTTAAGTCCAAG
TTCGCGTTCAAAAAGCACGAAAAGGTGCACGCCGGCTTACGCCCGTTCAAGTGTGAAGTT
TGCGGCAAGTGCTTCACCCAATCGTGCAACCTGAAGGCGCATCAGAAGCTGCACACGGGA
AATCACGCGTACCAGTGTCCGACTTGCTCGAAGACCTTCCGCTTCAAGTCTCACTACCAG
GACCACCTGATGACGCACACCAAGGAGAAAAAGTACTGCTGCGCCCAGTGCGGCCGCACC
TTCGCTTACAAGAACTCCTACCAACGGCACGTTCTAATCCACCGGGACGAAACTCAGCAC
CCGTGCACGGTGTGCGGCAAGAGTTTTGCCAAACTCAAGAAAGAACTGCGAACCCATTTC
AAGCTCCACGAAGCCGAGGACTGTCCCTTCCAGTGTGGGATGTGTGGGATTCTTAACCTA
ACCCAT
>NC_crucians6-A0NFH6
AAAATCTATCACTGCGAAATCTGTGAGGAGCAGTTTCCGATGAAGAAGCACCTACGTGCG
CATCAAACCAATGAACATCCGGGCCAGCACTACAACAAATGTACGATATGCCAGAAAACG
TTCAAACTTCGTTCCAACCTGCGACAGCACCTGCGGATCCACACTGGAGAGCGACCCTTC
CACTGTGGGATCTGCGGCAAAACGTTCGTCCAGGGCAGCGCCCTCACGGTACACCGGGAG
CTTCACAAAGACCAGCGCGACTACGAATGTACGATTTGCCAGAAGGCGTTTAAGTCCAAG
TTCGCGTTCAAAAAGCACGAAAAGGTGCACGCCGGCTTACGCCCGTTCAAGTGTGAAGTT
TGCGGCAAGTGCTTCACCCAATCGTGCAACCTGAAGGCGCATCAGAAGCTGCACACGGGA
AATCACGCGTACCAGTGTCCGACTTGCTCGAAGACCTTCCGCTTCAAGTCTCACTACCAG
GACCACCTGATGACGCACACCAAGGAGAAAAAGTACTGCTGCGCCCAGTGCGGCCGCACC
TTCGCTTACAAGAACTCCTACCAACGGCACGTTCTAATCCACCGGGACGAAACTCAGCAC
CCGTGCACGGTGTGCGGCAAGAGTTTTGCCAAACTCAAGAAAGAACTGCGAACCCATTTC
AAGCTCCACGAAGCCGAGGACTGTCCCTTCCAGTGTGGGATGTGTGGGATTCTTAACCTA
ACCCAT
>NC_crucians8-A0NFH6
AAAATCTATCACTGCGAAATCTGTGAGGAGCAGTTTCCGATGAAGAAGCACCTACGTGCG
CATCAAACCAATGAACATCCGGGCCAGCACTACAACAAATGTACGATATGCCAGAAAACG
TTCAAACTTCGTTCCAACCTGCGACAGCACCTGCGGATCCACACTGGAGAGCGACCCTTC
CACTGTGGGATCTGCGGCAAAACGTTCGTCCAGGGCAGCGCCCTCACGGTACACCGGGAG
CTTCACAAAGACCAGCGCGACTACGAATGTACGATTTGCCAGAAGGCGTTTAAGTCCAAG
TTCGCGTTCAAAAAGCACGAAAAGGTGCACGCCGGCTTACGCCCGTTCAAGTGTGAAGTT
TGCGGCAAGTGCTTCACCCAATCGTGCAACCTGAAGGCGCATCAGAAGCTGCACACGGGA
AATCACGCGTACCAGTGTCCGACTTGCTCGAAGACCTTCCGCTTCAAGTCTCACTACCAG
GACCACCTGATGACGCACACCAAGGAGAAAAAGTACTGCTGCGCCCAGTGCGGCCGCACC
TTCGCTTACAAGAACTCCTACCAACGGCACGTTCTAATCCACCGGGACGAAACTCAGCAC
CCGTGCACGGTGTGCGGCAAGAGTTTTGCCAAACTCAAGAAAGAACTGCGAACCCATTTC
AAGCTCCACGAAGCCGAGGACTGTCCCTTCCAGTGTGGGATGTGTGGGATTCTTAACCTA
ACCCAT
>WA_freeborni1-A0NFH6
AAAAGCTATCACTGCGAAATCTGTGAGGAGCAATTCCTAATGAAGAAGCAGCTCCGTGCG
CACCAAGCTAAGGAACACCCGGGGCAACACTGCAACAAATGTACGATATGCCAGAAAACA
TTCAAACTTCGCTCTAACCTACGGCAGCACCTGAGGATCCATACCGGAGAGCGCCCCTTT
CACTGTGGGATCTGCGGCAAAACATTCGTCCAGGGCAGCGCTCTTACGGTGCACCGGGAG
CTTCACAAAGCCGAGCGCGACTACGAGTGCACAATTTGCCAGAAGGCGTTCAAGTCCAAG
TTTGCCTTCAAAAAGCACGAAAAGGTGCACGAGGGCTTACGGCCGTTCAAGTGTGAGGTA
TGCGGCAAGTGCTTCACCCAATCGTGCAACCTGAAGGCGCACCAGAAACTACACACGGGC
AATCACGCCTACCAGTGCCCAACATGCTCAAAGACCTTTCGCTTCAAGTCTCACTACCAG
GATCACCTGATGACGCACACCAAGGAGAAAAAGTACTCCTGCGCACAGTGCGGCCGCACC
TTCGCATACAAGAACTCCTACCAAAGGCATGTGCTAATCCACCGGGACGAAACTCAGCAC
CCGTGCACGGTGTGCGGCAAGCAGTTCGCCAAACTTAAGAAAGAACTGCGAACTCATTTC
AAGCTTCATGAGGCCGAAGACTGTCCCTTCCAGTGTGGGATGTGTGGCATTCTCAACCTA
ACCCACACC
>WA_freeborni2-A0NFH6
AAAAGCTATCACTGCGAAATCTGTGAGGAGCAATTCCTAATGAAGAAGCAGCTCCGTGCG
CACCAAGCTAAGGAACACCCGGGGCAACACTGCAACAAATGTACGATATGCCAGAAAACA
TTCAAACTTCGCTCTAACCTACGGCAGCACCTGAGGATCCATACCGGAGAGCGCCCCTTT
CACTGTGGGATCTGCGGCAAAACATTCGTCCAGGGCAGCGCTCTAACGGTGCACCGGGAG
CTTCACAAAGCCGAGCGCGACTACGAGTGCACAATTTGCCAGAAGGCGTTCAAGTCCAAG
TTTGCCTTCAAAAAGCACGAAAAGGTGCACGAGGGCTTACGGCCGTTCAAGTGTGAGGTA
TGCGGCAAGTGCTTCACCCAATCGTGCAACCTGAAGGCGCACCAGAAACTACACACGGGC
AATCACGCCTACCAGTGCCCAACATGCTCAAAGACCTTTCGCTTCAAGTCTCACTACCAG
GATCACCTGATGACGCACACCAAGGAGAAAAAGTACTCCTGCGCGCAGTGCGGCCGCACC
TTCGCATACAAGAACTCCTACCAAAGGCATGTGCTAATCCACCGGGACGAAACTCAGCAC
CCGTGCACGGTGTGCGGCAAGCAGTTCGCCAAACTTAAGAAAGAACTGCGAACTCATTTC
AAGCTCCATGAGGCCGAAGACTGTCCCTTCCAGTGTGGGATGTGTGGCATTCTCAACCTA
ACCCACACC
>COL_albi1-A0NFH7
ATGGATCCGGTGTTGGTGAAGAATATAGAGCTGGACAAAATTTGTCGAATCTGTCTGGTG
GTAAAGAAAGAAATGCGTCCTCTCTTTGGCGAAATGGTGGCTGAAATGCTCATGGAAATA
GCGAAAATAGAGATTGAAAACAGTGATGGATGGCCAGACAAAATTTGCGTTCAATGCTTA
CATCAAGTGAGTCGTTGCCACGCGTTTAAGACTCGAGTAGAAAAATCCGATATTGCACTC
CGCCAGTACATTAAAGGCATCACTGTGCTGGATGACCATCAAATGAAGAGCAACATAACC
ACGATCGAGTTGCCAAAAATGACCCTTAGTTCTCCGAAATTACAACCAATTTCCCAACCA
GTAGCCACCCATCTCCACGAGCTGCATCTACATCGAGCTGATGTGCAGCCCATTCAAACG
GAAGCCCCATCGGTTCCGACCATGATACTAACCGGTACCCAGTTGATCAATGGACCACAG
ATAATCAACGCCGGTCACATAATAACTACGGCCACTGGACAACAAATCCTACAAACAACC
CCACAATACCAGGCTACGCAGATAGGGCAATTTATACACGGTCCGAACAACACAGTGCAA
ATGATAACGCACAATGGAAATCCCGCACATGTCCTACAGATACAACGCACAGTTGATGAT
TGTGAGATAATCGTGCAACCCGAAATGACTGAGTCACAGTACTTAGAAAATGGTAAGGTA
TCAACTTTGCCGATGATGGTAGCAGCACCTAGCACAACGATTCAAACCGACCAACTGCAA
GCCCAACAGCTACATGCACATATTAGCAGTCAACAACCGGTCCACCAACAACACGTCGGT
CTGGAGGAAAGCGAAACGCATTCCCAATTACACCAGAAGCTTGACGAAGACATCGATTGT
GTGCTGGTAGAAGACGAGACGATTGAAACGGATGAAATTATTGAAGAAGATGAAGGAGCA
GATACCGCAGATGTAGAATACTATCCCCAAACAGATTGTGAAGAAAGTGACGAGGAGGCC
AAACAGCTTGAAGAATCCGTAACGTATCAATCATCCTGTCCCAGTCCAAGCCCCGGATCG
TATATTTGTAACCTTTGTTACAAGGAGTTCAGCCAGCCGAAATGGCTTCAAAAGCACATG
TCACAGCATTCAAACTGGATTAAGGCAAATTGTAAAAAACAACCGGAATGTGAAATATGT
GGCAAAAGTTTTCGTGGTCCCGGAATGCTTCGTATGCATATGAAAACGCACGAAAAGGTT
AACAAAATACCAACCTGCAGTATCTGCAACACAGAGTTCAAAACTAAATCCATTCTTTAC
CGTCATCGACAAACTCATTTCGAAAAAAAGTTTGAATGCAATATTTGCGGAAAAAAGTAC
AACTCTAGATATCAGCTTAACATTCATGAGCATCGCCACGAAGTCCAGAAAACTCATACA
TGTCAGCATTGTGAGCGATCTTTCTTCAGTGAAACAGAACTG
>COL_albi2-A0NFH7
ATGGATCCGGTGTTGGTGAAGAATATAGAGCTGGACAAAATTTGTCGAATCTGTCTGGTG
GTAAAGAAAGAAATGCGTCCTCTCTTTGGCGAAATGGTGGCTGAAATGCTCATGGAAATA
GCGAAAATAGAGATTGAAAACAGTGATGGATGGCCAGACAAAATTTGCGTTCAATGCTTA
CATCAAGTGAGTCGTTGCCACGCGTTTAAGACTCGAGTAGAAAAATCCGATATTGCACTC
CGCCAGTACATTAAAGGCATCACTGTGCTGGATGACCATCAAATGAAGAGCAACATAACC
ACGATCGAGTTGCCAAAAATGACCCTTAGTTCTCCGAAATTACAACCAATTTCCCAACCA
GTAGCCACCCATCTCCACGAGCTGCATCTACATCGAGCTGATGTGCAGCCCATTCAAACG
GAAGCCCCATCGGTTCCGACCATGATACTAACCGGTACCCAGTTGATCAATGGACCACAG
ATAATCAACGCCGGTCACATAATAACTACGGCCACTGGACAACAAATCCTACAAACAACC
CCACAATACCAGGCTACGCAGATAGGGCAATTTATACACGGTCCGAACAACACAGTGCAA
ATGATAACGCACAATGGAAATCCCGCACATGTCCTACAGATACAACGCACAGTTGATGAT
TGTGAGATAATCGTGCAACCCGAAATGACTGAGTCACAGTACTTAGAAAATGGTAAGGTA
TCAACTTTGCCGATGATGGTAGCAGCACCTAGCACAACGATTCAAACCGACCAACTGCAA
GCCCAACAGCTACATGCACATATTAGCAGTCAACAACCGGTCCACCAACAACACGTCGGT
CTGGAGGAAAGCGAAACGCATTCCCAATTACACCAGAAGCTTGACGAAGACATCGATTGT
GTGCTGGTAGAAGACGAGACGATTGAAACGGATGAAATTATTGAAGAAGATGAAGGAGCA
GATACCGCAGATGTAGAATACTATCCCCAAACAGATTGTGAAGAAAGTGACGAGGAGGCC
AAACAGCTTGAAGAATCCGTAACGTATCAATCATCCTGTCCCAGTCCAAGCCCCGGATCG
TATATTTGTAACCTTTGTTACAAGGAGTTCAGCCAGCCGAAATGGCTTCAAAAGCACATG
TCACAGCATTCAAACTGGATTAAGGCAAATTGTAAAAAACAACCGGAATGTGAAATATGT
GGCAAAAGTTTTCGTGGTCCCGGAATGCTTCGTATGCATATGAAAACGCACGAAAAGGTT
AACAAAATACCAACCTGCAGTATCTGCAACACAGAGTTCAAAACTAAATCCATTCTTTAC
CGTCATCGACAAACTCATTTCGAAAAAAAGTTTGAATGCAATATTTGCGGAAAAAAGTAC
AACTCTAGATATCAGCTTAACATTCATGAGCATCGCCACGAAGTCCAGAAAACTCATACA
TGTCAGCATTGTGAGCGATCTTTCTTCAGTGAAACAGAACTG
>COL_quad3-A0NFH7
ATGGAACAATTAATAGTGAAAAACATCGAGTTGGACAAGATATGCCGCATTTGCTTGGCG
GTTAAAAAGGAAATGCGACCCTTGTTTGGTGAAATGGTGGCGGAGATGCTGATGGAAATC
GCCAAGATACAGATTGAACACATGGACGGTTGGCCAGACAAAATTTGCGTGCAATGCATT
CATCAAGTGAGCCGCTGCCATGCGTTCAAAACGCGTGTGGAGAAATCGGACATTGCGTTG
AGGCAGTACATCAAAGGAATCACCGTGGTGGAGGAACAGGAACCGAAAGAACCCATGCCG
GTGGAGCTACCTAAGATGAGCTTAAGCCCACCAAAGTTGCAACAAGTTACGCCAGCGCTG
CTACCGCAGCAGTTGCACGAACTGCACCACATGCAGCGAACGGACGTCCAAGCGCTGCAA
GCCGAGGCTCCAGTACAGCCGACCATGATACTGACCAGTGCACAATTGATCAATACCGGA
GCCCAGATAATTAATGCGGGCCATATCATCACAACGGCTACCGGGCAGCAGATCATACAG
ACGACCCCACAGTTCCAGGCTACCTCCATTGGACAGTTTATACAGGGCCCCAACAACACC
GTGCAAATGATTACCCAGAATGGTCACCCTGCACATGTGCTACAAATACAACGAACGGCC
GACGACCGCTGTGAGATAATAGTGCAGCCGGAAATAACGGAAGCACAATATTTGGAAAAC
GGTAAAGTCTCTTCCATGCCCGTGATGGTCACGGCCCCAACCACCGCATTACCTGCCGAT
TCGCTGCAAGTACAGCACCTGCACCACCATCACGCTCAGACGGAGAGTCACGAAACCGAG
CATATAGAGCTGGAGGATAGCGAAGATGAGACGAACATGGAAGAGAAGCTTGAAGAGCTC
GACGACAATGACTGCATGGTAGGGGACGATGAAACGGTTGAAACGGACGAAATGATCGAG
GAGGACGTCGGTATCGATGACACCGAAATTGAGTACTACGCCCAAACGGAATGCGAAGAG
ACGGATGAAGAGGAAAAACAGATAGCGGATTTCGTCACATATCAAACATCCTGTCCCAGC
CCAGGCCGGTACGTGTGCAATCTCTGCCATAAGGAATTCAACCAGCCCAAATGGTTACAA
ATGCACATGTCTTCGCACGCAAACTGGATCAAGGCGAATTGTAAAAAACAACCGGAATGT
GAAATTTGCCATAAAAGCTTCCGCGGACCGGGAATGCTGCGTATGCATATGAAAACGCAC
GAGAAGGTGAATAAAACTCCAACATGCAGTATCTGCAATAAGGAGTTTAAATCAAAATCC
ATCCTTTACCGACATCGTCAGACACACTTTGAGAAAACATTTGAATGTTCGATGTGCGAC
AAAAAGTTTAGTTCCAACTATCAGCTGAACATGCACGAGCAACGTCACAGAAAGCAGCGA
AGCCACAAATGTCCGCACTGTGATAAGGCGTTCTTCAACGAGTCGGAACTGAAA
>COL_quad4-A0NFH7
ATGGAACAATTAATAGTGAAAAACATCGAGTTGGACAAGATATGCCGCATTTGCTTGGCG
GTTAAAAAGGAAATGCGACCCTTGTTTGGTGAAATGGTGGCGGAGATGCTGATGGAAATC
GCCAAGATACAGATTGAACACATGGACGGTTGGCCAGACAAAATTTGCGTGCAATGCATT
CATCAAGTGAGCCGCTGCCATGCGTTCAAAACGCGTGTGGAGAAATCGGACATTGCGTTG
AGGCAGTACATCAAAGGAATCACCGTGGTGGAGGAACAGGAACCGAAAGAACCCATGCCG
GTGGAGCTACCTAAGATGAGCTTAAGCCCACCAAAGTTGCAACAAGTTACGCCAGCGCTG
CTACCGCAGCAGTTGCACGAACTGCACCACATGCAGCGAACGGACGTCCAAGCGCTGCAA
GCCGAGGCTCCAGTACAGCCGACCATGATACTGACCAGTGCACAATTGATCAATACCGGA
GCCCAGATAATTAATGCGGGCCATATCATCACAACGGCTACCGGGCAGCAGATCATACAG
ACGACCCCACAGTTCCAGGCTACCTCCATTGGACAGTTTATACAGGGCCCCAACAACACC
GTGCAAATGATTACCCAGAATGGTCACCCTGCACATGTGCTACAAATACAACGAACGGCC
GACGACCGCTGTGAGATAATAGTGCAGCCGGAAATAACGGAAGCACAATATTTGGAAAAC
GGTAAAGTCTCTTCCATGCCCGTGATGGTCACGGCCCCAACCACCGCATTACCTGCCGAT
TCGCTGCAAGTACAGCACCTGCACCACCATCACGCTCAGACGGAGAGTCACGAAACCGAG
CATATAGAGCTGGAGGATAGCGAAGATGAGACGAACATGGAAGAGAAGCTTGAAGAGCTC
GACGACAATGACTGCATGGTAGGGGACGATGAAACGGTTGAAACGGACGAAATGATCGAG
GAGGACGTCGGTATCGATGACACCGAAATTGAGTACTACGCCCAAACGGAATGCGAAGAG
ACGGATGAAGAGGAAAAACAGATAGCGGATTTCGTCACATATCAAACATCCTGTCCCAGC
CCAGGCCGGTACGTGTGCAATCTCTGCCATAAGGAATTCAACCAGCCCAAATGGTTACAA
ATGCACATGTCTTCGCACGCAAACTGGATCAAGGCGAATTGTAAAAAACAACCGGAATGT
GAAATTTGCCATAAAAGCTTCCGCGGACCGGGAATGCTGCGTATGCATATGAAAACGCAC
GAGAAGGTGAATAAAACTCCAACATGCAGTATCTGCAATAAGGAGTTTAAATCAAAATCC
ATCCTTTACCGACATCGTCAGACACACTTTGAG
>gambiae-A0NFH7
ATGGAGCAATTAACGACACGGAACATCGAACTGGATAAAATTTGTCGCATTTGTTTAGTG
GTGAAGAAGGAAATGCGGCCGCTATTCGGAGAGATGATTGCTGAAATGTTGATGGAAATC
GCCAAGATACAGATTGAACAAATGGATGGGTGGCCGGACAAAATTTGTGTCCAGTGCATA
CACCAAGTAAGTCGCTGCCATGCGTTTAAGACTCGTGTGGAAAAGTCAGATGTAACATTG
AGACAATATATCAAAGGTATCACGGTAACCGAGGATCAAGATCACAAAGAATGTATACAA
AAAGAGATACAAAATATAACCCTAAGTCCACCCAAGCTCCAACAAATGGCTCCGACGATG
ATCGCTCCGCAGTTGCACGAGTTACACATCCAGCGAACGGATATGCAAGCAATTCAGACT
GAAGCTCCACTGGCCGCTCCTGCAATGATATTGACTAGTGCTCAGCTTATTAATGCTGGT
GCACAAATTATAAATACAGGCCATATAATCACAACGGCTACTGGTCAGCAGATCATTCAG
ACCACACCACAATTTCAAGCTGCCTCAATCGGTCAGTTTATACAAGGTCCAAATAATACC
GTACAAATGATTACTCAGAACGGGCATCCAGCACACGTACTGCAAATTCAGCGTACTGCA
GATGATCGCTGCGAGATAATAGTGCAACCAGAAATGACAGAGGCACAATACCTGGAAAAT
GGTAAGATTTCATCAGTTCCCTTGATGGTCACGGCACCAGCAGCAACTACAGCCATACCT
ACCGACGCAATCCATGCACATCAGCTACATCACCATCATCACATGGCAGTGGAGCAAACG
GAGCCCACAGAACTTGAGGAAAGTGAAACAGAAACACAAATACATGAGAAGCTGGAAGAG
GATGTTGACTATTTGTTACCGGATGATGAAACAGTCGAGACAGATGAAATTATTGAAGAG
ACTGGGGGCGTAGAAGAAGGAGAGATGGAATATTATGCCGAAACAGAATGTGAGGATTCG
GACGATGAAGAAAAACTGATAGCGGAGTTTCTAACCTATCAGACATCTTGCCCTAGTCCT
GGCCGGTATGTCTGCAATCTTTGTCACAAAGAGTTTAATCAACCGAAATGGTTGCATCTT
CACATGTCATCGCATACCAACTGGATAAAGGCGAACTGTAAAAAACAACCAGAATGTGAA
ATTTGCCATAAAAGTTTTCGGGGCCCGGGAATGTTGCGAATGCATATGAAAACACATGAG
AAGGTAAACAAAATACCCACATGCAGTATTTGCAACAAAGAGTTTAAATCGAAATCGATA
TTGTATCGCCATCGACAGACGCATTTTGAGAAAAATTTTGAATGTTCTATGTGCGAGAAG
AAGTTTAGCTCAAAATACCAACTAAACATCCACGAGCAACGCCACAAAAAACAGAAAAGT
CACAAATGTCCCCACTGTGACAAGTCATTCTTCAACGAGACGGAACTGAAGAACCACATT
CAGCACCATTTGGGAACAAAGATGAAACAGAACAACAAAATAGCCATTAGTAGGAGT
>NC_crucians2-A0NFH7
ATGGAACAATTAATAGTGAAAAATATCGAGTTAGACAAGATATGCCGCATTTGCTTGGTG
GTAAAAAAGGAAATGCGACCTTTGTTTGGGGAAATGGTGGCGGAAATGCTGATGGAAATC
GCAAAGATACAGATTGAACACATGGACGGCTGGCCAGACAAAATTTGCGTGCAATGCATT
CATCAAGTGAGCCGCTGCCATGCGTTCAAAACGCGTGTGGAAAAATCGGACATTGCGTTA
CGGCAATATATCAAAGGAATAACCGTGGTGGCAGAACAGGAACCGAAAGAGCCTATGCCT
GTGGAGTTACCCAAAATGAGCTTAAGCTCACCAAAAATGCAGCAAGTTACGCCGGCCCTG
CTACCGCAGCAGTTGCATGAACTCCACATGCAGCGCACAGACGTCCAAGCAATGCAAGCT
GAAGCTCCAGTACCGCCGACCATGATACTAACCAGTGCACAATTGATCAATACCGGAGCC
CAGATAATAAATGCAGGCCATATCATCACAACGGCTACCGGACAGCAGATCATACAGACA
ACCCCTCAGTTCCAAGCTACCTCGATTGGACAGTTTATACAGGGCCCCAACAACACTGTG
CAAATGATTACTCAAAACGGCCATCCTGCACATGTGCTGCAAATACAACGAACGGCGGAC
GATCGCTGCGAGATAATAGTGCAACCGGAAATGACTGAGGCACAATATTTGGAAAATGGT
AACGTATCGTCCATGCCCGTGATGGTCACAGCCCCAACCACCGCATTACCTGCTGATTCC
ATACAAGTACAGCACCTGCAGCATCACACTCAAACCGAGAGTCACGAAGCCGAACATATA
GAGCTAGAGGACAGTGAAGATGAAGCGCACATGGAAGAGAAGCTGGAAGAACTCGACGAC
AATGATTGCATGGTGGGGGATGATGAAACTGTTGAAACGGACGAAATGATCGAGGAGGAC
GGAGGACTCGATGACACCGAAATTGATTATTACGCCCAAACCGAATGTGAAGAAACCGAT
GAAGAGGAAAAACAGATAGCGGATTTCGTCACATATCAAACATCGTGTCCCAGTCCAGGG
CGGTACGTTTGCAATCTCTGCCATAAGGAATTTAACCAGCCCAAATGGTTACAAATGCAT
ATGTCTTCACACGCAAATTGGATTAAGGCGAATTGTAAAAAGCAACCGGAATGTGAAATT
TGCCATAAAAGCTTCCGTGGACCTGGAATGCTGCGTATGCATATGAAAACGCACGAGAAG
GTGAATAAAACTCCAACATGCAGCATCTGTAATAAGGAGTTCAAATCAAAATCTATCCTC
TATCGACATCGACAGACACATTTTGAGAAAACATTTGAATGTTCAATGTGCGAGAAAAAA
TTTAGCTCCAACTATCAGCTGAATATGCACGAGCAGCGTCACAGAAAGCAGCGATGTCAC
AAATGTCCGCACTGTGATAAGGCGTTCTTCAATGAGTCGGAACTGAAG
>NC_crucians3-A0NFH7
ATGGAACAATTAATAGTGAAAAATATCGAGTTAGACAAGATATGCCGCATTTGCTTGGTG
GTAAAAAAGGAAATGCGACCTTTGTTTGGGGAAATGGTGGCGGAAATGCTGATGGAAATC
GCAAAGATACAGATTGAACACATGGACGGCTGGCCAGACAAAATTTGCGTGCAATGCATT
CATCAAGTGAGCCGCTGCCATGCGTTCAAAACGCGTGTGGAAAAATCGGACATTGCGTTA
CGGCAATATATCAAAGGAATAACCGTGGTGGCAGAACAGGAACCGAAAGAGCCTATGCCT
GTGGAGTTACCCAAAATGAGCTTAAGCTCACCAAAAATGCAGCAAGTTACGCCGGCCCTG
CTACCGCAGCAGTTGCATGAACTCCACATGCAGCGCACAGACGTCCAAGCAATGCAAGCT
GAAGCTCCAGTACCGCCGACCATGATACTAACCAGTGCACAATTGATCAATACCGGAGCC
CAGATAATAAATGCAGGCCATATCATCACAACGGCTACCGGACAGCAGATCATACAGACA
ACCCCTCAGTTCCAAGCTACCTCGATTGGACAGTTTATACAGGGCCCCAACAACACTGTG
CAAATGATTACTCAAAACGGCCATCCTGCACATGTGCTGCAAATACAACGAACGGCGGAC
GATCGCTGCGAGATAATAGTGCAACCGGAAATGACTGAGGCACAATATTTGGAAAATGGT
AACGTATCGTCCATGCCCGTGATGGTCACAGCCCCAACCACCGCATTACCTGCTGATTCC
ATACAAGTACAGCACCTGCAGCATCACACTCAAACCGAGAGTCACGAAGCCGAACATATA
GAGCTAGAGGACAGTGAAGATGAAGCGCACATGGAAGAGAAGCTGGAAGAACTCGACGAC
AATGATTGCATGGTGGGGGATGATGAAACTGTTGAAACGGACGAAATGATCGAGGAGGAC
GGAGGACTCGATGACACCGAAATTGATTATTACGCCCAAACCGAATGTGAAGAAACCGAT
GAAGAGGAAAAACAGATAGCGGATTTCGTCACATATCAAACATCGTGTCCCAGTCCAGGG
CGGTACGTTTGCAATCTCTGCCATAAGGAATTTAACCAGCCCAAATGGTTACAAATGCAT
ATGTCTTCACACGCAAATTGGATTAAGGCGAATTGTAAAAAGCAACCGGAATGTGAAATT
TGCCATAAAAGCTTCCGTGGACCTGGAATGCTGCGTATGCATATGAAAACGCACGAGAAG
GTGAATAAAACTCCAACATGCAGCATCTGTAATAAGGAGTTCAAATCAAAATCTATCCTC
TATCGACATCGACAGACACATTTTGAGAAAACATTTGAATGTTCAATGTGCGAGAAAAAA
TTTAGCTCCAACTATCAGCTGAATATGCACGAGCAGCGTCACAGAAAGCAGCGATGTCAC
AAATGTCCGCACTGTGATAAGGCGTTCTTCAATGAGTCGGAACTGAAG
>NC_crucians4-A0NFH7
ATGGAACAATTAATAGTGAAAAATATCGAGTTAGACAAGATATGCCGCATTTGCTTGGTG
GTAAAAAAGGAAATGCGACCTTTGTTTGGGGAAATGGTGGCGGAAATGCTGATGGAAATC
GCAAAGATACAGATTGAACACATGGACGGCTGGCCAGACAAAATTTGCGTGCAATGCATT
CATCAAGTGAGCCGCTGCCATGCGTTCAAAACGCGTGTGGAAAAATCGGACATTGCGTTA
CGGCAATATATCAAAGGAATAACCGTGGTGGCAGAACAGGAACCGAAAGAGCCTATGCCT
GTGGAGTTACCCAAAATGAGCTTAAGCTCACCAAAAATGCAGCAAGTTACGCCGGCCCTG
CTACCGCAGCAGTTGCATGAACTCCACATGCAGCGCACAGACGTCCAAGCAATGCAAGCT
GAAGCTCCAGTACCGCCGACCATGATACTAACCAGTGCACAATTGATCAATACCGGAGCC
CAGATAATAAATGCAGGCCATATCATCACAACGGCTACCGGACAGCAGATCATACAGACA
ACCCCTCAGTTCCAAGCTACCTCGATTGGACAGTTTATACAGGGCCCCAACAACACTGTG
CAAATGATTACTCAAAACGGCCATCCTGCACATGTGCTGCAAATACAACGAACGGCGGAC
GATCGCTGCGAGATAATAGTGCAACCGGAAATGACTGAGGCACAATATTTGGAAAATGGT
AACGTATCGTCCATGCCCGTGATGGTCACAGCCCCAACCACCGCATTACCTGCTGATTCC
ATACAAGTACAGCACCTGCAGCATCACACTCAAACCGAGAGTCACGAAGCCGAACATATA
GAGCTAGAGGACAGTGAAGATGAAGCGCACATGGAAGAGAAGCTGGAAGAACTCGACGAC
AATGATTGCATGGTGGGGGATGATGAAACTGTTGAAACGGACGAAATGATCGAGGAGGAC
GGAGGACTCGATGACACCGAAATTGATTATTACGCCCAAACCGAATGTGAAGAAACCGAT
GAAGAGGAAAAACAGATAGCGGATTTCGTCACATATCAAACATCGTGTCCCAGTCCAGGG
CGGTACGTTTGCAATCTCTGCCATAAGGAATTTAACCAGCCCAAATGGTTACAAATGCAT
ATGTCTTCACACGCAAATTGGATTAAGGCGAATTGTAAAAAGCAACCGGAATGTGAAATT
TGCCATAAAAGCTTCCGTGGACCTGGAATGCTGCGTATGCATATGAAAACGCACGAGAAG
GTGAATAAAACTCCAACATGCAGCATCTGTAATAAGGAGTTCAAATCAAAATCTATCCTC
TATCGACATCGACAGACACATTTTGAGAAAACATTTGAATGTTCAATGTGCGAGAAAAAA
TTTAGCTCCAACTATCAGCTGAATATGCACGAGCAGCGTCACAGAAAGCAGCGATGTCAC
AAATGTCCGCACTGTGATAAGGCGTTCTTCAATGAGTCGGAACTGAAG
>NC_crucians5-A0NFH7
ATGGAACAATTAATAGTGAAAAATATCGAGTTAGACAAGATATGCCGCATTTGCTTGGTG
GTAAAAAAGGAAATGCGACCTTTGTTTGGGGAAATGGTGGCGGAAATGCTGATGGAAATC
GCAAAGATACAGATTGAACACATGGACGGCTGGCCAGACAAAATTTGCGTGCAATGCATT
CATCAAGTGAGCCGCTGCCATGCGTTCAAAACGCGTGTGGAAAAATCGGACATTGCGTTA
CGGCAATATATCAAAGGAATAACCGTGGTGGCAGAACAGGAACCGAAAGAGCCTATGCCT
GTGGAGTTACCCAAAATGAGCTTAAGCTCACCAAAAATGCAGCAAGTTACGCCGGCCCTG
CTACCGCAGCAGTTGCATGAACTCCACATGCAGCGCACAGACGTCCAAGCAATGCAAGCT
GAAGCTCCAGTACCGCCGACCATGATACTAACCAGTGCACAATTGATCAATACCGGAGCC
CAGATAATAAATGCAGGCCATATCATCACAACGGCTACCGGACAGCAGATCATACAGACA
ACCCCTCAGTTCCAAGCTACCTCGATTGGACAGTTTATACAGGGCCCCAACAACACTGTG
CAAATGATTACTCAAAACGGCCATCCTGCACATGTGCTGCAAATACAACGAACGGCGGAC
GATCGCTGCGAGATAATAGTGCAACCGGAAATGACTGAGGCACAATATTTGGAAAATGGT
AACGTATCGTCCATGCCCGTGATGGTCACAGCCCCAACCACCGCATTACCTGCTGATTCC
ATACAAGTACAGCACCTGCAGCATCACACTCAAACCGAGAGTCACGAAGCCGAACATATA
GAGCTAGAGGACAGTGAAGATGAAGCGCACATGGAAGAGAAGCTGGAAGAACTCGACGAC
AATGATTGCATGGTGGGGGATGATGAAACTGTTGAAACGGACGAAATGATCGAGGAGGAC
GGAGGACTCGATGACACCGAAATTGATTATTACGCCCAAACCGAATGTGAAGAAACCGAT
GAAGAGGAAAAACAGATAGCGGATTTCGTCACATATCAAACATCGTGTCCCAGTCCAGGG
CGGTACGTTTGCAATCTCTGCCATAAGGAATTTAACCAGCCCAAATGGTTACAAATGCAT
ATGTCTTCACACGCAAATTGGATTAAGGCGAATTGTAAAAAGCAACCGGAATGTGAAATT
TGCCATAAAAGCTTCCGTGGACCTGGAATGCTGCGTATGCATATGAAAACGCACGAGAAG
GTGAATAAAACTCCAACATGCAGCATCTGTAATAAGGAGTTCAAATCAAAATCTATCCTC
TATCGACATCGACAGACACATTTTGAGAAAACATTTGAATGTTCAATGTGCGAGAAAAAA
TTTAGCTCCAACTATCAGCTGAATATGCACGAGCAGCGTCACAGAAAGCAGCGATGTCAC
AAATGTCCGCACTGTGATAAGGCGTTCTTCAATGAGTCGGAACTGAAG
>NC_crucians6-A0NFH7
ATGGAACAATTAATAGTGAAAAATATCGAGTTAGACAAGATATGCCGCATTTGCTTGGTG
GTAAAAAAGGAAATGCGACCTTTGTTTGGGGAAATGGTGGCGGAAATGCTGATGGAAATC
GCAAAGATACAGATTGAACACATGGACGGCTGGCCAGACAAAATTTGCGTGCAATGCATT
CATCAAGTGAGCCGCTGCCATGCGTTCAAAACGCGTGTGGAAAAATCGGACATTGCGTTA
CGGCAATATATCAAAGGAATAACCGTGGTGGCAGAACAGGAACCGAAAGAGCCTATGCCT
GTGGAGTTACCCAAAATGAGCTTAAGCTCACCAAAAATGCAGCAAGTTACGCCGGCCCTG
CTACCGCAGCAGTTGCATGAACTCCACATGCAGCGCACAGACGTCCAAGCAATGCAAGCT
GAAGCTCCAGTACCGCCGACCATGATACTAACCAGTGCACAATTGATCAATACCGGAGCC
CAGATAATAAATGCAGGCCATATCATCACAACGGCTACCGGACAGCAGATCATACAGACA
ACCCCTCAGTTCCAAGCTACCTCGATTGGACAGTTTATACAGGGCCCCAACAACACTGTG
CAAATGATTACTCAAAACGGCCATCCTGCACATGTGCTGCAAATACAACGAACGGCGGAC
GATCGCTGCGAGATAATAGTGCAACCGGAAATGACTGAGGCACAATATTTGGAAAATGGT
AACGTATCGTCCATGCCCGTGATGGTCACAGCCCCAACCACCGCATTACCTGCTGATTCC
ATACAAGTACAGCACCTGCAGCATCACACTCAAACCGAGAGTCACGAAGCCGAACATATA
GAGCTAGAGGACAGTGAAGATGAAGCGCACATGGAAGAGAAGCTGGAAGAACTCGACGAC
AATGATTGCATGGTGGGGGATGATGAAACTGTTGAAACGGACGAAATGATCGAGGAGGAC
GGAGGACTCGATGACACCGAAATTGATTATTACGCCCAAACCGAATGTGAAGAAACCGAT
GAAGAGGAAAAACAGATAGCGGATTTCGTCACATATCAAACATCGTGTCCCAGTCCAGGG
CGGTACGTTTGCAATCTCTGCCATAAGGAATTTAACCAGCCCAAATGGTTACAAATGCAT
ATGTCTTCACACGCAAATTGGATTAAGGCGAATTGTAAAAAGCAACCGGAATGTGAAATT
TGCCATAAAAGCTTCCGTGGACCTGGAATGCTGCGTATGCATATGAAAACGCACGAGAAG
GTGAATAAAACTCCAACATGCAGCATCTGTAATAAGGAGTTCAAATCAAAATCTATCCTC
TATCGACATCGACAGACACATTTTGAGAAAACATTTGAATGTTCAATGTGCGAGAAAAAA
TTTAGCTCCAACTATCAGCTGAATATGCACGAGCAGCGTCACAGAAAGCAGCGATGTCAC
AAATGTCCGCACTGTGATAAGGCGTTCTTCAATGAGTCGGAACTGAAG
>NC_crucians8-A0NFH7
ATGGAACAATTAATAGTGAAAAATATCGAGTTAGACAAGATATGCCGCATTTGCTTGGTG
GTAAAAAAGGAAATGCGACCTTTGTTTGGGGAAATGGTGGCGGAAATGCTGATGGAAATC
GCAAAGATACAGATTGAACACATGGACGGCTGGCCAGACAAAATTTGCGTGCAATGCATT
CATCAAGTGAGCCGCTGCCATGCGTTCAAAACGCGTGTGGAAAAATCGGACATTGCGTTA
CGGCAATATATCAAAGGAATAACCGTGGTGGCAGAACAGGAACCGAAAGAGCCTATGCCT
GTGGAGTTACCCAAAATGAGCTTAAGCTCACCAAAAATGCAGCAAGTTACGCCGGCCCTG
CTACCGCAGCAGTTGCATGAACTCCACATGCAGCGCACAGACGTCCAAGCAATGCAAGCT
GAAGCTCCAGTACCGCCGACCATGATACTAACCAGTGCACAATTGATCAATACCGGAGCC
CAGATAATAAATGCAGGCCATATCATCACAACGGCTACCGGACAGCAGATCATACAGACA
ACCCCTCAGTTCCAAGCTACCTCGATTGGACAGTTTATACAGGGCCCCAACAACACTGTG
CAAATGATTACTCAAAACGGCCATCCTGCACATGTGCTGCAAATACAACGAACGGCGGAC
GATCGCTGCGAGATAATAGTGCAACCGGAAATGACTGAGGCACAATATTTGGAAAATGGT
AACGTATCGTCCATGCCCGTGATGGTCACAGCCCCAACCACCGCATTACCTGCTGATTCC
ATACAAGTACAGCACCTGCAGCATCACACTCAAACCGAGAGTCACGAAGCCGAACATATA
GAGCTAGAGGACAGTGAAGATGAAGCGCACATGGAAGAGAAGCTGGAAGAACTCGACGAC
AATGATTGCATGGTGGGGGATGATGAAACTGTTGAAACGGACGAAATGATCGAGGAGGAC
GGAGGACTCGATGACACCGAAATTGATTATTACGCCCAAACCGAATGTGAAGAAACCGAT
GAAGAGGAAAAACAGATAGCGGATTTCGTCACATATCAAACATCGTGTCCCAGTCCAGGG
CGGTACGTTTGCAATCTCTGCCATAAGGAATTTAACCAGCCCAAATGGTTACAAATGCAT
ATGTCTTCACACGCAAATTGGATTAAGGCGAATTGTAAAAAGCAACCGGAATGTGAAATT
TGCCATAAAAGCTTCCGTGGACCTGGAATGCTGCGTATGCATATGAAAACGCACGAGAAG
GTGAATAAAACTCCAACATGCAGCATCTGTAATAAGGAGTTCAAATCAAAATCTATCCTC
TATCGACATCGACAGACACATTTTGAGAAAACATTTGAATGTTCAATGTGCGAGAAAAAA
TTTAGCTCCAACTATCAGCTGAATATGCACGAGCAGCGTCACAGAAAGCAGCGATGTCAC
AAATGTCCGCACTGTGATAAGGCGTTCTTCAATGAGTCGGAACTGAAG
>WA_freeborni1-A0NFH7
ATGGAACAATTAATAGTGAAAAATATCGAGTTGGACAAGATATGCCGCATTTGCTTGGTG
GTTAAAAAGGAAATGCGACCTTTGTTCGGCGAAATGGTGGCGGAAATGCTGATGGAAATC
GCCAAGATACAGATTGAACACATGGACGGTTGGCCAGACAAAATATGCGTGCAATGCATT
CATCAAGTGAGTCGCTGCCATGCGTTCAAAACGCGTGTGGAGAAATCGGACATTGCGTTA
AGGCAATACATCAAAGGAATAACCGTGGTGGCGGAACAGGAACCGAAAGAATCTATGCCT
GTGGAGCTACCTAAAATGAGCATGAGCCCACCAAAACTGCAGCATGTTACACCAGCGTTG
TTACCGCAGCAGTTGCATGATCTCCACATGCAGCGAACGGACGTCCAAGCACTGCAAGCT
GAGGCTCCAGTGCCGCCGACCATGATACTAACCAGTGCACAGTTGATCAACACCGGAGCC
CAGATAATAAATGCAGGTCATATCATCACAACGGCTACCGGACAGCAGATCATACAGACG
ACTCCTCAGTTCCAAGCTACCTCGATTGGACAGTTTATACAGGGCCCCAACAACACTGTG
CAAATGATTACTCAAAACGGTCATCCTGCACATGTGCTGCAAATACAACGAACGGCTGAC
GACCGTTGTGAGATAATAGTGCAGCCAGAAATAACTGAGGCACAATATTTGGAAAACGGT
AACATATCTTCCTTGCCCGTGATGGTCACAGCCCCAACTAACGCATTACCTGCTGATTCG
TTGCAAGTGCAGCACCTGCAGCATCACGCTCAGGTCGAGTGTCATGAAGCCGAGCACGTA
GAGCTAGAGGACAGCGAAGATGAAGCACACATGGAAGAGAAGCTGGAAGAACTTGATGAC
AATGACTGTATGGCAGGGGATGATGAAACGGTTGAAACCGACGAAATGATCGAAGAAGAC
GGTGGTATCGATGATACCGAAATTGAATACTACGCCCAAACGGAATGCGAAGAAACTGAT
GAAGAGGAAAAACAGATAGCGGACTTCGTCACATATCAAACATCGTGTCCCAGTCCAGGC
CGGTACGTTTGCAACCTATGCCATAAGGAATTTAACCAGCCCAAATGGTTGCAAATGCAC
ATGTCTTCACACGCAAACTGGATAAAGGCAAATTGTAAAAAGCAACCGGAATGTGAAATT
TGCCATAAAAGCTTCCGCGGACCTGGAATGCTGCGTATGCACATGAAAACGCACGAGAAG
GTTAATAAAATTCCAACATGTAGCATCTGCAATAAGGAGTTCAAATCGAAATCCATCCTC
TACCGACATCGTCAGACACATTTTGAGAAAACATTTGAATGTTCAATGTGTGAGAAGAAA
TTTAGCTCCAACTATCAGCTAAACATGCACGAGCAGCGCCACAGAAAGCAGCGAAGCCAC
AAATGTCCGCACTGTGATAAGGCTTTTTTCAACGAGTCGGAACTAAAA
>WA_freeborni2-A0NFH7
ATGGAACAATTAATAGTGAAAAATATCGAGTTGGACAAGATATGCCGCATTTGCTTGGTG
GTTAAAAAGGAAATGCGACCTTTGTTCGGCGAAATGGTGGCGGAAATGCTGATGGAAATC
GCCAAGATACAGATTGAACACATGGACGGTTGGCCAGACAAAATATGCGTGCAATGCATT
CATCAAGTGAGTCGCTGCCATGCGTTCAAAACGCGTGTGGAGAAATCGGACATTGCGTTA
AGGCAATACATCAAAGGAATAACCGTGGTGGCGGAACAGGAACCGAAAGAATCTATGCCT
GTGGAGCTACCTAAAATGAGCATGAGCCCACCAAAACTGCAGCATGTTACACCAGCGTTG
TTACCGCAGCAGTTGCATGATCTCCACATGCAGCGAACGGACGTCCAAGCACTGCAAGCT
GAGGCTCCAGTGCCGCCGACCATGATACTAACCAGTGCACAGTTGATCAACACCGGAGCC
CAGATAATAAATGCAGGTCATATCATCACAACGGCTACCGGACAGCAGATCATACAGACG
ACTCCTCAGTTCCAAGCTACCTCGATTGGACAGTTTATACAGGGCCCCAACAACACTGTG
CAAATGATTACTCAAAACGGTCATCCTGCACATGTGCTGCAAATACAACGAACGGCTGAC
GACCGTTGTGAGATAATAGTGCAGCCAGAAATAACTGAGGCACAATATTTGGAAAACGGT
AACATATCTTCCTTGCCCGTGATGGTCACAGCCCCAACTAACGCATTACCTGCTGATTCG
TTGCAAGTGCAGCACCTGCAGCATCACGCTCAGGTCGAGTGTCATGAAGCCGAGCACGTA
GAGCTAGAGGACAGCGAAGATGAAGCACACATGGAAGAGAAGCTGGAAGAACTTGATGAC
AATGACTGTATGGCAGGGGATGATGAAACGGTTGAAACGGACGAAATGATCGAAGAAGAC
GGTGGTATCGATGATACCGAAATTGAATACTACGCCCAAACGGAATGCGAAGAAACTGAT
GAAGAGGAAAAACAGATAGCGGACTTCGTCACATATCAAACATCGTGTCCCAGTCCAGGC
CGGTACGTTTGCAACCTATGCCATAAGGAATTTAACCAGCCCAAATGGTTGCAAATGCAC
ATGTCTTCACACGCAAACTGGATAAAGGCAAATTGTAAAAAGCAACCGGAATGTGAAATT
TGCCATAAAAGCTTCCGCGGACCTGGAATGCTGCGTATGCACATGAAAACGCACGAGAAG
GTTAATAAAATTCCAACATGTAGCATCTGCAATAAGGAGTTCAAATCGAAATCCATCCTC
TACCGACATCGTCAGACACATTTTGAGAAAACATTTGAATGTTCAATGTGTGAGAAGAAA
TTTAGCTCCAACTATCAGCTAAACATGCACGAGCAGCGCCACAGAAAGCAGCGAAGCCAC
AAATGTCCGCACTGTGATAAGGCTTTTTTCAACGAGTCGGAACTAAAA
>COL_albi1-A0NG27
GAACCGGGCGTTATAAGTAACGAAATGCTCACGAAGGCGATACTGGAGCAAGGTCACAAA
GGCGAAGCCGGTCGTCTGGCGCAGTTGAACGAATTGCATCTGGAAACCGTTACCGTCATA
CGGCTCGAGTTTCAAAATATCCTAAAAATAGATCACTTGTGGGTAATGAAAAATTTGGAA
GTTTTATCGCTGTCCTTCAACAAGATAGATAAAATCGAAAATCTGTCCCGTTTGTCGAAG
TTGAGAGAGTTGAATCTTTCCTTTAATTATATTGAAAAAATCGAGAATCTCGATAACCTG
ACTAACCTGCGAATTTTGTCGCTGTACGGCAATCGAATAACCCGTATTGAAAACGTTGAT
AAGCTTGAAAAACTAGTCATCTTTAGTGCAGGACGTAACAGCATCAACACGTTGGAAGGA
TTGGAACGGTTGAGATTTCTTAAGGAGTTACGTTCGCTAAACTTGGCCGATAATCCGATC
GCCGAAGATGCATCAAGACCACTGCGTTGCTATTTGGCCTCTTTGTTGCCGCATTTGAAA
TATTACGAATATGTGCTTATTCGTCAAAACGACCGGGATGCCGGAAAGGAGATGTTTCAG
CGTGAGCTTATCGATATTCTGGAGAACGAGCGTATAGAGATAATCGAGCGGATGAACGAA
GCCAAGGAGCGTGAGGACGAAATTAAACTATCGAAAAGCTTTGTAGAGCACCTGAATGGG
CATCAATTATTCGACTCCCTGTTCGGAAATGACCGAGAAGGAGAAGCACTGCTAAGTATT
GGTAGCGAGGCAATTGAATTAAAAAACGACTACCGGAATGATGCGTTCGTTTTCACGCAA
CATATCTACAAGGTTGGTTTGGCCCAACATGAAAAACGACAAGCTGAGATACAGCTGTAC
AATCGCTGCATTTCGGATGAAAGAAAGATAGCCCAAACACAGGGACAAAGGTACATCAAT
GGTTTCTTGAATTCCTACAATAACTTATTCGAGCAGGCAAAGGAAATTGTTGCTAGCCTG
AAGACGAAAAACTTAACCAGCAAAACATACAACGCAGAAACGGAGAAACTGTTGGATGAC
TTGAATTTATGCAAAAGTGGTTTCAATTCGCTCTTTGAGGATACTTGGCACACGTTAATG
GGCATAGAGATGCAGCTGTTTGAGCGAACGGAGGAAGGGAACACGACCTTCGAAAACACT
ATCAAGGAAATGACGAACCAGTTCATTGAGCTGGCGCAAGCTCAATTCGTATTGCTGCGT
GAAGCGGAAATCCATTTTAGCGATTCTCTAGTAGATACTGTGCAACAGTTTGTGACGTTC
AGGGCAGCGGCTGGCCAGGCCGATCGACTCCCTGACGCACTGAAACAGTCGTTAGACGAT
AAGGATGTTATCAGTAATATGGCAGCAGGTATGAGAGATCAGCATATGCAACTAATTGAT
GAAAGGGAGGACAAGCTGATCACACGGAGTCGCAACTGGGTTAAAGAATTGTGCGATGAA
TTACAAAAG
>COL_albi2-A0NG27
GAACCGGGCGTTATAAGTAACGAAATGCTCACGAAGGCGATACTGGAGCAAGGTCACAAA
GGCGAAGCCGGTCGTCTGGCGCAGTTGAACGAATTGCATCTGGAAACCGTTACCGTCATA
CGGCTCGAGTTTCAAAATATCCTAAAAATAGATCACTTGTGGGTAATGAAAAATTTGGAA
GTTTTATCGCTGTCCTTCAACAAGATAGATAAAATCGAAAATCTGTCCCGTTTGTCGAAG
TTGAGAGAGTTGAATCTTTCCTTTAATTATATTGAAAAAATCGAGAATCTCGATAACCTG
ACTAACCTGCGAATTTTGTCGCTGTACGGCAATCGAATAACCCGTATTGAAAACGTTGAT
AAGCTTGAAAAACTAGTCATCTTTAGTGCAGGACGTAACAGCATCAACACGTTGGAAGGA
TTGGAACGGTTGAGATTTCTTAAGGAGTTACGTTCGCTAAACTTGGCCGATAATCCGATC
GCCGAAGATGCATCAAGACCACTGCGTTGCTATTTGGCCTCTTTGTTGCCGCATTTGAAA
TATTACGAATATGTGCTTATTCGTCAAAACGACCGGGATGCCGGAAAGGAGATGTTTCAG
CGTGAGCTTATCGATATTCTGGAGAACGAGCGTATAGAGATAATCGAGCGGATGAACGAA
GCCAAGGAGCGTGAGGACGAAATTAAACTATCGAAAAGCTTTGTAGAGCACCTGAATGGG
CATCAATTATTCGACTCCCTGTTCGGAAATGACCGAGAAGGAGAAGCACTGCTAAGTATT
GGTAGCGAGGCAATTGAATTAAAAAACGACTACCGGAATGATGCGTTCGTTTTCACGCAA
CATATCTACAAGGTTGGTTTGGCCCAACATGAAAAACGACAAGCTGAGATACAGCTGTAC
AATCGCTGCATTTCGGATGAAAGAAAGATAGCCCAAACACAGGGACAAAGGTACATCAAT
GGTTTCTTGAATTCCTACAATAACTTATTCGAGCAGGCAAAGGAAATTGTTGCTAGCCTG
AAGACGAAAAACTTAACCAGCAAAACATACAACGCAGAAACGGAGAAACTGTTGGATGAC
TTGAATTTATGCAAAAGTGGTTTCAATTCGCTCTTTGAGGATACTTGGCACACGTTAATG
GGCATAGAGATGCAGCTGTTTGAGCGAACGGAGGAAGGGAACACGACCTTCGAAAACACT
ATCAAGGAAATGACGAACCAGTTCATTGAGCTGGCGCAAGCTCAATTCGTATTGCTGCGT
GAAGCGGAAATCCATTTTAGCGATTCTCTAGTAGATACTGTGCAACAGTTTGTAACGTTC
AGGGCAGCGGCTGGCCAGGCCGATCGACTCCCTGACGCACTGAAACAGTCGTTAGACGAT
AAGGATGTTATCAGTAATATGGCAGCAGGTATGAGAGATCAGCATATGCAACTAATTGAT
GAAAGGGAGGACAAGCTGATCACACGGAGTCGCAACTGGGTTAAAGAATTGTGCGATGAA
TTACAAAAG
>COL_quad3-A0NG27
GAGCCGGGCGTGATCAGCAATGAAATGTTAACCAAAGCGATTTTGGAGCAAGGCCATAAA
GGAGAAGCCGGTCGCCTGGCGCAGCTGAACCAGCTACACCTGGAGACGGTCACTGTTATT
CGGCTGGAATTTCAAAATATTTTAAAAATTGATCACCTATGGGTGATGAAAAATCTGGAA
GTGCTCTCCTTGTCGTTCAATAAAATAGACAAAATCGAAAACCTATCACGCTTGCCGAAG
CTGAAAGAGTTGAACCTTTCGTTCAACTATATCGAAAAGATAGAAAATCTTGATAATCTA
GACAATTTGCGAATTCTTTCCCTGTATGGCAATCGCATCTCGCGCATTGAGAACATGGAC
AAGCTGGAACGATTGGTGATCTTCAGCGCGGGCAGAAACAACATTAACACGTTGGCCGGT
TTGGAGCGTCTGAGATTTTTGAAAGATCTACGATCGCTTAATTTAGCTGAAAACCCTATC
GCACAAGATGCCGCAAAACCGCTACGTTTGTATTTGGCCACGTTGCTGCCACAGCTGAAG
TACTACGAGTACATTCTGATCAGGCCTAAAGAACGTGACTCTGGAAAGGACATGTTTCAG
CGGGAGCTACTCGATATTCTGGAGCACGAGCGCATTGAAATCATCGAACGTACGAATGCA
GCAAACGAGCGGGATGACGAAATAAGATTATCGAAGAGCTTCGTGGAGCACTTAAACGGG
CATCAGTTGTTCGATTCCTTGTTTGAGGGCGATTCGGAAGGAGAAGCGTTGCTGAGCATC
GGAAGTGAAGCTATGGACCTGAAGGATGACTATCGGAATGAAGCCTACGCGTTTACCCAA
AGCATCTATAAAATGGGATTGGAGCAACAGGAAAAGCGTCAAGCGGAAATCGAACTTTAC
AACCGGTGCATCACCGATGAACGGAAAAAGGCTCAGCTCATGGGACAAAAAATAATAAGT
AACTTTTTGGAATCGTACAACAATCTGTACAAACTTGCCAAGGAAATAGTTGGCAGTCTG
AGAGGCCGGGATTTGAACAGTAAAACCTACAATGCAGAAACGGAAAAACTCCTCGATGAG
CTGAATTTATGCAAGAGCGGTTTTAATTCATTGTTCGAAGACACATGGCACACGTTAATG
GGTATAGAAATGCAGCTGTTTGAACGGACGGAGGAAGGAAATTCTACATTTGAAAACACC
ATTAAAGAAATGACCAATGAGTTTATCGAGCTGGCACAAGCACAGTTCGTGTTGTTACGC
GAGGCCGAGATTAACTTCAGCGATGCTCTGGTGGACACCGTTCAGCAGTTTGTGACATTT
AAGGCCGCTTCTGGGCAAGCGGGCAAGCTACCGGAAGTGTTGAAGGAGTCTCTGGATAAT
AAGGACGTGATCAGCAGCATGGCAGCCGGTATGCGTGATCAGCACATGCAGCTGATCGAT
GCACGAGAGGATAAACTTATTACCCGTAGCCGCAACTGGGTCAAGGAGCTGTGTGACGAT
CTGCAAAAG
>COL_quad4-A0NG27
GAGCCGGGCGTGATCAGCAATGAAATGTTAACCAAAGCGATTTTGGAGCAAGGCCATAAA
GGAGAAGCCGGTCGCCTGGCGCAGCTGAACCAGCTACACCTGGAGACGGTCACTGTTATT
CGGCTGGAATTTCAAAATATTTTAAAAATTGATCACCTATGGGTGATGAAAAATCTGGAA
GTGCTCTCCTTGTCGTTCAATAAAATAGACAAAATCGAAAACCTATCACGCTTGCCGAAG
CTGAAAGAGTTGAACCTTTCGTTCAACTATATCGAAAAGATAGAAAATCTTGATAATCTA
GACAATTTGCGAATTCTTTCCCTGTATGGCAATCGCATCTCGCGCATTGAGAACATGGAC
AAGCTGGAACGATTGGTGATCTTCAGCGCGGGCAGAAACAACATTAACACGTTGGCCGGT
TTGGAGCGTCTGAGATTTTTGAAAGATCTACGATCGCTTAATTTAGCTGAAAACCCTATC
GCACAAGATGCCGCAAAACCGCTACGTTTGTATTTGGCCACGTTGCTGCCACAGCTGAAG
TACTACGAGTACATTCTGATCAGGCCTAAAGAACGTGACTCTGGAAAGGACATGTTTCAG
CGGGAGCTACTCGATATTCTGGAGCACGAGCGCATTGAAATCATCGAACGTACGAATGCA
GCAAACGAGCGGGATGACGAAATAAGATTATCGAAGAGCTTCGTGGAGCACTTAAACGGG
CATCAGTTGTTCGATTCCTTGTTTGAGGGCGATTCGGAAGGAGAAGCGTTGCTGAGCATC
GGAAGTGAAGCTATGGACCTGAAGGATGACTATCGGAATGAAGCCTACGCGTTTACCCAA
AGCATCTATAAAATGGGATTGGAGCAACAGGAAAAGCGTCAAGCGGAAATCGAACTTTAC
AACCGGTGCATCACCGATGAACGGAAAAAGGCTCAGCTCATGGGACAAAAAATAATAAGT
AACTTTTTGGAATCGTACAACAATCTGTACAAACTTGCCAAGGAAATAGTTGGCAGTCTG
AGAGGCCGGGATTTGAACAGTAAAACCTACAATGCAGAAACGGAAAAACTCCTCGATGAG
CTGAATTTATGCAAGAGCGGTTTTAATTCATTGTTCGAAGACACATGGCACACGTTAATG
GGTATAGAAATGCAGCTGTTTGAACGGACGGAGGAAGGAAATTCTACATTTGAAAACACC
ATTAAAGAAATGACCAATGAGTTTATCGAGCTGGCACAAGCACAGTTCGTGTTGTTACGC
GAGGCCGAGATTAACTTCAGCGATGCTCTGGTGGACACCGTTCAGCAGTTTGTGACATTT
AAGGCCGCTTCTGGGCAAGCGGGCAAGCTACCGGAAGTGTTGAAGGAGTCTCTGGATAAT
AAGGACGTGATCAGCAGCATGGCAGCCGGTATGCGTGATCAGCACATGCAGCTGATCGAT
GCACGAGAGGATAAACTTATTACCCGTAGCCGCAACTGGGTCAAGGAGCTGTGTGACGAT
CTGCAAAAG
>gambiae-A0NG27
GAACCAGGCGTAATTAGCAATGAAATGTTAACGAAAGCTATTTTAGAGCAAGGCCATAAA
GGGGAAGCCGGTCGGCTAGCGCAGTTGAATCAGCTGCACTTGGAAACAGTTACCGTGATT
CGTTTGGAGTTCCAAAATATACTTAAAATTGATCATTTATGGGTTATGAAAAATTTGGAA
GTACTTTCGCTATCGTTTAACAAAATTGACAAGATCGAAAATCTTTCACGCTTGCCAAAG
CTGAAGGAACTGAATTTGTCCTTTAACTTTATTGAAAAAATGGAAAATCTGGAAAAGTTG
GAAAATTTACGCATACTGTCTCTGTATGGCAATCGTATCACAAGCGTGGAAAACGTCGAT
AAGCTGGAGCGCTTGGTAATACTGAGCGTGGGACGAAACAATATCAATACCCTTGACGGG
TTGGAACGGTTAAGGTTTTTAAAAGATCTACGATCGCTTAATCTTGCCGAAAACCCAATT
GCTCAGGACCAGGATAAGCCTTTACGATTGTACCTAGCGACGTTGCTGCCTCACTTGAAA
TACTATGAGTACGTTTTGATTCGTCCCGCGGAACGTGATGCGGGAAAAGATAAATTTCAA
CGAGAGCTGATCGATATTCTGGAGCATGAACGAATCGAAATCATCGAGCGCACCAAAGCG
GCTAAAGAACGAGACGACGAAATACGGCTATCCAAAAGTTTTGTAGAACATTTGAATGGT
CATCAGCTGTTTGAGTCCCTGTTTCAAGGAGATCCTGAAGGAGCCGCCCTATTGAGCATT
GGGGCAGAAGCAGTAGATCTCAAAAATGACTATCGAAATGAAGCGTACTCGTTTACCCAA
AACATTTACAAGATGGGTTTAGAGCAGCAGGAAAAGCGTCAAGCAGAAATCGAGCTCTAC
AGTCGATGCATCCGTGATGAGCGTAAAAAAGCGCAGTTGCAAGGTCAAACCATTATCAAG
AATTTTCTAGAATCATACAAAAGTTTGTACAAACTAGCAAAGGATATCGTTGGCGCATTG
AAAGGGCGAGATTTGAACAGCAAAGCGTATAATGCTGAAACGGAGAAGCTGCTCGATGAG
CTGAACCTGTGCAAAAGCGGTTTCAATTCGCTGTTCGAAGACACCTGGCACACTCTGATG
GGATTTGAAATGCAGCTATTTGAACGGACGGAGGAAGGAAATTCAACATTTGAAAATACT
ATCAAAGAAATGACGAATGAGTTCATCGAGATGGCCCAGGGTCAGTTTGTGCTGTTGCGC
GAGGCTGAGATAAATTTTAGCGATGCTTTGGTCGATACGGTTCAGCAGTTTGTAACGTTT
AAGGCGGCTTCTGGGCAAGCGGATCAGTTGCCCGACGCGCTGAAGGAGTCCTTAGACGAC
AAGGACGTTATCAGCAACATGGCAGCGGGTATGCGCGACCAGCATATGCAGCAAATCGAT
GCACGGGAAGATAAACTTATTACTCGCAGTCGTAACTGGGTCAAAGAGCTATGCGATGAT
CTTCAAAAG
>NC_crucians2-A0NG27
GAGCCGGGAGTGATCAGCAATGAAATGTTAACCAAAGCGATTCTGGAGCAAGGCCATAAA
GGTGAAGCCGGTCGCCTGGCGCAGCTGAATCAGCTCCATCTGGAGACAGTTACCGTTATT
CGGTTGGAGTTTCAAAATATTTTAAAAATTGATCACCTGTGGGTGATGAAAAATCTGGAA
GTGCTCTCGCTGTCGTTCAATAAAATTGACAAAATCGAAAACCTATCCCGCTTGCCGAAG
TTGAAAGAATTGAATCTTTCGTTCAACTACATCGAAAAAATAGAAAATCTAGATAAGCTG
GATAATTTGCGAATCCTTTCCCTGTATGGCAATCGCATCTCACGCATTGAAAACATGGAC
AATCTGGAACGATTGGTGATTTTTAGTGCTGGCAGGAACAACATTAACACGTTGGCAGGT
TTGGAGCGTCTGAGATTTTTGAAAGATTTACGATCGCTTAATTTAGCTGAAAACCCCATC
GCTCAAGATGCCGCAAAACCGCTGCGTTTGTATCTGGCCACGTTGCTGCCGCAGCTGAAG
TATTACGAGTACATACTGATCCGGCCCAAAGAACGTGACTCTGGGAAGGAAATATTTCAG
CGGGAATTACTAGATATTCTGGAGCATGAGCGCATTGAAATCGTCGAACGTACGAATGCA
GCAAAGGAGCGGGATGACGAAATAAGACTATCGAAGAGCTTCGTGGAGCACTTAAACGGC
CATCAGCTGTTCGATTCCTTGTTTGAGGGCGATTCGGAAGGCGAAGCGTTGCTGAGCATC
GGAAGCGAGGCTATGGACCTGAAGGATGACTATCGGAATGAAGCGTACGCTTTTACGCAA
AGCATCTATAAAATGGGATTGGAGCAACAGGAAAAGCGACAAGCGGAAATTGAGCTCTAC
AACCGGTGTATCACAGATGAACGGAAAAAGGCACAGCTCATGGGACAAAAAATAATAAGC
AACTTTTTGCAATCCTACAACAATCTGTATAAACTGGCCAAGGAAATTGTCGGCGGTCTG
AGAGGGCGAGATTTGAACAGTAAAACCTACAATGCGGAAACGGAAAAACTGCTCGATGAG
CTGAATTTATGCAAGAGCGGTTTCAATTCATTGTTCGAAGATACGTGGCACACATTGATG
GGTATAGAAATGCAGCTGTTTGAACGGACGGAGGAAGGAAATTCCACCTTTGAAAACACT
ATCAAGGAAATGACAAACGAGTTTATCGAGCTGGCCCAAGCTCAGTTCGTATTGCTACGC
GAGGCCGAAATTAACTTCAGCGATGCTCTGGTCGACACCGTCCAGCAGTTTGTTACATTT
AAGGCGGCAGCTGGCCAGGCAGACAAGCTGCCGGATGTGTTGAAGGAGTCCCTGGAAGAT
AAGGACGTGATCAGCAGCATGGCAGCCGGTATGCGCGATCAGCACATGCAGTTGATCGAT
GCCCGGGAGGATAAACTTATCACCCGTAGTCGCAACTGGGTCAAGGAGCTTTGTGACGAT
CTACAGAAG
>NC_crucians3-A0NG27
GAGCCGGGAGTGATCAGCAATGAAATGTTAACCAAAGCGATTCTGGAGCAAGGCCATAAA
GGTGAAGCCGGTCGCCTGGCGCAGCTGAATCAGCTCCATCTGGAGACAGTTACCGTTATT
CGGTTGGAGTTTCAAAATATTTTAAAAATTGATCACCTGTGGGTGATGAAAAATCTGGAA
GTGCTCTCGCTGTCGTTCAATAAAATTGACAAAATCGAGAACCTATCCCGCTTGCCGAAG
TTGAAAGAATTGAACCTTTCGTTCAACTACATCGAAAAAATAGAAAATCTAGATAAGCTG
GACAATTTGCGAATCCTTTCCCTGTATGGCAATCGCATCTCACGCATTGAAAACATGGAC
AATCTGGAACGATTGGTGATTTTTAGCGCTGGCAGGAACAACATTAACACGTTGGCGGGT
TTGGAGCGTCTGAGATTTTTGAAAGATTTACGATCGCTAAATTTAGCTGAAAACCCCATC
GCTCAAGATACCGCCAAACCGCTGCGTTTGTATCTGGCCACGTTGCTGCCGCAGCTAAAG
TATTACGAGTACATACTGATACGGCCCAAAGAACGTGACTCTGGGAAGGAAATATTTCAG
CGGGAATTACTAGATATTCTGGAGCATGAGCGCATTGAAATCGTCGAACGTACGAATGCA
GCAAAGGAGCGGGATGACGAAATAAGACTATCGAAGAGCTTCGTGGAGCACTTAAACGGC
CATCAGCTGTTCGATTCCTTGTTTGAGGGCGATTCGGAAGGCGAAGCGTTGCTGAGCATC
GGAAGCGAGGCTATGGACCTGAAGGATGACTATCGGAATGAAGCGTACGCTTTTACGCAA
AGCATCTATAAAATGGGATTGGAGCAACAGGAAAAGCGACAAGCGGAAATTGAGCTCTAC
AACCGGTGTATCACAGATGAACGGAAAAAGGCACAGCTCATGGGACAAAAAATAATAAGC
AACTTTTTGCAATCCTACAACAATCTGTATAAACTGGCCAAGGAAATTGTCGGCGGTCTG
AGAGGGCGAGATTTGAACAGTAAAACCTACAATGCGGAAACGGAAAAACTGCTCGATGAG
CTGAATTTATGCAAGAGCGGTTTCAATTCATTGTTCGAAGATACGTGGCACACATTGATG
GGTATAGAAATGCAGCTGTTTGAACGGACGGAGGAAGGAAATTCCACCTTTGAAAACACT
ATCAAGGAAATGACAAACGAGTTTATCGAGCTGGCCCAAGCTCAGTTCGTATTGCTACGC
GAGGCCGAAATTAACTTCAGCGATGCTCTGGTCGACACCGTCCAGCAGTTTGTTACATTT
AAGGCGGCAGCTGGCCAGGCAGACAAGCTGCCGGATGTGTTGAAGGAGTCCCTGGAAGAT
AAGGACGTGATCAGCAGCATGGCAGCCGGTATGCGCGATCAGCACATGCAGTTGATCGAT
GCCCGGGAGGATAAACTTATCACCCGTAGTCGCAACTGGGTCAAGGAGCTTTGTGACGAT
CTACAGAAG
>NC_crucians4-A0NG27
GAGCCGGGAGTGATCAGCAATGAAATGTTAACCAAAGCGATTCTGGAGCAAGGCCATAAA
GGTGAAGCCGGTCGCCTGGCGCAGCTGAATCAGCTCCATCTGGAGACAGTTACCGTTATT
CGGTTGGAGTTTCAAAATATTTTAAAAATTGATCACCTGTGGGTGATGAAAAATCTGGAA
GTGCTCTCGCTGTCGTTCAATAAAATTGACAAAATCGAAAACCTATCCCGCTTGCCGAAG
TTGAAAGAATTGAATCTTTCGTTCAACTACATCGAAAAAATAGAAAATCTAGATAAGCTG
GACAATTTGCGAATTCTTTCCCTGTATGGCAATCGCATCTCACGCATTGAAAACATGGAC
AATCTGGAACGGTTGGTGATCTTTAGCGCTGGCAGGAACAACATTAACACGTTGGCGGGT
TTGGAGCGTCTGAGATTTTTGAAAGATTTACGATCGCTTAATTTAGCTGAAAACCCCATC
GCTCAAGATACCGCAAAACCGCTGCGTTTGTATCTGGCCACGTTGCTGCCGCAGCTGAAG
TATTACGAGTACATACTGATCCGGCCCAAAGAACGTGACTCTGGGAAGGAAATATTTCAG
CGGGAATTACTAGATATTCTGGAGCATGAGCGCATTGAAATCGTCGAACGTACGAATGCA
GCAAAGGAGCGGGATGACGAAATAAGACTATCGAAGAGCTTCGTGGAGCACTTAAACGGC
CATCAGCTGTTCGATTCCTTGTTTGAGGGCGATTCGGAAGGCGAAGCGTTGCTGAGCATC
GGAAGCGAGGCTATGGACCTGAAGGATGACTATCGGAATGAAGCGTACGCTTTTACGCAA
AGCATCTATAAAATGGGATTGGAGCAACAGGAAAAGCGACAAGCGGAAATTGAGCTCTAC
AACCGGTGTATCACAGATGAACGGAAAAAGGCACAGCTCATGGGACAAAAAATAATAAGC
AACTTTTTGCAATCCTACAACAATCTGTATAAACTGGCCAAGGAAATTGTCGGCGGTCTG
AGAGGGCGAGATTTGAACAGTAAAACCTACAATGCGGAAACGGAAAAATTGCTCGATGAG
CTGAATTTATGCAAGAGCGGTTTCAATTCATTGTTCGAAGATACGTGGCACACATTGATG
GGTATAGAAATGCAGCTGTTTGAACGGACGGAGGAAGGAAATTCCACCTTTGAAAACACT
ATCAAGGAAATGACAAACGAGTTTATCGAGCTGGCCCAAGCTCAGTTCGTATTGCTACGC
GAGGCCGAGATTAACTTCAGCGATGCTCTGGTCGACACCGTCCAGCAGTTTGTTACATTT
AAGGCGGCAGCTGGCCAAGCAGACAAGCTACCGGATGTGTTGAAGGAGTCCCTGGAAGAT
AAGGACGTGATCAGCAGCATGGCAGCCGGTATGCGCGATCAGCACATGCAGTTGATCGAT
GCCCGTGAGGATAAACTTATCACCCGTAGTCGCAACTGGGTCAAGGAGCTTTGTGACGAT
CTACAGAAG
>NC_crucians5-A0NG27
GAGCCGGGAGTGATCAGCAATGAAATGTTAACCAAAGCGATTCTGGAGCAAGGCCATAAA
GGTGAAGCCGGTCGCCTGGCGCAGCTGAATCAGCTCCATCTGGAGACAGTTACCGTTATT
CGGCTGGAGTTTCAAAATATTTTAAAAATTGATCACCTGTGGGTGATGAAAAATCTGGAA
GTGCTCTCGCTGTCGTTCAATAAAATTGACAAAATCGAAAACCTATCCCGCTTGCCGAAG
TTGAAAGAATTGAACCTTTCGTTCAACTACATCGAAAAAATAGAAAATCTAGATAAGCTG
GACAATTTGCGAATTCTTTCCCTGTATGGAAATCGCATCTCACGCATTGAAAACATGGAC
AATCTGGAACGATTGGTGATCTTTAGCGCTGGCAGGAACAACATTAACACGTTGGCGGGT
TTGGAGCGTCTGAGATTTTTGAAAGATTTACGATCGCTTAATTTAGCTGAAAACCCCATC
GCTCAAGATACCGCCAAACCGCTGCGTTTGTATCTGGCCACGTTGCTGCCGCAGCTGAAG
TATTACGAGTACATACTGATCCGGCCCAAAGAACGTGACTCTGGGAAGGAAATATTTCAG
CGGGAATTACTCGATATTCTGGAGCATGAGCGCATTGAAATCGTCGAACGTACGAATGCA
GCAAAGGAGCGGGATGACGAAATAAGACTATCGAAGAGCTTCGTGGAGCACTTAAACGGC
CATCAGCTGTTCGATTCCTTGTTTGAGGGCGATTCGGAAGGCGAAGCGTTGCTGAGCATC
GGAAGCGAGGCTATGGACCTGAAGGATGACTATCGGAATGAAGCGTACGCTTTTACGCAA
AGCATCTATAAAATGGGATTGGAGCAACAGGAAAAGCGACAAGCGGAAATTGAGCTCTAC
AACCGGTGTATCACAGATGAACGGAAAAAGGCGCAGCTGATGGGACAAAAAATAATAAGC
AACTTTTTGCAATCCTACAACAATCTGTATAAACTGGCCAAAGAAATTGTCGGCGGTCTG
AGAGGGCGAGATTTGAACAGTAAAACCTACAATGCGGAAACGGAAAAACTGCTGGATGAG
CTGAATTTATGCAAGAGCGGTTTCAATTCATTGTTCGAAGATACGTGGCACACATTGATG
GGTATAGAAATGCAGCTGTTCGAACGGACGGAGGAAGGAAATTCCACCTTTGAAAACACT
ATTAAGGAAATGACAAACGAGTTTATCGAGCTGGCCCAAGCTCAGTTCGTATTGCTACGC
GAGGCCGAGATTAACTTCAGCGATGCTCTGGTCGACACCGTCCAGCAGTTTGTTACATTT
AAGGCGGCAGCTGGCCAAGCAGACAAGCTACCGGATGTGTTGAAGGAGTCCCTGGAAGAT
AAGGACGTGATCAGCAGCATGGCAGCCGGTATGCGCGATCAGCACATGCAGTTGATCGAT
GCCCGTGAGGATAAACTTATCACCCGTAGTCGCAACTGGGTCAAGGAGCTTTGTGACGAT
CTACAGAAG
>NC_crucians6-A0NG27
GAGCCGGGAGTGATCAGCAATGAAATGTTAACCAAAGCGATTCTGGAGCAAGGCCATAAA
GGTGAAGCCGGTCGCCTGGCGCAGCTGAATCAGCTCCATCTGGAGACAGTTACCGTTATT
CGGTTGGAGTTTCAAAATATTTTAAAAATTGATCACCTGTGGGTGATGAAAAATCTGGAA
GTGCTCTCGCTGTCGTTCAATAAAATTGACAAAATCGAAAACCTATCCCGCTTGCCGAAG
TTGAAAGAATTGAATCTTTCGTTCAACTACATCGAAAAAATAGAAAATCTAGATAAGCTG
GACAATTTGCGAATTCTTTCCCTGTATGGCAATCGCATCTCACGCATTGAAAACATGGAC
AATCTGGAACGGTTGGTGATCTTTAGCGCTGGCAGGAACAACATTAACACGTTGGCGGGT
TTGGAGCGTCTGAGATTTTTGAAAGATTTACGATCGCTTAATTTAGCTGAAAACCCCATC
GCTCAAGATACCGCCAAACCGCTGCGTTTGTATCTGGCCACGTTGCTGCCGCAGCTGAAG
TATTACGAGTACATACTGATCCGGCCCAAAGAACGTGACTCTGGGAAGGAAATATTTCAG
CGGGAATTACTAGATATTCTGGAGCATGAGCGCATAGAAATCGTCGAACGTACGAATGCA
GCAAAGGAGCGGGATGACGAAATAAGACTATCGAAGAGCTTCGTGGAGCACTTAAACGGC
CATCAGCTGTTCGATTCCTTGTTTGAGGGCGATTCGGAAGGCGAAGCGTTGCTGAGCATC
GGAAGCGAGGCTATGGACCTGAAGGATGACTATCGGAATGAAGCGTACGCTTTTACGCAA
AGCATCTATAAAATGGGATTGGAGCAACAGGAAAAGCGACAANNNNNNNNNNNNNNNNNT
AACCGGTGTATCACAGATGAACGGAAAAAGGCACAGCTCATGGGACAAAAAATAATAAGC
AACTTTTTGCAATCCTACAACAATCTGTATAAACTGGCCAAGGAAATTGTCGGCGGTCTG
AGAGGGCGAGATTTGAACAGTAAAACCTACAATGCGGAAACGGAAAAACTACTGGATGAG
CTGAATTTATGCAAGAGCGGTTTCAATTCATTGTTCGAAGATACGTGGCACACATTGATG
GGTATAGAAATGCAGCTGTTTGAACGGACGGAGGAAGGAAATTCCACCTTTGAAAACACT
ATCAAGGAAATGACAAACGAGTTTATCGAGCTGGCCCAAGCTCAGTTCGTATTGCTACGC
GAGGCCGAAATTAACTTCAGCGATGCTCTGGTCGACACCGTCCAGCAGTTTGTTACATTT
AAGGCGGCAGCTGGCCAAGCATACAAGCTGCCGGATGTGTTGAAGGAGTCCTTGGAAGAT
AAGGACGTGATCAGCAGCATGGCAGCCGGTATGCGCGATCAGCACATGCAGTTGATCGAT
GCCCGTGAGGATAAACTTATCACCCGTAGTCGCAACTGGGTCAAGGAGCTTTGTGACGAT
CTACAGAAG
>NC_crucians8-A0NG27
GAGCCGGGAGTGATCAGCAATGAAATGTTAACCAAAGCGATTCTGGAGCAAGGCCATAAA
GGTGAAGCCGGTCGCCTGGCGCAGCTGAATCAGCTCCATCTGGAGACAGTTACCGTTATT
CGGCTGGAGTTTCAAAATATTTTAAAAATTGATCACCTGTGGGTGATGAAAAATCTGGAA
GTGCTCTCGCTGTCGTTCAATAAAATTGACAAAATCGAAAACCTATCCCGCTTGCCGAAG
TTGAAAGAATTGAACCTTTCGTTCAACTACATCGAAAAAATAGAAAATCTAGATAAGCTG
GACAATTTGCGAATTCTTTCCCTGTATGGAAATCGCATCTCACGCATTGAAAACATGGAC
AATCTGGAACGATTGGTGATCTTTAGCGCTGGCAGGAACAACATTAACACGTTGGCGGGT
TTGGAGCGTCTGAGATTTTTGAAAGATTTACGATCGCTTAATTTAGCTGAAAACCCCATC
GCTCAAGATACCGCCAAACCGCTGCGTTTGTATCTGGCCACGTTGCTGCCGCAGCTGAAG
TATTACGAGTACATACTGATCCGGCCCAAAGAACGTGACTCTGGGAAGGAAATATTTCAG
CGCGAATTACTCGATATTCTGGAGCATGAGCGCATTGAAATCGTCGAACGTACGAATGCA
GCAAAGGAGCGGGATGACGAAATAAGACTATCGAAGAGCTTCGTGGAGCACTTAAACGGC
CATCAGCTGTTCGATTCCTTGTTTGAGGGCGATTCGGAAGGCGAAGCGTTGCTGAGCATC
GGAAGCGAGGCTATGGACCTGAAGGATGACTATCGGAATGAAGCGTACGCTTTTACGCAA
AGCATCTATAAAATGGGATTGGAGCAACAGGAAAAGCGACAAGCGGAAATTGAACTCTAC
AACCGGTGTATCACAGATGAACGGAAAAAGGCGCAGCTGATGGGACAAAAAATAATAAGC
AACTTTTTGCAATCCTACAACAATCTGTATAAACTGGCCAAGGAAATTGTCGGCGGTCTG
AGAGGGCGAGATTTGAACAGTAAAACCTACAATGCGGAAACGGAAAAACTGCTGGATGAG
CTGAATTTATGCAAGAGCGGTTTCAATTCATTGTTCGAAGATACGTGGCACACATTGATG
GGTATAGAAATGCAGCTGTTCGAACGGACGGAGGAAGGAAATTCCACCTTTGAAAACACT
ATCAAGGAAATGACAAACGAGTTTATCGAGCTGGCCCAAGCTCAGTTCGTATTGCTACGC
GAGGCCGAGATTAACTTCAGCGATGCTCTGGTCGACACCGTCCAGCAGTTTGTTACATTT
AAGGCGGCAGCTGGCCAAGCAGACAAGCTACCGGATGTGTTGAAGGAGTCCCTGGAAGAT
AAGGACGTGATCAGCAGCATGGCAGCCGGTATGCGCGATCAGCACATGCAGTTGATCGAT
GCCCGTGAGGATAAACTTATCACCCGTAGTCGCAACTGGGTCAAGGAGCTTTGTGACGAT
CTACAGAAG
>WA_freeborni1-A0NG27
GAGCCGGGAGTGATCAGCAATGAAATGTTAACCAAAGCGATCCTGGAGCAAGGCCATAAA
GGTGAAGCCGGTCGCTTGGCCCAGCTGAATCAACTACATCTGGAGACGGTTACTGTTATT
CGGCTGGAATTTCAAAATATTCTAAAAATTGATCACCTGTGGGTGATGAAAAATTTGGAA
GTGCTCTCATTGTCGTTCAATAAAATTGACAAAATCGAAAACCTATCCCGCCTGCCGAAG
TTGAAAGAACTGAACCTGTCATTCAACTTCATCGAAAAAATAGAAAATCTAGATAAGCTA
GATAATTTGCGAATTCTTTCCCTGTACGGTAATCGCATCGCACGCATTGAAAACATAGAC
AATCTGGAACGATTGGTGATCTTCAGCGCTGGTAGGAACAACATTACCACGTTGGCGGGT
TTGGAGCGTTTGAGATTTCTGAAAGATTTACGATCGCTTAATTTGGCTGAAAATCCTATC
GCTCAAGATACAACGAAACCGCTGCGTTTGTATTTGGCCACTTTGCTGCCGCAGCTGAAG
TACTACGAGTACATTCTGATCAGGCCTAAAGAACGTGACTCGGGGAAGGAAATATTTCAG
CGGGAACTACTCGATATTCTGGAGCTTGAGCGCATTGAGATCATTGAACGTACGAATGCA
GCAAATGAGCGAGATGATGAAATAAGATTATCGAAGAGCTTCGTAGAGCATTTAAACGGC
CATCAGCTGTTCGATTCCCTGTTTGAGGGTGATTCGGAAGGAGAGGCGTTGCTGAGCATC
GGAAGTGAAGCTATGGACCTAAAGGATGACTATCGGAATGAAGCTTTCGCTTTTACGCAG
AGCATCTATAAAATGGGATTGGAGCAACAGGAAAAACGACAAGCGGAAATCGAGCTATAC
AACCGGTGTATCACAGGTGAACGGAAGAAGGCACAGCTCATGGGACAAAAAATCATAAGT
AACTTTTTGCAATCTTACAATAATCTGTACAAACTTGCCAGGGAAATAGTTGGCGGCCTC
AGAGGACGAGATTTGAACAGTAAAACCTATAATGCAGAAACCGAAAAACTTCTGGATGAG
CTGAATTTATGCAAGAGCGGTTTTAATTCATTGTTCGAGGATACGTGGCACACATTGATG
GGTATAGAAATGCAGCTGTTTGAACGGACGGAGGAGGGAAATTCTACCTTTGAAAACACC
ATTAAAGAAATGACTAACGAGTTTATCGAGCTAGCCCAAGCTCAGTTCGTGTTATTACGG
GAGGCCGAGATTAACTTCAGCGATGCTCTGGTCGACACCGTTCAACAGTTTGTAACATTT
AAGGCAGCTGCTGGGCAAGCAGACAAGCTGCCGGATGTGTTGAAGGAGTCCCTGGATGAT
AAGGACGTGATCAGCAGCATGGCAGCCGGTATGCGTGATCAGCACATGCAGTTGATCGAT
GCACGAGAGGATAAACTTATTACCCGTAGCCGAAACTGGGTCAAGGAGCTTTGTGACGAT
CTGCAAAAG
>WA_freeborni2-A0NG27
GAGCCGGGAGTGATCAGCAATGAAATGTTAACCAAAGCGATCCTGGAGCAAGGCCATAAA
GGTGAAGCCGGTCGCTTGGCCCAGCTGAATCAACTACATCTGGAGACGGTTACTGTTATT
CGGCTGGAATTTCAAAATATTCTAAAAATTGATCACCTGTGGGTGATGAAAAATTTGGAA
GTGCTCTCACTGTCGTTCAATAAAATTGACAAAATCGAAAACCTATCCCGCCTGCCGAAG
TTGAAAGAACTGAACCTGTCATTCAACTTCATCGAAAAAATAGAAAATCTAGATAAGCTA
GATAATTTGCGAATTCTTTCCCTGTACGGTAATCGCATCTCACGCATTGAAAACATAGAC
AATTTGGAACGATTGGTGATCTTCAGCGCTGGTAGGAACAACATTACCACGTTGGCGGGT
TTGGAGCGTTTGAGATTTCTGAAAGATTTACGATCGCTTAATTTGGCTGAAAATCCTATC
GCTCAAGATACAACGAAACCGCTGCGTTTGTATTTGGCCACTTTGCTGCCGCAGCTGAAG
TACTACGAGTACATTCTGATCAGGCCTAAAGAACGTGACTCGGGGAAGGAAATATTTCAG
CGGGAACTACTCGATATTCTGGAGCTTGAGCGCATTGAGATCATTGAACGTACGAATGCA
GCAAATGAGCGAGATGATGAAATAAGATTATCGAAGAGCTTCGTAGAGCATTTAAACGGC
CATCAGCTGTTCGATTCCCTGTTTGAGGGTGATTCGGAAGGAGAGGCGTTGCTGAGCATC
GGAAGTGAAGCTATGGACCTAAAGGATGACTATCGGAATGAAGCTTTCGCTTTTACGCAG
AGCATCTATAAAATGGGATTGGAGCAACAGGAAAAACGACAAGCGGAAATCGAGCTATAC
AACCGGTGTATCACAGATGAACGGAAGAAGGCACAGCTCATGGGACAAAAAATCATAAGT
AACTTTTTGCAATCTTACAATAATCTGTACAAACTTGCCAGGGAAATAGTTGGCGGCCTC
AGAGGACGAGATTTGAACAGTAAAACCTATAATGCAGAAACCGAAAAACTTCTGGATGAG
CTGAATTTATGCAAGAGCGGTTTTAATTCATTGTTCGAGGATACGTGGCACACATTGATG
GGTATAGAAATGCAGCTGTTTGAACGGACGGAGGAGGGAAATTCTACCTTTGAAAACACC
ATTAAAGAAATGACTAACGAGTTTATCGAGCTAGCCCAAGCTCAGTTCGTGTTATTACGG
GAGGCCGAGATTAACTTCAGCGATGCTCTGGTCGACACCGTTCAACAGTTTGTAACATTT
AAGGCAGCTGCTGGGCAAGCAGACAAGCTGCCGGATGTGTTGAAGGAGTCCCTGGATGAT
AAGGACGTGATCAGCAGCATGGCAGCCGGTATGCGTGATCAGCACATGCAGTTGATCGAT
GCACGAGAGGATAAACTTATTACCCGTAGCCGAAACTGGGTCAAGGAGCTTTGTGACGAT
CTGCAAAAG
>COL_albi1-A0NG38
AAAGCGTATCAAAATCTACAAAACACCAAATGTGAGCTTGTGGAAAGGTGGCATTTTAGG
ATGTTGAATGATGTGGTTCGTAATGCCGCCTTTCGAGCTGCAATCAAAAACTACATCGCT
GCGGGATATGATGAGGTATTGGACATTGGTACTGGAACTGGACTACTCTCAATGTACGCC
CTGCACTGCGCTGGAATTCAGAAGGCGACCGCATGCGATGGATCAGAGATAATGGTGCAA
ATCGCGAGAGACGTGTTTTGTGCGAACGGGCTAAGCGATCGTATTTATTTGTTTCAGTGC
CTCTCGCAAGACTTAAAAATCAATGATCGGTTTTCTCTCATCGTTACCGAAACACTCGAT
TCTGGTGCATTCGGGGAAGGCATCCTTGAGACGTTAATACACGCCAAAAAGCATCTTCTT
TTACCCAAAGGAAAAATTATCCCCGCAAAGGTAACACTGTATATTACAGGATATCAATCG
CGAGCATTAACAGCAAGCAATATTTTAATTAACGAAGCATTTAGCGAGGAATTCTCTTTG
CCTAGTAATTGCCTTTTATCCAAGGAAGGCAATAAGGGCTACGATGCGGAAGACATTAGT
CGTATACAGGCGAATGACGACTTTGAATTCGTGTCCGACACGATGCCAGCACTAGTGGTC
GACTTTAACGACCTCGACAGTCTGGTTCGTCATAATGACGGAACGGAAGTGGGCGAAGTG
GTTCTAACCTGCCGCGACAATGGATTGCTTCTTGACGGGTTCGTTTTGTGGTTTGATTTG
CAATTGGATGATCGGAATTCTATTAGTACCGATCCCACTACAAATACGTGCTGGAATCAA
GCTATATTTCGCTTGAACCAACGGCTCCCGGTGGCAAAGGACCAACGATTGAAGATAACG
ATATCCTGTAAGGATGGTACACTTGCCGTAGCCCACAATCTCAACTCTATCGATAATCAG
ATAAGCGTCGATGAGCATGTAATTGAGTTTCTCAACGAC
>COL_albi2-A0NG38
AAAGCGTATCAAAATCTACAAAACACCAAATGTGAGCTTGTGGAAAGGTGGCATTTTAGG
ATGTTGAATGATGTGGTTCGTAATGCCGCCTTTCGAGCTGCAATCAAAAACTACATCGCT
GCGGGATATGATGAGGTATTGGACATTGGTACTGGAACTGGACTACTCTCAATGTACGCC
CTGCACTGCGCTGGAATTCAGAAGGCGACCGCATGCGATGGATCAGAGATAATGGTGCAA
ATCGCGAGAGACGTGTTTTGTGCGAACGGGCTAAGCGATCGTATTTATTTGTTTCAGTGC
CTCTCGCAAGACTTAAAAATCAATGATCGGTTTTCTCTCATCGTTACCGAAACACTCGAT
TCTGGTGCATTCGGGGAAGGCATCCTTGAGACGTTAATACACGCCAAAAAGCATCTTCTT
TTACCCAAAGGAAAAATTATCCCCGCAAAGGTAACACTGTATATTACAGGATATCAATCG
CGAGCATTAACAGCAAGCAATATTTTAATTAACGAAGCATTTAGCGAGGAATTCTCTTTG
CCTAGTAATTGCCTTTTATCCAAGGAAGGCAATAAGGGCTACGATGCGGAAGACATTAGT
CGTATACAGGCGAATGACGACTTTGAATTCGTGTCCGACACGATGCCAGCACTAGTGGTC
GACTTTAACGACCTCGACAGTCTGGTTCGTCATAATGACGGAACGGAAGTGGGCGAAGTG
GTTCTAACCTGCCGCGACAATGGATTGCTTCTTGACGGGTTCGTTTTGTGGTTTGATTTG
CAATTGGATGATCGGAATTCTATTAGTACCGATCCCACTACAAATACGTGCTGGAATCAA
GCTATATTTCGCTTGAACCAACGGCTCCCGGTGGCAAAGGACCAACGATTGAAGATAACG
ATATCCTGTAAGGATGGTACACTTGCCGTAGCCCACAATCTCAACTCTATCGATAATCAG
ATAAGCGTCGATGAGCATGTAATTGAGTTTCTCAACGAC
>COL_quad3-A0NG38
AAAGCCTACCAGAATCTGCAGAACACGAAATGCGAGCTGGTAGAACGGTGGCACTTCCGC
ATGCTCAACGATGTCGTCCGCAACGCGGCATTCCGGGGCGCGATCGAGAACCAGATTGCC
GCTGGGTACAACGAGGTATTGGACATTGGCACCGGCACCGGTCTGCTGTCGATGTACGCG
CTACGCTGCGCCGGAATACGGAAGGCAGCCGCCTGCGACGGGTCCGAAATTATGGTGCAA
ATTGCACGGGATGTGTTCGGCGCGAACGGGCTCAGCGATCGCATCTGTCTGTTTCAGAGC
TACTCGCAGGATCTCAAGATTGGCGAGCGGTTCTCGTTGATCGTCACGGAAACGCTCGAC
TCCGGTGCGTTCGGTGAGGGCATCCTGGAGACGCTGATTCATGCTAAAAAGCACCTGCTA
CTGCCCGAGGGCAAGATCATCCCGGCAAAGGTCACGCTACACGTGTCCGGCTATCAGTCG
CGTGCCCTTACAGCGAGCAACATTTTAATCAATGAAGCTTTCAGTGAAGACTTTTCGCTG
CCCAGCAACTGTCTGCTGTCGAAGGAGGGCACCAAGTGCTATGATGCGGAGGACATCGGG
CGGATTCAGGCGAATGATGATTTTGAGTTCGTTACCGACACCGTCGTGGCGATCGACGTT
GACTTTAACGACCTGGACAGTCTTGTGCGCTACCAGGACGGGACGGAAGTCGGGGAGGTG
GAACTAACCTGCCTGGACGATGGGCTGCTGCTGGATGGGTTCGTCGTGTGGTTCGATTTA
ATGCTGGATGAAAGCAACACTATTAGCACGGACCCGACGACCAACACCTGCTGGAATCAG
GCCATTTTCCGTCTCAACCAGCGGCTCCCGGTGGCGAAGGACCAACGTTTGAAGCTGACA
GTGTCCTGCAAGGACGGGGCGCTCTCGATTGCGCACAATCTGAACTCGGTGGACAACCAG
ATCAGCGTCGATGAACACGTGCTGGAGTATCTGAACGAC
>COL_quad4-A0NG38
AAAGCCTACCAGAATCTGCAGAACACGAAATGCGAGCTGGTAGAACGGTGGCACTTCCGC
ATGCTCAACGATGTCGTCCGCAACGCGGCATTCCGGGGCGCGATCGAGAACCAGATTGCC
GCTGGGTACAACGAGGTATTGGACATTGGCACCGGCACCGGTCTGCTGTCGATGTACGCG
CTACGCTGCGCCGGAATACGGAAGGCAGCCGCCTGCGACGGGTCCGAAATTATGGTGCAA
ATTGCACGGGATGTGTTCGGCGCGAACGGGCTCAGCGATCGCATCTGTCTGTTTCAGAGC
TACTCGCAGGATCTCAAGATTGGCGAGCGGTTCTCGTTGATCGTCACGGAAACGCTCGAC
TCCGGTGCGTTCGGTGAGGGCATCCTGGAGACGCTGATTCATGCTAAAAAGCACCTGCTA
CTGCCCGAGGGCAAGATCATCCCGGCAAAGGTCACGCTACACGTGTCCGGCTATCAGTCG
CGTGCCCTTACAGCGAGCAACATTTTAATCAATGAAGCTTTCAGTGAAGACTTTTCGCTG
CCCAGCAACTGTCTGCTGTCGAAGGAGGGCACCAAGTGCTATGATGCGGAGGACATCGGG
CGGATTCAGGCGAATGATGATTTTGAGTTCGTTACCGACACCGTCGTGGCGATCGACGTT
GACTTTAACGACCTGGACAGTCTTGTGCGCTACCAGGACGGGACGGAAGTCGGGGAGGTG
GAACTAACCTGCCTGGACGATGGGCTGCTGCTGGATGGGTTCGTCGTGTGGTTCGATTTA
ATGCTGGATGAAAGCAACACTATTAGCACGGACCCGACGACCAACACCTGCTGGAATCAG
GCCATTTTCCGTCTCAACCAGCGGCTCCCGGTGGCGAAGGACCAACGTTTGAAGCTGACA
GTGTCCTGCAAGGACGGGGCGCTCTCGATTGCGCACAATCTGAACTCGGTGGACAACCAG
ATCAGCGTCGATGAACACGTGCTGGAGTATCTGAACGAC
>gambiae-A0NG38
AAAGCCTACCAAAATCTGCAGAACACCAAGTGCGAGCTTGTCGAAAGATGGCATTTCCGC
ATGCTAAACGACGTTGTGCGCAATGCAGCATTTCGGGCCGCGATCGAGCGCCAGATCGCT
GGAGGATACAACGAAGTGCTCGACATTGGCACCGGTACCGGTTTGCTGTCGATGTACGCT
TTGCGATGCGAGGGCATACGCAAGGCGGCAGCTTGTGATGGATCCGAAATAATGGTGCAA
ATCGCACGGGATGTGTTTGGCGCTAACGGGCTGAGCGATCGGATCTGTTTGTTTCAGAGC
TTTTCGCAGGATTTAAAAATCGGCGAACGTTTCTCGCTTATCATTACGGAAACGCTTGAT
TCCGGTGCGTTTGGCGAGGGAATACTGGAAACGTTAATCCACGCCAAAAAGCATCTACTG
CTGCCGGAAGGCAAAATCATTCCGGCGAAGGTAACGCTGCATGCCTCCGGCTATCAATCG
CGCGCCTTAACCGCAAGCAATATTTTAATCAACGAAGCATTCATAGACGATTTCGCATTG
CCTAGCAACTGTTTGCTTTCTAAAGAAGGTACGAAGTGCTACGATGCAGAGGATGTAGGC
CGCATCCAGGCGAACGATGATTTTGAGTTCGTGACCGATACCGTCGTATCGTTGGAGGTT
GATTTCAACGATCTCGACTCATTGATGCGCTATCATGATGGTACGGAGGCGGGCGAGGTA
GAGCTGACCTGTCTGGATGATGGTCTCCTGCTGGACGGTTTTGTCGTATGGTTCGACCTA
CAGCTCGACGAAACGCAAGCCATTAGTACGGACCCTACCACCAGCACGTGCTGGAACCAG
GCCATCTTTCGACTGAACCAGCGCCTGCCGGTTGCGAAGGATCAACGGTTGAAGCTATCG
ATGTCTTGCAAGGACGGTGCACTCTCTATTGCCCACAACTTGAACTCAGTCGACAATCAA
ATAAGTGTGGACGAACATGTACTCGAGTTTCTAAATGAC
>NC_crucians2-A0NG38
AAGGCGTACCAGAATCTGCAGAACACGAAATGCGAGCTCGTAGAACGATGGCACTTCCGC
ATGCTCAACGATGTCGTACGCAACGCGGCATTCAGGGCCGCGATCGAGAACCAGATCGCC
GCTGGGTACAACGAGGTGTTGGACATTGGCACCGGCACCGGTCTGCTGTCGATGTACGCC
TTGCGCTGCGAGGGCATTAAGAAGGCGGCCGCCTGCGACGGTTCCGAAATCATGGTGCAA
ATTGCACGGGATGTGTTCGGCGCAAACGGGCTCAGCGATCGCATCTGCTTGTTCCAGAGC
TACTCGCAGGATTTGAAGATTGGCGAGCGGTTCTCGCTGATCGTCACCGAAACGCTCGAC
TCCGGTGCGTTTGGCGAGGGCATCCTGGAGACACTGATTCATGCTAAAAAGCACCTGCTG
TTGCCGGAGGGCAAGATCATCCCGGCGAAAGTCACGCTGCACGTGTCCGGCTACCAGTCG
CGTGCCCTCACCGCCAGCAATATTTTAATCAACGAAGCATTCAGCGAGGACTTTTCGCTG
CCCAGCAACTGTCTGCTGTCGAAGGAAGGCACCAAGTGCTACGACGCGGAGGATATCGGG
CGAATTCAGGCGAATGATGATTTTGAGTTCGTCACCGACACCGTCGTGGCGATCGACGTT
GACTTCAACGATCTGGACAGTCTCGTGCGCTACCAAGACGGCACGGAAGTCGGGGAGGTG
GAACTGACCTGCCTCGACGATGGGCTGCTGCTGGACGGGTTCGTCGTGTGGTTTGATCTC
CAGCTGGATGAAAACAATACCATCAGCACAGACCCGACGACCAACACCTGCTGGAATCAG
GCCATCTTCCGTCTGAACCAGCGGCTCCCGGTGGCGAAGGACCAACGGCTGAAGCTGACC
ATGTCCTGTAAGGACGGGGCGCTCTCGGTTGCGCACAACCTGAACTCGGTGGACAATCAG
ATCAGCGTCGATGAGCACGTGTTGGAGTTTCTTAACGAC
>NC_crucians3-A0NG38
AAGGCGTACCAGAATCTGCAGAACACGAAATGCGAGCTCGTAGAACGATGGCACTTCCGC
ATGCTCAACGATGTCGTACGCAACGCGGCATTCAGGGCCGCGATCGAGAACCAGATCGCC
GCTGGGTACAACGAGGTGTTGGACATTGGCACCGGCACCGGTCTGCTGTCGATGTACGCG
TTGCGCTGCGAGGGCATTAAGAAGGCGGCCGCCTGCGACGGTTCCGAAATCATGGTGCAA
ATTGCACGAGATGTGTTCGGCGCGAACGGGCTCAGCGATCGCATCTGCTTGTTCCAGAGC
TACTCGCAGGATTTGAAGATCGGCGAGCGGTTCTCGCTGATCGTCACCGAAACGCTCGAC
TCCGGTGCGTTTGGCGAGGGCATCCTGGAGACGCTGATTCATGCTAAAAAGCACCTGCTG
TTGCCGGAGGGCAAGATCATCCCGGCGAAAGTCACGCTGCACGTGTCCGGCTACCAGTCG
CGTGCCCTCACCGCCAGCAATATTTTAATCAACGAAGCATTCAGCGAGGACTTTTCGCTG
CCCAGCAACTGTCTGCTGTCGAAGGAGGGCACCAAGTGCTACGACGCGGAGGATATCGGG
CGGATTCAGGCGAATGATGATTTTGAGTTCGTCACCGACACCGTCGTGGCGATCGACGTT
GACTTCAACGATCTGGACAGTCTCGTGCGCTACCAGGACGGCACGCAAGTCGGGGAGGTG
GAACTGACCTGCCTCGACGATGGGCTGCTGCTGGACGGGTTTGTCGTGTGGTTTGATCTC
CAGCTGGATGAAAACAATACCATCAGCACAGATCCCACGACCAACACCTGCTGGAATCAG
GCCATCTTCCGTCTGAACCAGCGGCTGCCGGTGGCGAAGGACCAACGGCTAAAGCTGACC
ACGTCCTGTAAGGACGGGGCGCTCTCGATTGCGCACAACCTGAACTCGGTGGACAATCAG
ATCAGCGTTGATGAGCACGTGTTGGAGTTTCTTAACGAC
>NC_crucians4-A0NG38
AAGGCGTACCAGAATCTGCAGAACACGAAATGCGAGCTCGTAGAACGATGGCACTTCCGC
ATGCTCAACGATGTCGTACGCAACGCGGCATTCAGGGCCGCGATCGAGAACCAGATCGCT
GCTGGGTACAACGAGGTGCTGGACATTGGCACCGGCACCGGTCTGCTGTCGATGTACGCG
TTGCGCTGCGAGGGCATTAAGAAGGCGGCCGCCTGCGACGGTTCCGAAATTATGGTGCAA
ATTGCACGGGATGTGTTCGGCGCGAACGGGCTCAGCGATCGCATCTGCTTGTTCCAGAGC
TACTCGCAGGATTTGAAGATTGGCGAGCGGTTCTCGCTGATCGTCACCGAAACGCTCGAC
TCCGGTGCGTTTGGCGAGGGCATCCTGGAGACGCTGATTCATGCTAAAAAGCACCTGCTG
TTGCCGGAGGGCAAGATCATCCCGGCGAAAGTCACGCTGCACGTGTCCGGCTACCAGTCG
CGTGCCCTCACCGCCAGCAATATTTTAATCAACGAAGCATTCAGCGAGGACTTTTCGCTG
CCCAGCAACTGTCTGCTGTCGAAGGAGGGCACCAAGTGCTACGACGCGGAGGATATCGGG
CGGATTCAGGCGAATGATGATTTTGAGTTCGTCACCGACACCGTCGTGGCGATCGACGTT
GACTTCAACGATCTGGACAGTCTCGTGCGCTACCAGGACGGCACAGAAGTCGGGGAGGTG
GAACTGACCTGCCTCGACGATGGACTGCTGCTGGACGGGTTCGTCGTGTGGTTTGATCTC
CAGCTGGATGAAAACAATACCATCAGCACAGACCCGACGACCAACACCTGCTGGAATCAG
GCCATCTTCCGTCTCAACCAGCGGCTGCCGGTGGCGAAGGACCAACGGCTGAAGCTGACC
ATGTCCTGTAAGGACGGGGCGCTCTCGGTTGCGCACAACCTGAACTCGGTGGACAATCAG
ATCAGCGTTGATGAGCACGTGTTGGAGTTTCTTAACGAC
>NC_crucians5-A0NG38
AAGGCGTACCAGAATCTGCAGAACACGAAATGCGAGCTCGTAGAACGATGGCACTTCCGC
ATGCTCAACGATGTCGTACGCAACGCGGCATTCAGGGCCGCGATCGAGAACCAGATCGCC
GCTGGGTACAACGAGGTGTTGGACATTGGCACCGGCACCGGTCTGCTGTCGATGTACGCG
TTGCGCTGCGAGGGCATTAAGAAGGCGGCCGCCTGCGACGGTTCCGAAATCATGGTGCAA
ATTGCACGAGATGTGTTCGGCGCGAACGGGCTCAGCGATCGCATCTGCTTGTTCCAGAGC
TACTCGCAGGATTTGAAGATTGGCGAGCGGTTCTCGCTGATCGTCACCGAAACGCTCGAC
TCCGGTGCGTTTGGCGAGGGCATCCTGGAGACACTGATTCATGCTAAAAAGCACCTGCTG
TTGCCGGAGGGCAAGATCATCCCGGCGAAAGTCACGCTGCACGTGTCCGGCTACCAGTCG
CGTGCCCTCACCGCCAGCAATATTTTAATCAACGAAGCATTCAGCGAGGACTTTTCGCTG
CCCAGCAACTGTCTGCTGTCGAAGGAGGGCACCAAGTGCTACGACGCGGAGGATATCGGG
CGGATTCAGGCGAATGACGATTTTGAGTTCGTCACCGACACCGTCGTGGCGATCGACGTT
GACTTCAACGATCTGGACAGTCTCGTGCGCTACCAGGACGGCACGCAAGTCGGGGAGGTG
GAACTGACCTGCCTCGACGATGGGCTGCTGCTGGACGGGTTCGTCGTGTGGTTTGATCTC
CAGCTGGATGAAAACAATACCATCAGCACAGACCCGACGACCAACACCTGCTGGAATCAG
GCCATCTTCCGTCTGAACCAGCGGCTCCCGGTGGCGAAGGACCAACGGCTGAAGCTGACC
ATGTCCTGTAAGGACGGGGCGCTCTCGGTTGCGCACAACCTGAACTCGGTGGACAATCAG
ATCAGCGTCGATGAGCACGTGTTGGAGTTTCTTAACGAC
>NC_crucians6-A0NG38
AAGGCGTACCAGAATCTGCAGAACACGAAATGCGAGCTCGTAGAACGATGGCACTTCCGC
ATGCTCAACGATGTCGTACGCAACGCGGCATTCAGGGCCGCGATCGAGAACCAGATCGCC
GCTGGGTACAACGAGGTGCTGGACATTGGCACCGGCACCGGTCTGCTGTCGATGTACGCG
TTGCGCTGCGAGGGCATTAAGAAGGCGGCCGCCTGCGACGGTTCCGAAATTATGGTGCAA
ATTGCACGGGATGTGTTCGGCGCGAACGGGCTCAGCGATCGCATCTGCTTGTTCCAGAGT
TACTCGCAGGATTTGAAGATTGGCGAGCGGTTCTCGCTGATCGTCACCGAAACGCTCGAC
TCCGGTGCGTTTGGCGAGGGCATCCTGGAGACGCTGATTCATGCTAAAAAGCACCTGCTG
TTGCCGGAGGGCAAGATCATCCCGGCGAAAGTCACGCTGCACGTGTCCGGCTACCAGTCG
CGTGCCCTCACCGCCAGCAATATTTTAATCAACGAAGCATTCAGCGAGGACTTTTCGCTG
CCCAGCAACTGTCTGCTGTCGAAGGAGGGCACCAAGTGCTACGACGCGGAGGATATCGGG
CGGATTCAGGCGAATGATGATTTTGAGTTCGTCACCGACACCGTCGTGGCGATCGACGTT
GACTTCAACGATCTGGACAGTCTCGTGCGCTACCAGGACGGCACGGAAGTCGGGGAGGTG
GAACTGACCTGCCTCGACGATGGGCTGCTGCTGGACGGGTTCGTCGTGTGGTTTGATCTC
CAGCTGGATGAAAACAATACCATCAGCACAGACCCGACGACCAACACCTGCTGGAATCAG
GCCATCTTCCGTCTCAACCAGCGGCTGCCGGTGGCGAAGGACCAACGGCTGAAGCTGACC
ATGTCCTGTAAGGACGGGGCGCTCTCGGTTGCGCACAACCTGAACTCGGTGGACAATCAG
ATCAGCGTTGATGAGCACGTGTTGGAGTTTCTTAACGAC
>NC_crucians8-A0NG38
AAGGCGTACCAGAATCTGCAGAACACGAAATGCGAGCTCGTAGAACGATGGCACTTCCGC
ATGCTCAACGATGTCGTACGCAACGCGGCATTCAGGGCCGCGATCGAGAACCAGATCGCC
GCTGGGTACAACGAGGTGTTGGACATTGGCACCGGCACCGGTCTGCTGTCGATGTACGCG
TTGCGCTGCGAGGGCATTAAGAAGGCGGCCGCCTGCGACGGTTCCGAAATTATGGTGCAA
ATTGCACGGGATGTGTTCGGCGCGAACGGGCTCAGCGATCGCATCTGCTTGTTCCAGAGC
TACTCGCAGGATTTGAAGATTGGCGAGCGGTTCTCGCTGATCGTCACCGAAACGCTCGAC
TCCGGTGCGTTTGGCGAGGGCATCCTGGAGACGCTGATTCATGCTAAAAAGCACCTGCTC
TTGCCGGAGGGCAAGATCATCCCGGCGAAAGTCACGCTGCACGTGTCCGGCTACCAGTCG
CGTGCCCTCACCGCCAGCAATATTTTAATCAACGAAGCATTCAGCGAGGACTTTTCGCTA
CCCAGCAACTGTCTGCTGTCGAAGGAGGGCACCAAGTGCTACGACGCGGAGGATATCGGG
CGGATTCAGGCGAATGATGATTTTGAGTTCGTCACCGACACCGTCGTGGCGATCGACGTT
GACTTCAACGATCTGGACAGTCTCGTGCGCTACCAGGACGGTACGCAAGTCGGGGAGGTA
GAGCTGACCTGCCTCGACGATGGGCTGCTGCTGGACGGGTTTGTCGTGTGGTTTGATCTC
CAGCTGGATGAAAACAATACCATCAGCACAGACCCGACGACCAACACCTGCTGGAATCAG
GCCATCTTCCGTCTCAACCAGCGGCTGCCGGTGGCGAAGGACCAACGGCTGAAGCTGACC
ATGTCCTGTAAGGACGGGGCGCTCTCGGTTGCGCACAACCTGAACTCGGTGGACAATCAG
ATCAGCGTTGATGAGCACGTGTTGGAGTTTCTTAACGAC
>WA_freeborni1-A0NG38
AAAGCCTACCAGAATCTTCAGAACACGAAATGCGAGCTCGTAGAACGATGGCACTTCCGC
ATGCTCAACGATGTCGTACGCAACGCGGCCTTTCGAGCTGCGATCGAGAACAAGATTGCT
GCTGGGTACAACGAGGTATTGGACATTGGTACCGGAACTGGTCTGCTGTCGATGTACGCG
TTACGCTGCGAGGGAATAAGAAAGGCGGCCGCCTGCGACGGATCCGAAATCATGGTGCAA
ATTGCACGGGATGTGTTCGGCGCGAATGGGCTTAGCGATCGTATATGTCTGTTTCAGAGC
TACTCGCAGGATCTCAAAATCGGCGAGCGGTTCTCGTTAATCGTCACGGAAACGCTTGAC
TCTGGCGCGTTCGGTGAGGGCATCCTGGAGACGCTGATTCATGCTAAAAAGCACCTGCTT
TTGCCAGAAGGCAAGATCATCCCGGCAAAAGTCACGTTACACGTATCCGGCTATCAGTCG
CGCGCCCTTACAGCCAGCAATATTTTAATCAATGAAGCATTCAGCGAAGACTTTTCGCTA
CCCAGTAATTGTCTGCTGTCCAAGGAGGGCACAAAATGCTATGATGCGGAGGACATCGGG
CGGATTCAGGCAAATGATGATTTTGAGTTCGTTACCGACACCGTCGTGGCGATCGATGTT
GACTTCAACGATCTGGACAGTCTCGTGCGTTACCAGGACGGTACGGAAGTCGGGGAGGTG
GAATTAACCTGCCTCGATGATGGACTGCTGCTGGATGGATTCGTCGTGTGGTTTGATCTC
CAGCTGGATGAAAACAGTACCATTAGTACAGACCCGACGACCAACACCTGCTGGAATCAG
GCCATTTTCCGTCTCAACCAGCGCCTTCCTGTGGCGAAGGACCAACGATTGAAACTAACC
ATGTCCTGCAAAGACGGGGCGCTCTCGATTGCGCACAACCTGAACTCGGTGGACAATCAG
ATCAGTGTCGATGAGCACGTGCTGGAGTTTCTTAACGAC
>WA_freeborni2-A0NG38
AAAGCCTACCAGAATCTTCAGAACACGAAATGCGAGCTCGTAGAACGATGGCACTTCCGC
ATGCTCAACGATGTCGTACGCAACGCGGCCTTTCGAGCTGCGATCGAGAACAAGATTGCT
GCTGGGTACAACGAGGTATTGGACATTGGTACCGGAACTGGTCTGCTGTCGATGTACGCG
TTACGCTGCGAGGGAATAAGAAAGGCGGCCGCCTGCGACGGATCCGAAATCATGGTGCAA
ATTGCACGGGATGTGTTCGGCGCGAATGGGCTTAGCGATCGTATATGTCTGTTTCAGAGC
TACTCGCAGGATCTCAAAATCGGCGAGCGGTTCTCGTTAATCGTCACGGAAACGCTTGAC
TCTGGCGCGTTCGGTGAGGGCATCCTGGAGACGCTGATTCATGCTAAAAAGCACCTGCTT
TTGCCAGAAGGCAAGATCATCCCGGCAAAAGTCACGTTACACGTATCCGGCTATCAGTCG
CGCGCCCTTACAGCCAGCAATATTTTAATCAATGAAGCATTCAGCGAAGACTTTTCGCTA
CCCAGTAATTGTCTGCTGTCCAAGGAGGGCACAAAATGCTATGATGCGGAGGACATCGGG
CGGATTCAGGCAAATGATGATGTTGAGTTCGTTACCGACACCGTCGTGGCGATCGATGTT
GACTTCAACGATCTGGACAGTCTCGTGCGTTACCAGGACGGTACGGAAGTCGGGGAGGTG
GAATTAACCTGCCTCGATGATGGACTGCTGCTGGATGGATTCGTCGTGTGGTTTGATCTC
CAGCTGGATGAAAACAGTACCATTAGTACAGACCCGACGACCAACACCTGCTGGAATCAG
GCCATTTTCCGTCTCAACCAGCGCCTTCCTGTGGCGAAGGACCAACGATTGAAACTAACC
ATGTCCTGCAAAGACGGGGCGCTCTCGATTGCGCACAACCTGAACTCGGTGGACAATCAG
ATCAGTGTCGATGAGCACGTGCTGGAGTTTCTTAACGAC
>COL_albi1-A0NG74
CTGCGGTTCCTCCTGGAATATCTGCTCATCGTCCTGCCATTTGTGCTGCTGGTGACCGTC
CTGCACCCACTAGCGCTCAACATCACGGTTACGCTGACCGTACTCTCGGCAATCTCCGCC
GTGCACCAGATGCGCCACCGGTTGCATCTGACTCCGTTCGTGCAGGTTCCCGGACGTTCA
CCGCAATTCCTCACGTGCGTCCGGGCTCTCGTCAATCTGGTCACGGCCGTATGCATTCTG
GCCGTCGATTTTCACTGTTTCCCACGAGAGCTGGCCAAGACGGAAACCTTCGGTTACGGA
CTCATGGACATCGGCGTAGGACTTTACGTGTTCAGCAACGGCATCGTGTATCGTGTGCGA
CCGGCGGACGAAAAACGACTAACGCCGAAAAGGATACGCAGTGTATTGACCGGCGCAACT
CCTCTTCTGATGCTCGGATTTGCACGGTTCTTCGTCACGAATGAGATCGACTATCAGCGG
CACGTGTCGGAGTATGGTGTGCACTGGAACTTCTTCATCACGCTCGCTTTCGTGAAGGTG
GTCGGTACCCTCGTGATGGATTTGGTGCGTGACCCGGAACGTGTCAAATTCGTCGCAATC
ACGCTGCTCTGTTGCCACGAGATGATGCTGCATTTGGGCGTGTCGCGGTACGTGCTGAGC
GTGGACACCCAGCGGGATGGATTCGTCAGTGCAAACCGGGAAGGAATCGTCTCGTTACCG
GGCTATCTGGCCCTCTTTTTGGCCTCCGTCTATATAGGCTGGATTGTTCGGCCCTCGGAT
GAAATTGTGCTGGCGAAGAAGTTCCTGCGACGCGCTATCAAGCTCATCATCGTTTCGGGC
GTTTGCTGGAAGATGCTGTACGTTTGCGAGGACATGTTCGGAATTTCAAGACGGTTGGCC
AACATGGGCTACTGCTTCTGGATACTGGCGATCGGCGGTACCGTAACAGCACTCTGCATG
CTGTTCGAACTGTTCGTCTACTTCGTTCGCTTCGAGGAACCTAAATCGCCGGATCAGATA
ATTAAATCTGACGATTTCTCCATTCCATACGTGCCACTCATCCTGCAGTCCATCAACGCG
AATGGATTGTTCTTCTTTCTGATCGCAAATCTGCTCACGGGGCTGGTGAATATGCTGTTC
CAAACGTTTCTACTCGGAACGGCCGGTGGCCTCGTCATTATCGCGTACTATATGTTCATG
GTATGCGTGACGGTTGCATTTTTGTACGTTAATAATGTTAAGCTTAAGATTTGG
>COL_albi2-A0NG74
CTGCGGTTCCTCCTGGAATATCTGCTCATCGTCCTGCCATTTGTGCTGCTGGTGACCGTC
CTGCACCCACTAGCGCTCAACATCACGGTTACGCTGACCGTACTCTCGGCAATCTCCGCC
GTGCACCAGATGCGCCACCGGTTGCATCTGACTCCGTTCGTGCAGGTTCCCGGACGTTCA
CCGCAATTCCTCACGTGCGTCCGGGCTCTCGTCAATCTGGTCACGGCCGTATGCATTCTG
GCCGTCGATTTTCACTGTTTCCCACGAGAGCTGGCCAAGACGGAAACCTTCGGTTACGGA
CTCATGGACATCGGCGTAGGACTTTACGTGTTCAGCAACGGCATCGTGTATCGTGTGCGA
CCGGCGGACGAAAAACGACTAACGCCGAAAAGGATACGCAGTGTATTGACCGGCGCAACT
CCTCTTCTGATGCTCGGATTTGCACGGTTCTTCGTCACGAATGAGATCGACTATCAGCGG
CACGTGTCGGAGTATGGTGTGCACTGGAACTTCTTCATCACGCTCGCTTTCGTGAAGGTG
GTCGGTACCCTCGTGATGGATTTGGTGCGTGACCCGGAACGTGTCAAATTCGTCGCAATC
ACGCTGCTCTGTTGCCACGAGATGATGCTGCATTTGGGCGTGTCGCGGTACGTGCTGAGC
GTGGACACCCAGCGGGATGGATTCGTCAGTGCAAACCGGGAAGGAATCGTCTCGTTACCG
GGCTATCTGGCCCTCTTTTTGGCCTCCGTCTATATAGGCTGGATTGTTCGGCCCTCGGAT
GAAATTGTGCTGGCGAAGAAGTTCCTGCGACGCGCTATCAAGCTCATCATCGTTTCGGGC
GTTTGCTGGAAGATGCTGTACGTTTGCGAGGACATGTTCGGAATTTCAAGACGGTTGGCC
AACATGGGCTACTGCTTCTGGATACTGGCGATCGGCGGTACCGTAACAGCACTCTGCATG
CTGTTCGAACTGTTCGTCTACTTCGTTCGCTTCGAGGAACCTAAATCGCCGGATCAGATA
ATTAAATCTGACGATTTCTCCATTCCATACGTGCCACTCATCCTGCAGTCCATCAACGCG
AATGGATTGTTCTTCTTTCTGATCGCAAATCTGCTCACGGGGCTGGTGAATATGCTGTTC
CAAACGTTTCTACTCGGAACGGCCGGTGGCCTCGTCATTATCGCGTACTATATGTTCATG
GTATGCGTGACGGTTGCATTTTTGTACGTTAATAATGTTAAGCTTAAGATTTGG
>COL_quad3-A0NG74
GTCCGGTTTTTGATAGAATTCTCCCTGATCGTGTTCCCGTTTGTCCTGCTCGTCACTGTT
CTGCACGATCTGGCGTTAAAAATCACACTGGCGCTGTTCGTCGTGTCCGTCATCTCCGCC
[truncated: 14,604,671 more chars]
