# Supplementary material for: Novel genome sequences and evolutionary dynamics of the North American anopheline species Anopheles freeborni, Anopheles crucians, Anopheles quadrimaculatus, and Anopheles albimanus
Source: G3 (Bethesda). 2022 Nov 15;13(1):jkac284. doi: 10.1093/g3journal/jkac284 (PMC9836346; doi:10.1093/g3journal/jkac284)
Supplement: jkac284_Supplementary_Data [file jkac284_supplementary_data.zip › Suppl/Supplemental_Table_1_G3-2022-403782.xlsx]

## Sheet: mitochondrialID-full
Table S1: Results of BOLD systems query against mitochondrial genome assemblies.
ID	Best ID	Search Database	Upper % Confidence	Lower % Confidence
COL_albi-1	Anopheles albimanus	COI SPECIES DATABASE	99.39	98.51
COL_albi-2	Anopheles albimanus	COI SPECIES DATABASE	99.39	98.51
COL_quad-3	Anopheles quadrimaculatus	COI SPECIES DATABASE	99.69	99.23
COL_quad-4	Anopheles quadrimaculatus	COI SPECIES DATABASE	99.69	99.23
NC_punctipennis-1	Anopheles crucians E	COI SPECIES DATABASE	99.69	97.54
NC_punctipennis-2	Anopheles crucians E	COI SPECIES DATABASE	99.82	97.7
NC_punctipennis-4	Anopheles crucians E	COI SPECIES DATABASE	99.65	97.54
NC_crucians-2	Anopheles crucians E	COI SPECIES DATABASE	100	97.85
NC_crucians-3	Anopheles crucians B	COI SPECIES DATABASE	99.23	98.31
NC_crucians-4	Anopheles crucians	COI SPECIES DATABASE	99.85	98.92
WA_freeborni-1	Anopheles freeborni	COI SPECIES DATABASE	99.85	93.68
WA_freeborni-2	Anopheles freeborni	COI SPECIES DATABASE	100	93.77
