# Supplementary material for: Novel genome sequences and evolutionary dynamics of the North American anopheline species Anopheles freeborni, Anopheles crucians, Anopheles quadrimaculatus, and Anopheles albimanus
Source: G3 (Bethesda). 2022 Nov 15;13(1):jkac284. doi: 10.1093/g3journal/jkac284 (PMC9836346; doi:10.1093/g3journal/jkac284)
Supplement: jkac284_Supplementary_Data [file jkac284_supplementary_data.zip › Suppl/Supplemental_Table_3_G3-2022-403782.xlsx]

## Sheet: aBSREL
Table S2-1: Full results of hyPhy aBSREL analysis
P-value	Samples in node	UniprotID
7.98644e-12	COL_albi1	Q5TMX4
0.000515634	COL_albi1	Q7Q1A7
0.00095397	COL_albi1	Q7QDF2
5.27356e-15	COL_albi1	Q7QED5
0	COL_albi2	Q5TMX4
1.33005e-05	COL_albi2	Q7PTN5
0.00398904	COL_albi2	Q7PWF2
8.45918e-07	COL_albi2	Q7Q1A7
2.54667e-06	COL_albi2	Q7QIX1
4.09672e-14	COL_quad3	Q5TMX4
0.000182632	COL_quad3	Q7PMQ5
2.44203e-09	COL_quad3	Q7PST4
9.16628e-08	COL_quad3	Q7PYZ9
2.15021e-07	COL_quad3	Q7PZ64
5.9186e-12	COL_quad3	Q7Q0E4
7.81856e-05	COL_quad3	Q7QDP1
0	COL_quad3	Q7QF69
1.12096e-10	COL_quad3	Q7QGJ8
0	COL_quad4	A7USN0
0	COL_quad4	Q5TMX4
0.0484707	COL_quad4	Q7PMQ5
9.48924e-11	COL_quad4	Q7PMZ6
0.0285622	COL_quad4	Q7PRJ2
3.2558e-11	COL_quad4	Q7PST4
7.4336e-06	COL_quad4	Q7PY10
0.0131951	COL_quad4	Q7PYZ9
2.73917e-08	COL_quad4	Q7Q3E2
0.0169512	gambiae	A0A1S4GN31
3.86293e-05	gambiae	A0A1W5C936
0.0449776	gambiae	A0A1W5C9E6
6.89928e-05	gambiae	A0T4G4
0.0220393	gambiae	A7USE5
1.49002e-05	gambiae	A7USN0
0.00123104	gambiae	A7USY8
0.00308791	gambiae	A7UTQ3
0.000341788	gambiae	A7UVF4
0.0236755	gambiae	A7UVH1
1.20198e-08	gambiae	A7UVH6
3.08068e-06	gambiae	F5HJW6
0.0133476	gambiae	F5HLW6
3.17006e-06	gambiae	F5HMA0
0.00485513	gambiae	Q380L6
0.000343211	gambiae	Q5TMH4
0.0338702	gambiae	Q5TMX4
0.00460596	gambiae	Q5TRQ6
1.1963e-06	gambiae	Q5TST7
0.000439609	gambiae	Q5TWL7
0.0207029	gambiae	Q7PGE8
0.00018389	gambiae	Q7PGR0
0.000634644	gambiae	Q7PH36
0.00119867	gambiae	Q7PI62
5.00093e-06	gambiae	Q7PK21
1.23795e-09	gambiae	Q7PM55
1.64227e-05	gambiae	Q7PME7
2.02747e-10	gambiae	Q7PMP8
0.00738632	gambiae	Q7PMU6
0.04148	gambiae	Q7PN97
0.00999424	gambiae	Q7PPF7
0.00307139	gambiae	Q7PPL6
0.00128581	gambiae	Q7PPN7
0.00230866	gambiae	Q7PQK3
0.00317924	gambiae	Q7PS14
7.11008e-05	gambiae	Q7PS32
4.75795e-09	gambiae	Q7PS93
2.85776e-08	gambiae	Q7PSA8
0.00145445	gambiae	Q7PT95
3.85958e-05	gambiae	Q7PTN5
0.000903696	gambiae	Q7PUV9
0.0268833	gambiae	Q7PW19
0.00594923	gambiae	Q7PWB7
0.0394709	gambiae	Q7PWF2
0.000101513	gambiae	Q7PXX9
0.00933164	gambiae	Q7PZ81
2.38976e-13	gambiae	Q7Q0G0
3.43775e-07	gambiae	Q7Q0N7
0.00955373	gambiae	Q7Q0R6
0.000876976	gambiae	Q7Q135
0.00459557	gambiae	Q7Q1S5
2.29287e-07	gambiae	Q7Q2D4
0.00179298	gambiae	Q7Q2H5
0.0267652	gambiae	Q7Q2L9
4.93221e-05	gambiae	Q7Q2M5
7.33598e-05	gambiae	Q7Q2M9
8.65713e-07	gambiae	Q7Q3E2
0.00281263	gambiae	Q7Q3T3
0.000379883	gambiae	Q7Q3U0
0.0177209	gambiae	Q7Q3V7
5.02262e-05	gambiae	Q7Q4D3
0.0321784	gambiae	Q7Q4G1
0.0285356	gambiae	Q7Q4L4
0.0464935	gambiae	Q7Q4M6
0.000109337	gambiae	Q7Q547
2.0921e-05	gambiae	Q7Q6S9
8.58995e-06	gambiae	Q7Q7B2
0.00821364	gambiae	Q7Q7D7
0.018358	gambiae	Q7Q871
0.000119576	gambiae	Q7Q8H8
0.000287445	gambiae	Q7Q8X9
0.00148772	gambiae	Q7QCD3
5.0992e-07	gambiae	Q7QCF0
1.29798e-07	gambiae	Q7QCR9
0.000416221	gambiae	Q7QCX3
7.13857e-08	gambiae	Q7QD21
0.00106448	gambiae	Q7QD78
0.00481491	gambiae	Q7QDE8
0.000187501	gambiae	Q7QDZ2
0.000576374	gambiae	Q7QEH0
0.021641	gambiae	Q7QET0
7.07584e-05	gambiae	Q7QFB3
0.00378729	gambiae	Q7QFB7
1.11022e-15	gambiae	Q7QG74
0.00932679	gambiae	Q7QGG9
3.491e-06	gambiae	Q7QHP3
1.23048e-07	gambiae	Q7QIW6
0.0495355	gambiae	Q7QIX1
0	NC_crucians2	A0NBC2
0.00613613	NC_crucians2	A7USE5
0.0300688	NC_crucians2	A7UUH1
0.000141009	NC_crucians2	F5HK53
4.64079e-12	NC_crucians2	F5HKF0
0	NC_crucians2	F5HMA0
0	NC_crucians2	Q5TMX4
0.000137702	NC_crucians2	Q5TR94
0.0128872	NC_crucians2	Q5TST7
3.25358e-11	NC_crucians2	Q5TWJ2
0.00452857	NC_crucians2	Q7PI62
3.37824e-11	NC_crucians2	Q7PM57
6.47237e-10	NC_crucians2	Q7PNF4
5.98398e-11	NC_crucians2	Q7PPL9
4.18567e-10	NC_crucians2	Q7PWB7
0.0347468	NC_crucians2	Q7PY24
6.21147e-05	NC_crucians2	Q7Q0E5
0.00400751	NC_crucians2	Q7Q135
0.00386456	NC_crucians2	Q7Q1A7
3.91676e-08	NC_crucians2	Q7Q3T9
0.000390841	NC_crucians2	Q7Q7V8
0.00468381	NC_crucians2	Q7Q8X5
0.000111242	NC_crucians2	Q7QBB1
9.22917e-06	NC_crucians2	Q7QC30
1.27926e-05	NC_crucians2	Q7QC68
5.47671e-10	NC_crucians2	Q7QGG9
2.28528e-08	NC_crucians2	Q7QHP3
0.0189891	NC_crucians2	Q7QIW6
0.000350528	NC_crucians2	Q7QK79
0.000579427	NC_crucians3	A0A1W5C936
0.000229502	NC_crucians3	A0A1W5C977
0.00370281	NC_crucians3	A7UVN5
0.0178256	NC_crucians3	Q5TMX4
0.00772362	NC_crucians3	Q5TNH7
1.0944e-05	NC_crucians3	Q5TRQ6
0.0156516	NC_crucians3	Q7PKA2
3.56945e-08	NC_crucians3	Q7PKT6
0.00149343	NC_crucians3	Q7PNT9
0.022538	NC_crucians3	Q7PPG5
3.10704e-09	NC_crucians3	Q7PPH7
1.11022e-15	NC_crucians3	Q7PPS2
9.40803e-13	NC_crucians3	Q7PST4
4.69579e-08	NC_crucians3	Q7PT87
0.00738865	NC_crucians3	Q7PTG5
7.66772e-08	NC_crucians3	Q7PWL2
5.82108e-09	NC_crucians3	Q7PWN2
0.00977853	NC_crucians3	Q7Q0Q6
0.000419105	NC_crucians3	Q7Q0Y1
0.000356114	NC_crucians3	Q7Q1A0
0.00609206	NC_crucians3	Q7Q1A7
1.82619e-05	NC_crucians3	Q7Q3T3
2.82108e-13	NC_crucians3	Q7Q3V7
8.88178e-15	NC_crucians3	Q7Q408
6.64468e-13	NC_crucians3	Q7Q5J7
9.98913e-05	NC_crucians3	Q7Q8V8
0.0259339	NC_crucians3	Q7Q8X5
0.0365291	NC_crucians3	Q7Q8X9
0.0015246	NC_crucians3	Q7QCS1
0.000298025	NC_crucians3	Q7QCT0
4.66912e-06	NC_crucians3	Q7QFB7
1.34238e-11	NC_crucians3	Q7QGJ8
9.68679e-07	NC_crucians3	Q7QIX1
2.66705e-07	NC_crucians3	Q7QKF4
1.23063e-05	NC_crucians3	Q7QL15
5.96109e-05	NC_crucians4	A0NBC2
0	NC_crucians4	F5HMA0
8.68194e-12	NC_crucians4	Q5TMX4
0	NC_crucians4	Q5TRQ6
9.32587e-14	NC_crucians4	Q5TWJ2
0.0257868	NC_crucians4	Q7PKA2
0.00353575	NC_crucians4	Q7PKU6
0.00160514	NC_crucians4	Q7PPS2
0.000223192	NC_crucians4	Q7PQE8
0.00277441	NC_crucians4	Q7PRC9
7.15916e-11	NC_crucians4	Q7PS14
9.59383e-05	NC_crucians4	Q7PV74
2.47268e-06	NC_crucians4	Q7PXJ8
1.40432e-11	NC_crucians4	Q7PZ64
0.0498752	NC_crucians4	Q7PZI1
0	NC_crucians4	Q7Q0S0
1.80208e-07	NC_crucians4	Q7Q0U8
0.00102231	NC_crucians4	Q7Q123
2.04201e-07	NC_crucians4	Q7Q1A0
0.00278196	NC_crucians4	Q7Q1U9
0.0212264	NC_crucians4	Q7Q3N9
1.36746e-11	NC_crucians4	Q7Q3Z3
0	NC_crucians4	Q7Q408
0.0012728	NC_crucians4	Q7Q4D3
0.00957132	NC_crucians4	Q7Q5J7
0.0109298	NC_crucians4	Q7Q8X9
0.0146233	NC_crucians4	Q7QAT2
3.26375e-05	NC_crucians4	Q7QBA7
4.82712e-05	NC_crucians4	Q7QBE5
0.00276774	NC_crucians4	Q7QC35
2.14463e-08	NC_crucians4	Q7QCC7
0.00109517	NC_crucians4	Q7QDF2
0.0487245	NC_crucians4	Q7QFQ6
0	NC_crucians4	Q7QHW5
1.49436e-12	NC_crucians4	Q7QIS6
0.0051985	NC_crucians4	Q7QIY5
0.0078798	NC_crucians4	Q7QJN6
5.7017e-07	NC_crucians4	Q7QJU6
3.46334e-08	NC_crucians5	A7USE5
5.51923e-05	NC_crucians5	A7USY8
4.01289e-06	NC_crucians5	F5HKJ1
5.19564e-09	NC_crucians5	F5HMA0
0.00126813	NC_crucians5	Q380S9
1.69359e-05	NC_crucians5	Q5TMX4
1.48396e-07	NC_crucians5	Q5TR94
6.6452e-06	NC_crucians5	Q7PKT6
2.04819e-05	NC_crucians5	Q7PMD4
4.06524e-08	NC_crucians5	Q7PR00
1.29974e-05	NC_crucians5	Q7PS14
0	NC_crucians5	Q7PST4
0.00616135	NC_crucians5	Q7PTF8
0.00322873	NC_crucians5	Q7PTG5
0.00420874	NC_crucians5	Q7PV61
0.00536629	NC_crucians5	Q7PW73
0.000325221	NC_crucians5	Q7PWB7
5.4343e-11	NC_crucians5	Q7PYA2
6.67422e-12	NC_crucians5	Q7PYX5
1.06866e-05	NC_crucians5	Q7PZV6
2.1818e-05	NC_crucians5	Q7Q0A1
4.10997e-09	NC_crucians5	Q7Q0G0
1.47454e-11	NC_crucians5	Q7Q0S1
0.00222283	NC_crucians5	Q7Q1A7
0.000107732	NC_crucians5	Q7Q3T3
6.22158e-11	NC_crucians5	Q7Q3V7
0.000456134	NC_crucians5	Q7Q408
0.0284477	NC_crucians5	Q7Q4L4
3.22908e-13	NC_crucians5	Q7Q6E8
1.97973e-05	NC_crucians5	Q7Q6S9
8.14127e-09	NC_crucians5	Q7Q7V8
0.0027308	NC_crucians5	Q7QAB5
0.0011959	NC_crucians5	Q7QBX7
6.7785e-05	NC_crucians5	Q7QCT0
3.17856e-08	NC_crucians5	Q7QDE8
0.00151594	NC_crucians5	Q7QIN1
8.77998e-06	NC_crucians5	Q7QIW6
5.70898e-07	NC_crucians6	A0A1S4GN31
3.58073e-07	NC_crucians6	A0A1W5C977
9.73459e-10	NC_crucians6	A0NFA5
0	NC_crucians6	A7UVG4
2.10942e-15	NC_crucians6	F5HMA0
0	NC_crucians6	Q5TMX4
1.1946e-12	NC_crucians6	Q5TNF5
0	NC_crucians6	Q5TRQ6
0.00367153	NC_crucians6	Q5TWT4
6.60278e-05	NC_crucians6	Q7PJZ4
0.0012908	NC_crucians6	Q7PLX5
0.000325064	NC_crucians6	Q7PMB7
0.0033363	NC_crucians6	Q7PMZ6
3.16264e-12	NC_crucians6	Q7PNQ6
1.92794e-07	NC_crucians6	Q7PP96
2.69973e-08	NC_crucians6	Q7PPK6
1.60692e-07	NC_crucians6	Q7PT87
0.0120312	NC_crucians6	Q7PVZ6
1.40128e-09	NC_crucians6	Q7PWB7
1.53177e-12	NC_crucians6	Q7PZF2
0.00503008	NC_crucians6	Q7Q395
4.44625e-08	NC_crucians6	Q7Q3C3
1.34337e-14	NC_crucians6	Q7Q3C6
0.00202042	NC_crucians6	Q7Q3T3
0.000111384	NC_crucians6	Q7Q3U0
9.29013e-06	NC_crucians6	Q7Q714
1.43058e-07	NC_crucians6	Q7Q8C5
0.00992846	NC_crucians6	Q7Q8J1
1.91426e-06	NC_crucians6	Q7Q8T2
7.52153e-09	NC_crucians6	Q7QB12
0	NC_crucians6	Q7QB33
3.09772e-06	NC_crucians6	Q7QC23
0.0001094	NC_crucians6	Q7QCW3
8.89448e-06	NC_crucians6	Q7QDP0
0.0217471	NC_crucians6	Q7QH29
6.61506e-05	NC_crucians6	Q7QHU3
0.00119788	NC_crucians6	Q7QIX1
0.0260873	NC_crucians6	Q7QK37
2.04164e-05	NC_crucians8	A0NB77
0.00123294	NC_crucians8	A7UUF9
0	NC_crucians8	A7UVJ6
4.02151e-06	NC_crucians8	F5HJW6
0.000263234	NC_crucians8	Q5TMX4
1.16573e-15	NC_crucians8	Q5TPG0
9.49241e-15	NC_crucians8	Q5TST8
0.0144915	NC_crucians8	Q5TWJ2
3.7409e-06	NC_crucians8	Q7PJZ4
7.96363e-12	NC_crucians8	Q7PM57
0.0143839	NC_crucians8	Q7PMD4
2.46629e-06	NC_crucians8	Q7PME7
0.0012201	NC_crucians8	Q7PMZ6
0.0259798	NC_crucians8	Q7PNF4
1.09578e-06	NC_crucians8	Q7PPS2
0.000498007	NC_crucians8	Q7PV74
0.0126836	NC_crucians8	Q7PVZ6
0.0191773	NC_crucians8	Q7PWB7
3.30547e-12	NC_crucians8	Q7PX75
0.000913651	NC_crucians8	Q7Q0R6
0.00185194	NC_crucians8	Q7Q1A7
7.80147e-10	NC_crucians8	Q7Q220
7.34413e-14	NC_crucians8	Q7Q3B3
7.91034e-14	NC_crucians8	Q7Q3E6
8.37672e-09	NC_crucians8	Q7Q3T3
0.000924871	NC_crucians8	Q7Q757
0	NC_crucians8	Q7Q7B9
1.55431e-14	NC_crucians8	Q7Q878
0.00509569	NC_crucians8	Q7QC24
0.000879278	NC_crucians8	Q7QCU0
2.57587e-06	NC_crucians8	Q7QCW3
1.1633e-05	NC_crucians8	Q7QCX3
6.73555e-08	NC_crucians8	Q7QDI9
1.27367e-06	NC_crucians8	Q7QE19
0	NC_crucians8	Q7QG49
0.0406289	NC_crucians8	Q7QHB0
0.0182583	NC_crucians8	Q7QHP3
0.0221461	NC_crucians8	Q7QIW5
4.3558e-10	NC_crucians8	Q7QJA4
0.00889207	NC_crucians8	Q8WTE6
9.37576e-11	WA_freeborni1	A7UUF9
0.000135427	WA_freeborni1	A7UUI6
4.78324e-08	WA_freeborni1	Q5TMX4
0	WA_freeborni1	Q5TWJ2
0.0416555	WA_freeborni1	Q5TWL7
0.000849335	WA_freeborni1	Q7PPH7
0.044066	WA_freeborni1	Q7PR82
0.0309277	WA_freeborni1	Q7PRB2
4.54679e-05	WA_freeborni1	Q7PUR5
0.000201682	WA_freeborni1	Q7PV61
3.80154e-05	WA_freeborni1	Q7Q1A7
0.00257339	WA_freeborni1	Q7Q239
3.66485e-12	WA_freeborni1	Q7Q378
3.61874e-06	WA_freeborni1	Q7Q408
4.18832e-11	WA_freeborni1	Q7Q8V8
6.85877e-05	WA_freeborni1	Q7QAB5
6.25344e-05	WA_freeborni1	Q7QBC2
9.20231e-07	WA_freeborni1	Q7QCX3
0.000698137	WA_freeborni1	Q7QD32
4.996e-15	WA_freeborni1	Q7QED5
3.82111e-06	WA_freeborni1	Q7QG49
0.040553	WA_freeborni1	Q7QIX1
0	WA_freeborni1	Q7QJ32
0.0108052	WA_freeborni1	Q86PT5
1.52364e-05	WA_freeborni2	A7UUQ6
4.88526e-07	WA_freeborni2	Q5TMX4
5.43677e-05	WA_freeborni2	Q5TSN8
2.54262e-05	WA_freeborni2	Q7PPB5
1.37069e-09	WA_freeborni2	Q7PPS2
0.0469112	WA_freeborni2	Q7PPZ7
5.27356e-15	WA_freeborni2	Q7PQP3
0.000175337	WA_freeborni2	Q7PSX4
0	WA_freeborni2	Q7PV74
5.45778e-06	WA_freeborni2	Q7PZ64
7.01537e-10	WA_freeborni2	Q7PZF2
0.00822364	WA_freeborni2	Q7Q877
7.09353e-05	WA_freeborni2	Q7Q8T2
0	WA_freeborni2	Q7Q8V8
0	WA_freeborni2	Q7Q947
0.000339164	WA_freeborni2	Q7Q9L3
0.00461756	WA_freeborni2	Q7QA60
4.87121e-06	WA_freeborni2	Q7QBW3
3.73191e-09	WA_freeborni2	Q7QC68
5.8118e-10	WA_freeborni2	Q7QCR9
8.90731e-05	WA_freeborni2	Q7QDP0
0.00683186	WA_freeborni2	Q7QGX5
0.0496733	NC_crucians2, NC_crucians4, NC_ crucians3, NC_crucians6, NC_crucians5, NC_crucians8, COL_quad3, COL_quad4, WA_freeborni1, WA_freeborni2	A0A1W5C936
0.00367847	NC_crucians2, NC_crucians4, NC_ crucians3, NC_crucians6, NC_crucians5, NC_crucians8, COL_quad3, COL_quad4, WA_freeborni1, WA_freeborni2	A0A1W5C977
0.00204631	NC_crucians2, NC_crucians4, NC_ crucians3, NC_crucians6, NC_crucians5, NC_crucians8, COL_quad3, COL_quad4, WA_freeborni1, WA_freeborni2	A0T4G4
0.000527091	NC_crucians2, NC_crucians4, NC_ crucians3, NC_crucians6, NC_crucians5, NC_crucians8, COL_quad3, COL_quad4, WA_freeborni1, WA_freeborni2	A7USN0
0.0281239	NC_crucians2, NC_crucians4, NC_ crucians3, NC_crucians6, NC_crucians5, NC_crucians8, COL_quad3, COL_quad4, WA_freeborni1, WA_freeborni2	A7USY8
0.00334788	NC_crucians2, NC_crucians4, NC_ crucians3, NC_crucians6, NC_crucians5, NC_crucians8, COL_quad3, COL_quad4, WA_freeborni1, WA_freeborni2	A7UVH1
0.00668634	NC_crucians2, NC_crucians4, NC_ crucians3, NC_crucians6, NC_crucians5, NC_crucians8, COL_quad3, COL_quad4, WA_freeborni1, WA_freeborni2	A7UVH6
0.0156812	NC_crucians2, NC_crucians4, NC_ crucians3, NC_crucians6, NC_crucians5, NC_crucians8, COL_quad3, COL_quad4, WA_freeborni1, WA_freeborni2	A7UVN5
0.0380133	NC_crucians2, NC_crucians4, NC_ crucians3, NC_crucians6, NC_crucians5, NC_crucians8, COL_quad3, COL_quad4, WA_freeborni1, WA_freeborni2	F5HIV2
8.61917e-08	NC_crucians2, NC_crucians4, NC_ crucians3, NC_crucians6, NC_crucians5, NC_crucians8, COL_quad3, COL_quad4, WA_freeborni1, WA_freeborni2	F5HJW6
0.0110402	NC_crucians2, NC_crucians4, NC_ crucians3, NC_crucians6, NC_crucians5, NC_crucians8, COL_quad3, COL_quad4, WA_freeborni1, WA_freeborni2	F5HLW6
0.0263847	NC_crucians2, NC_crucians4, NC_ crucians3, NC_crucians6, NC_crucians5, NC_crucians8, COL_quad3, COL_quad4, WA_freeborni1, WA_freeborni2	F5HM82
0.00859037	NC_crucians2, NC_crucians4, NC_ crucians3, NC_crucians6, NC_crucians5, NC_crucians8, COL_quad3, COL_quad4, WA_freeborni1, WA_freeborni2	F5HMA0
0.00318211	NC_crucians2, NC_crucians4, NC_ crucians3, NC_crucians6, NC_crucians5, NC_crucians8, COL_quad3, COL_quad4, WA_freeborni1, WA_freeborni2	Q5TMH4
0.0123554	NC_crucians2, NC_crucians4, NC_ crucians3, NC_crucians6, NC_crucians5, NC_crucians8, COL_quad3, COL_quad4, WA_freeborni1, WA_freeborni2	Q5TWL7
0.00147349	NC_crucians2, NC_crucians4, NC_ crucians3, NC_crucians6, NC_crucians5, NC_crucians8, COL_quad3, COL_quad4, WA_freeborni1, WA_freeborni2	Q7PGR0
0.000480415	NC_crucians2, NC_crucians4, NC_ crucians3, NC_crucians6, NC_crucians5, NC_crucians8, COL_quad3, COL_quad4, WA_freeborni1, WA_freeborni2	Q7PH36
9.87007e-05	NC_crucians2, NC_crucians4, NC_ crucians3, NC_crucians6, NC_crucians5, NC_crucians8, COL_quad3, COL_quad4, WA_freeborni1, WA_freeborni2	Q7PI62
8.87077e-11	NC_crucians2, NC_crucians4, NC_ crucians3, NC_crucians6, NC_crucians5, NC_crucians8, COL_quad3, COL_quad4, WA_freeborni1, WA_freeborni2	Q7PK21
9.08662e-07	NC_crucians2, NC_crucians4, NC_ crucians3, NC_crucians6, NC_crucians5, NC_crucians8, COL_quad3, COL_quad4, WA_freeborni1, WA_freeborni2	Q7PM55
4.51862e-05	NC_crucians2, NC_crucians4, NC_ crucians3, NC_crucians6, NC_crucians5, NC_crucians8, COL_quad3, COL_quad4, WA_freeborni1, WA_freeborni2	Q7PME7
4.01486e-06	NC_crucians2, NC_crucians4, NC_ crucians3, NC_crucians6, NC_crucians5, NC_crucians8, COL_quad3, COL_quad4, WA_freeborni1, WA_freeborni2	Q7PMP8
0.00703356	NC_crucians2, NC_crucians4, NC_ crucians3, NC_crucians6, NC_crucians5, NC_crucians8, COL_quad3, COL_quad4, WA_freeborni1, WA_freeborni2	Q7PMU6
0.000130156	NC_crucians2, NC_crucians4, NC_ crucians3, NC_crucians6, NC_crucians5, NC_crucians8, COL_quad3, COL_quad4, WA_freeborni1, WA_freeborni2	Q7PNF4
0.0171385	NC_crucians2, NC_crucians4, NC_ crucians3, NC_crucians6, NC_crucians5, NC_crucians8, COL_quad3, COL_quad4, WA_freeborni1, WA_freeborni2	Q7PNQ6
6.9426e-07	NC_crucians2, NC_crucians4, NC_ crucians3, NC_crucians6, NC_crucians5, NC_crucians8, COL_quad3, COL_quad4, WA_freeborni1, WA_freeborni2	Q7PQK3
0.000386165	NC_crucians2, NC_crucians4, NC_ crucians3, NC_crucians6, NC_crucians5, NC_crucians8, COL_quad3, COL_quad4, WA_freeborni1, WA_freeborni2	Q7PS00
0.0387639	NC_crucians2, NC_crucians4, NC_ crucians3, NC_crucians6, NC_crucians5, NC_crucians8, COL_quad3, COL_quad4, WA_freeborni1, WA_freeborni2	Q7PS14
7.22086e-08	NC_crucians2, NC_crucians4, NC_ crucians3, NC_crucians6, NC_crucians5, NC_crucians8, COL_quad3, COL_quad4, WA_freeborni1, WA_freeborni2	Q7PS32
0.039856	NC_crucians2, NC_crucians4, NC_ crucians3, NC_crucians6, NC_crucians5, NC_crucians8, COL_quad3, COL_quad4, WA_freeborni1, WA_freeborni2	Q7PS93
1.48591e-06	NC_crucians2, NC_crucians4, NC_ crucians3, NC_crucians6, NC_crucians5, NC_crucians8, COL_quad3, COL_quad4, WA_freeborni1, WA_freeborni2	Q7PSA8
5.26083e-05	NC_crucians2, NC_crucians4, NC_ crucians3, NC_crucians6, NC_crucians5, NC_crucians8, COL_quad3, COL_quad4, WA_freeborni1, WA_freeborni2	Q7PTN5
0.0202605	NC_crucians2, NC_crucians4, NC_ crucians3, NC_crucians6, NC_crucians5, NC_crucians8, COL_quad3, COL_quad4, WA_freeborni1, WA_freeborni2	Q7PUV9
0.0206926	NC_crucians2, NC_crucians4, NC_ crucians3, NC_crucians6, NC_crucians5, NC_crucians8, COL_quad3, COL_quad4, WA_freeborni1, WA_freeborni2	Q7PW92
0.0319259	NC_crucians2, NC_crucians4, NC_ crucians3, NC_crucians6, NC_crucians5, NC_crucians8, COL_quad3, COL_quad4, WA_freeborni1, WA_freeborni2	Q7PWF5
1.68864e-07	NC_crucians2, NC_crucians4, NC_ crucians3, NC_crucians6, NC_crucians5, NC_crucians8, COL_quad3, COL_quad4, WA_freeborni1, WA_freeborni2	Q7Q0G0
6.3494e-08	NC_crucians2, NC_crucians4, NC_ crucians3, NC_crucians6, NC_crucians5, NC_crucians8, COL_quad3, COL_quad4, WA_freeborni1, WA_freeborni2	Q7Q0N7
1.38419e-05	NC_crucians2, NC_crucians4, NC_ crucians3, NC_crucians6, NC_crucians5, NC_crucians8, COL_quad3, COL_quad4, WA_freeborni1, WA_freeborni2	Q7Q135
1.11847e-05	NC_crucians2, NC_crucians4, NC_ crucians3, NC_crucians6, NC_crucians5, NC_crucians8, COL_quad3, COL_quad4, WA_freeborni1, WA_freeborni2	Q7Q1S5
0.000226498	NC_crucians2, NC_crucians4, NC_ crucians3, NC_crucians6, NC_crucians5, NC_crucians8, COL_quad3, COL_quad4, WA_freeborni1, WA_freeborni2	Q7Q2D4
0.00425191	NC_crucians2, NC_crucians4, NC_ crucians3, NC_crucians6, NC_crucians5, NC_crucians8, COL_quad3, COL_quad4, WA_freeborni1, WA_freeborni2	Q7Q2L9
0.00913769	NC_crucians2, NC_crucians4, NC_ crucians3, NC_crucians6, NC_crucians5, NC_crucians8, COL_quad3, COL_quad4, WA_freeborni1, WA_freeborni2	Q7Q2M9
0.00711571	NC_crucians2, NC_crucians4, NC_ crucians3, NC_crucians6, NC_crucians5, NC_crucians8, COL_quad3, COL_quad4, WA_freeborni1, WA_freeborni2	Q7Q3C6
0.0102121	NC_crucians2, NC_crucians4, NC_ crucians3, NC_crucians6, NC_crucians5, NC_crucians8, COL_quad3, COL_quad4, WA_freeborni1, WA_freeborni2	Q7Q3U0
0.00748566	NC_crucians2, NC_crucians4, NC_ crucians3, NC_crucians6, NC_crucians5, NC_crucians8, COL_quad3, COL_quad4, WA_freeborni1, WA_freeborni2	Q7Q455
1.44313e-06	NC_crucians2, NC_crucians4, NC_ crucians3, NC_crucians6, NC_crucians5, NC_crucians8, COL_quad3, COL_quad4, WA_freeborni1, WA_freeborni2	Q7Q4G1
3.45253e-06	NC_crucians2, NC_crucians4, NC_ crucians3, NC_crucians6, NC_crucians5, NC_crucians8, COL_quad3, COL_quad4, WA_freeborni1, WA_freeborni2	Q7Q547
0.00571918	NC_crucians2, NC_crucians4, NC_ crucians3, NC_crucians6, NC_crucians5, NC_crucians8, COL_quad3, COL_quad4, WA_freeborni1, WA_freeborni2	Q7Q7B2
0.000210074	NC_crucians2, NC_crucians4, NC_ crucians3, NC_crucians6, NC_crucians5, NC_crucians8, COL_quad3, COL_quad4, WA_freeborni1, WA_freeborni2	Q7Q871
0.0465725	NC_crucians2, NC_crucians4, NC_ crucians3, NC_crucians6, NC_crucians5, NC_crucians8, COL_quad3, COL_quad4, WA_freeborni1, WA_freeborni2	Q7Q8C5
0.000247621	NC_crucians2, NC_crucians4, NC_ crucians3, NC_crucians6, NC_crucians5, NC_crucians8, COL_quad3, COL_quad4, WA_freeborni1, WA_freeborni2	Q7Q8H8
0.00452011	NC_crucians2, NC_crucians4, NC_ crucians3, NC_crucians6, NC_crucians5, NC_crucians8, COL_quad3, COL_quad4, WA_freeborni1, WA_freeborni2	Q7Q8X9
0.000378525	NC_crucians2, NC_crucians4, NC_ crucians3, NC_crucians6, NC_crucians5, NC_crucians8, COL_quad3, COL_quad4, WA_freeborni1, WA_freeborni2	Q7QA84
0.0367558	NC_crucians2, NC_crucians4, NC_ crucians3, NC_crucians6, NC_crucians5, NC_crucians8, COL_quad3, COL_quad4, WA_freeborni1, WA_freeborni2	Q7QC30
0.00946169	NC_crucians2, NC_crucians4, NC_ crucians3, NC_crucians6, NC_crucians5, NC_crucians8, COL_quad3, COL_quad4, WA_freeborni1, WA_freeborni2	Q7QCD3
1.6981e-05	NC_crucians2, NC_crucians4, NC_ crucians3, NC_crucians6, NC_crucians5, NC_crucians8, COL_quad3, COL_quad4, WA_freeborni1, WA_freeborni2	Q7QCF0
2.69149e-09	NC_crucians2, NC_crucians4, NC_ crucians3, NC_crucians6, NC_crucians5, NC_crucians8, COL_quad3, COL_quad4, WA_freeborni1, WA_freeborni2	Q7QCR9
0.00995892	NC_crucians2, NC_crucians4, NC_ crucians3, NC_crucians6, NC_crucians5, NC_crucians8, COL_quad3, COL_quad4, WA_freeborni1, WA_freeborni2	Q7QDZ2
0.0197841	NC_crucians2, NC_crucians4, NC_ crucians3, NC_crucians6, NC_crucians5, NC_crucians8, COL_quad3, COL_quad4, WA_freeborni1, WA_freeborni2	Q7QFB3
0.0115446	NC_crucians2, NC_crucians4, NC_ crucians3, NC_crucians6, NC_crucians5, NC_crucians8, COL_quad3, COL_quad4, WA_freeborni1, WA_freeborni2	Q7QFJ9
0.000150798	NC_crucians2, NC_crucians4, NC_ crucians3, NC_crucians6, NC_crucians5, NC_crucians8, COL_quad3, COL_quad4, WA_freeborni1, WA_freeborni2	Q7QG34
0.00303989	NC_crucians2, NC_crucians4, NC_ crucians3, NC_crucians6, NC_crucians5, NC_crucians8, COL_quad3, COL_quad4, WA_freeborni1, WA_freeborni2	Q7QHB0
6.07495e-07	NC_crucians2, NC_crucians4, NC_ crucians3, NC_crucians6, NC_crucians5, NC_crucians8, COL_quad3, COL_quad4, WA_freeborni1, WA_freeborni2	Q7QIW6
0.0447612	COL_quad3, COL_quad4, WA_freeborni1, WA_freeborni2	A7UVQ6
0.00113808	COL_quad3, COL_quad4, WA_freeborni1, WA_freeborni2	Q7PT87
0.000902259	COL_quad3, COL_quad4, WA_freeborni1, WA_freeborni2	Q7PTN5
2.30284e-07	COL_quad3, COL_quad4	A0A1W5C936
0.0113195	COL_quad3, COL_quad4	A7USN0
1.61533e-10	COL_quad3, COL_quad4	F5HJW6
0.00335811	COL_quad3, COL_quad4	F5HMA0
0.000554289	COL_quad3, COL_quad4	Q7PGR0
1.87048e-05	COL_quad3, COL_quad4	Q7PM55
0.00742259	COL_quad3, COL_quad4	Q7PME7
2.36748e-07	COL_quad3, COL_quad4	Q7PMP8
0.0276848	COL_quad3, COL_quad4	Q7PNF4
0.00377149	COL_quad3, COL_quad4	Q7PSA8
0.0123335	COL_quad3, COL_quad4	Q7PTN5
0.0324684	COL_quad3, COL_quad4	Q7PUV9
0.0312362	COL_quad3, COL_quad4	Q7PWC8
1.58177e-08	COL_quad3, COL_quad4	Q7Q0G0
2.16039e-09	COL_quad3, COL_quad4	Q7Q0N7
0.0214356	COL_quad3, COL_quad4	Q7Q135
0.010756	COL_quad3, COL_quad4	Q7Q1S5
0.000202674	COL_quad3, COL_quad4	Q7Q2M5
0.014746	COL_quad3, COL_quad4	Q7Q3T3
0.00241238	COL_quad3, COL_quad4	Q7Q3U0
0.00179456	COL_quad3, COL_quad4	Q7Q4G1
0.00296349	COL_quad3, COL_quad4	Q7Q4Q8
0.00026202	COL_quad3, COL_quad4	Q7Q4T5
0.00287551	COL_quad3, COL_quad4	Q7Q547
0.00975782	COL_quad3, COL_quad4	Q7Q6S9
0.000350518	COL_quad3, COL_quad4	Q7Q8H8
0.000351013	COL_quad3, COL_quad4	Q7QA84
0.0138118	COL_quad3, COL_quad4	Q7QCD3
1.71258e-06	COL_quad3, COL_quad4	Q7QCF0
0.00108289	COL_quad3, COL_quad4	Q7QCR9
0.0231673	COL_quad3, COL_quad4	Q7QET0
5.68251e-07	COL_quad3, COL_quad4	Q7QGX5
0.00605426	COL_quad3, COL_quad4	Q7QJN6
1.26299e-12	WA_freeborni1,WA_freeborni2	A0A1S4GN31
3.55771e-12	WA_freeborni1,WA_freeborni2	F5HJW6
0.031842	WA_freeborni1,WA_freeborni2	F5HLW6
0.00758901	WA_freeborni1,WA_freeborni2	F5HMA0
0	WA_freeborni1,WA_freeborni2	Q5TMX4
3.80029e-05	WA_freeborni1,WA_freeborni2	Q5TPQ9
0.00319958	WA_freeborni1,WA_freeborni2	Q5TWL7
0.00017485	WA_freeborni1,WA_freeborni2	Q7PGR0
0.00694588	WA_freeborni1,WA_freeborni2	Q7PH36
0.0154423	WA_freeborni1,WA_freeborni2	Q7PKA2
0.00325422	WA_freeborni1,WA_freeborni2	Q7PM55
1.58031e-05	WA_freeborni1,WA_freeborni2	Q7PME7
6.23314e-05	WA_freeborni1,WA_freeborni2	Q7PPF7
2.00031e-08	WA_freeborni1,WA_freeborni2	Q7PR00
1.42473e-06	WA_freeborni1,WA_freeborni2	Q7PR82
0.000921734	WA_freeborni1,WA_freeborni2	Q7PSA8
0.000799257	WA_freeborni1,WA_freeborni2	Q7PTN5
0.000133437	WA_freeborni1,WA_freeborni2	Q7Q0G0
0.00403752	WA_freeborni1,WA_freeborni2	Q7Q0R6
0.0401137	WA_freeborni1,WA_freeborni2	Q7Q1S5
0.0107444	WA_freeborni1,WA_freeborni2	Q7Q2M9
0.00451635	WA_freeborni1,WA_freeborni2	Q7Q3U0
0.0149587	WA_freeborni1,WA_freeborni2	Q7Q455
0.00473867	WA_freeborni1,WA_freeborni2	Q7Q547
6.0382e-07	WA_freeborni1,WA_freeborni2	Q7Q7B2
0.0487508	WA_freeborni1,WA_freeborni2	Q7Q8H8
0.0322354	WA_freeborni1,WA_freeborni2	Q7Q8X9
0.0489813	WA_freeborni1,WA_freeborni2	Q7QCD3
0.00346897	WA_freeborni1,WA_freeborni2	Q7QCR9
0.0334487	WA_freeborni1,WA_freeborni2	Q7QDZ2
0.000585515	WA_freeborni1,WA_freeborni2	Q7QH06
0.0028984	WA_freeborni1,WA_freeborni2	Q7QHP3
0.00247244	WA_freeborni1,WA_freeborni2	Q7QHY2
8.71396e-07	WA_freeborni1,WA_freeborni2	Q7QIW6
8.08188e-05	NC_crucians2, NC_crucians4, NC_crucians3, NC_crucians6, NC_crucians5, NC_crucians8	A0T4G4
0.0168685	NC_crucians2, NC_crucians4, NC_crucians3, NC_crucians6, NC_crucians5, NC_crucians8	A7USE5
0.00239056	NC_crucians2, NC_crucians4, NC_crucians3, NC_crucians6, NC_crucians5, NC_crucians8	A7USN0
0.000257942	NC_crucians2, NC_crucians4, NC_crucians3, NC_crucians6, NC_crucians5, NC_crucians8	A7UV89
0	NC_crucians2, NC_crucians4, NC_crucians3, NC_crucians6, NC_crucians5, NC_crucians8	F5HJW6
2.32886e-05	NC_crucians2, NC_crucians4, NC_crucians3, NC_crucians6, NC_crucians5, NC_crucians8	Q5TRQ6
0.0156733	NC_crucians2, NC_crucians4, NC_crucians3, NC_crucians6, NC_crucians5, NC_crucians8	Q5TWL7
0.0414312	NC_crucians2, NC_crucians4, NC_crucians3, NC_crucians6, NC_crucians5, NC_crucians8	Q7PGR0
0.00858458	NC_crucians2, NC_crucians4, NC_crucians3, NC_crucians6, NC_crucians5, NC_crucians8	Q7PH36
0.0299779	NC_crucians2, NC_crucians4, NC_crucians3, NC_crucians6, NC_crucians5, NC_crucians8	Q7PKA2
0.00513917	NC_crucians2, NC_crucians4, NC_crucians3, NC_crucians6, NC_crucians5, NC_crucians8	Q7PKT6
0.0130606	NC_crucians2, NC_crucians4, NC_crucians3, NC_crucians6, NC_crucians5, NC_crucians8	Q7PM55
0.0483202	NC_crucians2, NC_crucians4, NC_crucians3, NC_crucians6, NC_crucians5, NC_crucians8	Q7PME7
0.00888565	NC_crucians2, NC_crucians4, NC_crucians3, NC_crucians6, NC_crucians5, NC_crucians8	Q7PMP8
0.000908125	NC_crucians2, NC_crucians4, NC_crucians3, NC_crucians6, NC_crucians5, NC_crucians8	Q7PPF7
0.00262964	NC_crucians2, NC_crucians4, NC_crucians3, NC_crucians6, NC_crucians5, NC_crucians8	Q7PQQ9
0.000243767	NC_crucians2, NC_crucians4, NC_crucians3, NC_crucians6, NC_crucians5, NC_crucians8	Q7PSA6
1.57487e-08	NC_crucians2, NC_crucians4, NC_crucians3, NC_crucians6, NC_crucians5, NC_crucians8	Q7PST4
0.0139708	NC_crucians2, NC_crucians4, NC_crucians3, NC_crucians6, NC_crucians5, NC_crucians8	Q7PTN5
1.26448e-06	NC_crucians2, NC_crucians4, NC_crucians3, NC_crucians6, NC_crucians5, NC_crucians8	Q7PW92
0.0284788	NC_crucians2, NC_crucians4, NC_crucians3, NC_crucians6, NC_crucians5, NC_crucians8	Q7PWF2
0.0410458	NC_crucians2, NC_crucians4, NC_crucians3, NC_crucians6, NC_crucians5, NC_crucians8	Q7PWL9
0.0193227	NC_crucians2, NC_crucians4, NC_crucians3, NC_crucians6, NC_crucians5, NC_crucians8	Q7PXG5
9.23618e-05	NC_crucians2, NC_crucians4, NC_crucians3, NC_crucians6, NC_crucians5, NC_crucians8	Q7Q0G0
0.00762545	NC_crucians2, NC_crucians4, NC_crucians3, NC_crucians6, NC_crucians5, NC_crucians8	Q7Q0N7
0.00140083	NC_crucians2, NC_crucians4, NC_crucians3, NC_crucians6, NC_crucians5, NC_crucians8	Q7Q1A7
0.0222821	NC_crucians2, NC_crucians4, NC_crucians3, NC_crucians6, NC_crucians5, NC_crucians8	Q7Q2D4
0.0331344	NC_crucians2, NC_crucians4, NC_crucians3, NC_crucians6, NC_crucians5, NC_crucians8	Q7Q2L9
0.00193835	NC_crucians2, NC_crucians4, NC_crucians3, NC_crucians6, NC_crucians5, NC_crucians8	Q7Q3U0
0.0272648	NC_crucians2, NC_crucians4, NC_crucians3, NC_crucians6, NC_crucians5, NC_crucians8	Q7Q4D3
0.011617	NC_crucians2, NC_crucians4, NC_crucians3, NC_crucians6, NC_crucians5, NC_crucians8	Q7Q878
0.000115566	NC_crucians2, NC_crucians4, NC_crucians3, NC_crucians6, NC_crucians5, NC_crucians8	Q7Q885
0.0166004	NC_crucians2, NC_crucians4, NC_crucians3, NC_crucians6, NC_crucians5, NC_crucians8	Q7Q8H8
5.91809e-05	NC_crucians2, NC_crucians4, NC_crucians3, NC_crucians6, NC_crucians5, NC_crucians8	Q7QA60
0.0306233	NC_crucians2, NC_crucians4, NC_crucians3, NC_crucians6, NC_crucians5, NC_crucians8	Q7QCC7
0.00142493	NC_crucians2, NC_crucians4, NC_crucians3, NC_crucians6, NC_crucians5, NC_crucians8	Q7QCF0
0.000502046	NC_crucians2, NC_crucians4, NC_crucians3, NC_crucians6, NC_crucians5, NC_crucians8	Q7QCU0
1.12579e-06	NC_crucians2, NC_crucians4, NC_crucians3, NC_crucians6, NC_crucians5, NC_crucians8	Q7QDF2
0.00115314	NC_crucians2, NC_crucians4, NC_crucians3, NC_crucians6, NC_crucians5, NC_crucians8	Q7QET0
0.0112898	NC_crucians2, NC_crucians4, NC_crucians3, NC_crucians6, NC_crucians5, NC_crucians8	Q7QFJ9
8.02936e-05	NC_crucians2, NC_crucians4, NC_crucians3, NC_crucians6, NC_crucians5, NC_crucians8	Q7QG49
0.00236045	NC_crucians2, NC_crucians4, NC_crucians3, NC_crucians6, NC_crucians5, NC_crucians8	Q7QG74
8.61037e-05	NC_crucians2, NC_crucians4, NC_crucians3, NC_crucians6, NC_crucians5, NC_crucians8	Q7QHW5
0.00441937	NC_crucians2, NC_crucians4, NC_crucians3, NC_crucians6, NC_crucians5, NC_crucians8	Q7QIW6
0.0317995	NC_crucians2, NC_crucians4, NC_crucians3, NC_crucians6, NC_crucians5, NC_crucians8	Q7QK95
3.44672e-05	COL_albi1, COL_albi2	A0A1S4GN31
2.56186e-07	COL_albi1, COL_albi2	A0A1W5C977
7.49557e-06	COL_albi1, COL_albi2	A0T4G4
2.34425e-08	COL_albi1, COL_albi2	A7USN0
0.0454496	COL_albi1, COL_albi2	A7USY8
0.00582793	COL_albi1, COL_albi2	A7UTD2
0.00271789	COL_albi1, COL_albi2	A7UVF4
7.03116e-05	COL_albi1, COL_albi2	A7UVG4
0.00102375	COL_albi1, COL_albi2	A7UVH1
7.4169e-05	COL_albi1, COL_albi2	A7UVH6
0.0297325	COL_albi1, COL_albi2	A7UVN5
0	COL_albi1, COL_albi2	F5HJW6
0.000399843	COL_albi1, COL_albi2	F5HLW6
0.000164615	COL_albi1, COL_albi2	F5HM82
0.000657245	COL_albi1, COL_albi2	F5HMA0
0.0375258	COL_albi1, COL_albi2	Q380L6
1.00119e-06	COL_albi1, COL_albi2	Q5TMH4
0.0232296	COL_albi1, COL_albi2	Q5TS41
0.00472714	COL_albi1, COL_albi2	Q5TWJ2
0.000243005	COL_albi1, COL_albi2	Q5TWL7
1.4535e-09	COL_albi1, COL_albi2	Q7PGR0
0.0217408	COL_albi1, COL_albi2	Q7PH36
2.93097e-06	COL_albi1, COL_albi2	Q7PI62
0.00159303	COL_albi1, COL_albi2	Q7PK21
2.96096e-13	COL_albi1, COL_albi2	Q7PM55
3.92075e-05	COL_albi1, COL_albi2	Q7PME7
4.88258e-06	COL_albi1, COL_albi2	Q7PMP8
2.13184e-05	COL_albi1, COL_albi2	Q7PMU6
1.59781e-05	COL_albi1, COL_albi2	Q7PNF4
4.42945e-05	COL_albi1, COL_albi2	Q7PPF7
0.00613969	COL_albi1, COL_albi2	Q7PPK6
0.00841312	COL_albi1, COL_albi2	Q7PPN7
0.000117241	COL_albi1, COL_albi2	Q7PPS2
0.015372	COL_albi1, COL_albi2	Q7PQ76
0.00129217	COL_albi1, COL_albi2	Q7PQK3
4.03336e-05	COL_albi1, COL_albi2	Q7PS32
0.000103751	COL_albi1, COL_albi2	Q7PS93
7.63926e-07	COL_albi1, COL_albi2	Q7PSA8
0.0395599	COL_albi1, COL_albi2	Q7PTI4
8.34505e-07	COL_albi1, COL_albi2	Q7PTN5
9.83321e-05	COL_albi1, COL_albi2	Q7PUV9
0.00193885	COL_albi1, COL_albi2	Q7PW19
0.0298733	COL_albi1, COL_albi2	Q7PW92
0.00315701	COL_albi1, COL_albi2	Q7PWB7
0.0413405	COL_albi1, COL_albi2	Q7PWP5
1.84963e-12	COL_albi1, COL_albi2	Q7Q0G0
8.84909e-12	COL_albi1, COL_albi2	Q7Q0N7
0.000887742	COL_albi1, COL_albi2	Q7Q0R6
0.000221072	COL_albi1, COL_albi2	Q7Q124
2.00985e-06	COL_albi1, COL_albi2	Q7Q135
7.63444e-07	COL_albi1, COL_albi2	Q7Q1S5
0.00713976	COL_albi1, COL_albi2	Q7Q1U8
0.00208842	COL_albi1, COL_albi2	Q7Q1U9
0.0415123	COL_albi1, COL_albi2	Q7Q229
1.19182e-13	COL_albi1, COL_albi2	Q7Q2D4
0.0346274	COL_albi1, COL_albi2	Q7Q2L9
2.20802e-07	COL_albi1, COL_albi2	Q7Q2M5
5.68655e-07	COL_albi1, COL_albi2	Q7Q2M9
0.00343238	COL_albi1, COL_albi2	Q7Q3B3
0.0211918	COL_albi1, COL_albi2	Q7Q3C6
5.67724e-08	COL_albi1, COL_albi2	Q7Q3U0
5.83169e-08	COL_albi1, COL_albi2	Q7Q4G1
0.000861829	COL_albi1, COL_albi2	Q7Q4T5
3.73779e-05	COL_albi1, COL_albi2	Q7Q547
0.0130699	COL_albi1, COL_albi2	Q7Q686
0.0384456	COL_albi1, COL_albi2	Q7Q6S9
8.88493e-05	COL_albi1, COL_albi2	Q7Q715
0.000198487	COL_albi1, COL_albi2	Q7Q7B2
4.82824e-05	COL_albi1, COL_albi2	Q7Q871
1.57694e-05	COL_albi1, COL_albi2	Q7Q8H8
0.0321957	COL_albi1, COL_albi2	Q7Q8V8
1.7623e-05	COL_albi1, COL_albi2	Q7Q8X9
0.0141786	COL_albi1, COL_albi2	Q7QA84
6.51414e-10	COL_albi1, COL_albi2	Q7QB26
0.0150583	COL_albi1, COL_albi2	Q7QBA7
0.0010432	COL_albi1, COL_albi2	Q7QC35
1.03426e-05	COL_albi1, COL_albi2	Q7QCD3
0	COL_albi1, COL_albi2	Q7QCF0
1.76934e-08	COL_albi1, COL_albi2	Q7QCR9
0.000226824	COL_albi1, COL_albi2	Q7QD21
0.0434073	COL_albi1, COL_albi2	Q7QDZ2
1.66461e-06	COL_albi1, COL_albi2	Q7QET0
0.000317393	COL_albi1, COL_albi2	Q7QF77
0.000637504	COL_albi1, COL_albi2	Q7QFJ9
0.0162218	COL_albi1, COL_albi2	Q7QG20
0.000199443	COL_albi1, COL_albi2	Q7QG58
0.00257273	COL_albi1, COL_albi2	Q7QG74
0.00351354	COL_albi1, COL_albi2	Q7QGG9
0.00105739	COL_albi1, COL_albi2	Q7QGJ8
0	COL_albi1, COL_albi2	Q7QIW6
0.0448451	COL_albi1, COL_albi2	Q7QK37
0.00166994	COL_albi1, COL_albi2	Q8WTE6
